# Supplementary material for: Oligotyping reveals community level habitat selection within the genus Vibrio
Source: Front Microbiol. 2014 Nov 13;5:563. doi: 10.3389/fmicb.2014.00563 (PMC4230168; doi:10.3389/fmicb.2014.00563)
Supplement: Supplementary file 1 [file Table1.XLSX]

## Sheet: Sheet1
	Table S1: Nucleotide sequences of the 10 most abundant oligotypes from all three habitat groupings. Overlap in abundant oligotypes between groupings resulting in a total of 17 oligotypes.
	Top 10 most abundant oligotypes from all three analyses				MEGABLAST results		Percentage of each isolation source for MEGABLAST hits
	Oligotype ID (consistent throughout)	13 nt Oligotype sequence	12 nt Oligotype sequence	Representative Sequence	Number of 100% hits to nr database	Top species level hits (number of hits at that species)	Marine Host	Seawater	Other Marine	Terrestrial/Human	Freshwater	Unknown/No Data	Habitats with Similarity Percentage (SIMPER) results >10%
	>Oligotype1	CGGCCATTATCAG	CGGCCATTA_CAG	TACTCTTGACATCCAGAGAAGCCAGTAGAGATACAGGTGTGCCTTCGGGAACTCTGAGAC	22	Vibrio alfacsensis (6) Vibrio sinaloensis (2)	45.4545	9.09091	40.9091	0	0	4.54545	Sponge/HighFish/HighWater
	>Oligotype2	CCGAGATCATCAG	CCGAGATCA_CAG	TACTCTTGACATCCTCAGAAGAGACTGGAGACAGTCTTGTGCCTTCGGGAACTGAGAGAC	171	Vibrio metschnikovii (3) Vibrio neptunius (11)	42.9412	15.2941	12.3529	11.1765	0	18.2353	LowFish/LowWater
	>Oligotype3	CGGCCACCGTCAG	CGGCCACCG_CAG	TACTCTTGACATCCAGAGAAGCCAGCGGAGACGCAGGTGTGCCTTCGGGAACTCTGAGAC	780	Vibrio scophthalmi (42) Vibrio ichthyoenteri (31) Vibrio anguillarum (37)	55.6978	11.3956	6.91421	0.128041	0	25.8643	HighFish/HighWater/Seawater/Saltmarsh/Plastic
	>Oligotype4	CGTCTACCGACAG	CGTCTACCG_CAG	TACTCTTGACATCCAGAGAATCTAGCGGAGACGCTGGAGTGCCTTCGGGAACTCTGAGAC	39	Vibrio cholerae (9) Vibrio vulnificus (17) Vibrio mimicus (5)	2.5641	0	0	0	30.7692	66.6667	LowFish/LowWater/Sponge/HighFish
	>Oligotype5	CGGCCACCGTCGG	CGGCCACCG_CGG	TACTCTTGACATCCAGAGAAGCCAGCGGAGACGCAGGTGTGCCTTCGGGAGCTCTGAGAC	1000*	Vibrio splendidus (52) Vibrio mediterranei (35) Vibrio gigantis (39)	45.3	21.4	8.1	0.1	0	25.1	Sand-PAH/Seawater/Saltmarsh/Plastic
	>Oligotype6	TGGCCACCGTCAA	TGGCCACCG_CAA	TACTCTTGACATCTAGAGAAGCCAGCGGAGACGCAGGTGTGCCTTCGGGAACTCTAAGAC	23	Vibrio ichthyoenteri (1) Vibrio ordalii (1)	70.8333	8.33333	0	0	0	20.8333	Sponge/HighFish/HighWater
	>Oligotype7	CTCTTACTGGCAG	CTCTTACTG_CAG	TACTCTTGACATCCATAGAACTTAGCAGAGATGCTTTGGTGCCTTCGGGAACTATGAGAC	46	Vibrio ponticus (12) Vibrio nigripulchritudo(9)	30.4348	8.69565	4.34783	0	0	56.5217	Seawater
	>Oligotype8	CGTCTACCGACGG	CGTCTACCG_CGG	TACTCTTGACATCCAGAGAATCTAGCGGAGACGCTGGAGTGCCTTCGGGAGCTCTGAGAC	221	Vibrio cholerae (184)	1.35747	1.35747	0.452489	3.61991	11.7647	81.448	LowFish/LowWater
	>Oligotype9	CGCCTACCGACAG	CGCCTACCG_CAG	TACTCTTGACATCCAGAGAACCTAGCGGAGACGCTGGAGTGCCTTCGGGAACTCTGAGAC	1	Vibrio vulnificus (1)	0	0	0	0	100	0
	>Oligotype10	CGCTTTCTGGCAG	CGCTTTCTG_CAG	TACTCTTGACATCCAGAGAGCTTTCCAGAGATGGATTGGTGCCTTCGGGAACTCTGAGAC	18	Vibrio alginolyticus (1)	11.1111	0	0	89	0	0	Sand-PAH
	>Oligotype11	TGGCCACCGTCAG	TGGCCACCG_CAG	TACTCTTGACATCTAGAGAAGCCAGCGGAGACGCAGGTGTGCCTTCGGGAACTCTGAGAC	1	None	0	0	0	0	0	100
	>Oligotype12	CTCTTTCTGGCAG	CTCTTTCTG_CAG	TACTCTTGACATCCATAGAACTTTCCAGAGATGGATTGGTGCCTTCGGGAACTATGAGAC	113	Vibrio coralliilyticus (2)	27.4336	39.823	0	0	0	32.7434	Seawater/Plastic
	>Oligotype13	CGCTTTCTGGCAG	CGCTTTCTG_CAG	TACTCTTGACATCCAGAGAACTTTTCAGAGATGGATTGGTGCCTTCGGGAACTCTGAGAC	66	Vibrio azureus (13) Vibrio harveyi (2)	54.5455	6.06061	0	11.6	5.5	22.7273	Plastic
	>Oligotype14	CGGCCACCGTAGG	CGGCCACCG_AGG	TACTCTTGACATCCAGAGAAGCCAGCGGAGACGCAGGTGTGCCTTAGGGAGCTCTGAGAC	0	Vibrio azureus (5) Vibrio owensii (2)	0	0	0	0	0	100
	>Oligotype15	TCGCCACCGTCAA	TCGCCACCG_CAA	TACTCTTGACATCTACAGAAGCCAGCGGAGACGCAGGTGTGCCTTCGGGAACTGTAAGAC	245	Vibrio vulnificus (4) Vibrio shilonii (3)	94.5	2.44898	0.408163	0	0	3.4
	>Oligotype16	CGTCCACCGACGG	CGTCCACCG_CGG	TACTCTTGACATCCAGAGAATCCAGCGGAGACGCAGGAGTGCCTTCGGGAGCTCTGAGAC	140	Vibrio kanaloae (3) Vibrio splendidus (2)	42.1429	14.2857	11.4286	2.14286	0	30
	>Oligotype17	CGGCCATCATCAG	CGGCCATCA_CAG	TACTCTTGACATCCAGAGAAGCCAGTGGAGACACAGGTGTGCCTTCGGGAACTCTGAGAC	6	Vibrio splendidus (3)	84	0	0	0	0	16
