# Supplementary material for: Oligotyping reveals community level habitat selection within the genus Vibrio
Source: Front Microbiol. 2014 Nov 13;5:563. doi: 10.3389/fmicb.2014.00563 (PMC4230168; doi:10.3389/fmicb.2014.00563)
Supplement: Supplementary file 2 [file Table2.XLSX]

## Sheet: Sheet1
	Table S2: PrimerE output of pairwise ANOSIM tests from 'Mixed habitat' analysis grouping. Non-significant comparisons are shown in bold
	Pairwise Tests
		R	Significance	Possible	Actual	Number >=
	Groups	Statistic	Level %	Permutations	Permutations	Observed
	FreshwaterFish, Sponge	0.337	0.01	Very large	9999	0
	FreshwaterFish, MarineFish	0.672	0.01	300540195	9999	0
	FreshwaterFish, Sand-PAH	0.858	0.01	13037895	9999	0
	FreshwaterFish, Seawater	0.51	0.01	Very large	9999	0
	FreshwaterFish, Saltmarsh	0.885	0.01	300540195	9999	0
	FreshwaterFish, Plastic	0.794	0.01	Very large	9999	0
	Sponge, MarineFish	-0.053	79	Very large	9999	7899
	Sponge, Sand-PAH	0.792	0.01	Very large	9999	0
	Sponge, Seawater	0.409	0.01	Very large	9999	0
	Sponge, Saltmarsh	0.744	0.01	Very large	9999	0
	Sponge, Plastic	0.716	0.01	Very large	9999	0
	MarineFish, Sand-PAH	0.987	0.01	7726160	9999	0
	MarineFish, Seawater	0.192	0.1	Very large	9999	12
	MarineFish, Saltmarsh	0.919	0.01	77558760	9999	0
	MarineFish, Plastic	0.705	0.01	Very large	9999	0
	Sand-PAH, Seawater	0.091	12.8	Very large	9999	1274
	Sand-PAH, Saltmarsh	0.999	0.01	7726160	9999	0
	Sand-PAH, Plastic	0.037	31.4	Very large	9999	3141
	Seawater, Saltmarsh	0.113	6.3	Very large	9999	629
	Seawater, Plastic	0.058	3	Very large	9999	297
	Saltmarsh, Plastic	0.323	0.01	Very large	9999	0
