# Supplementary material for: Oligotyping reveals community level habitat selection within the genus Vibrio
Source: Front Microbiol. 2014 Nov 13;5:563. doi: 10.3389/fmicb.2014.00563 (PMC4230168; doi:10.3389/fmicb.2014.00563)
Supplement: Supplementary file 3 [file Table3.XLSX]

## Sheet: Sheet1
Table S3: Host species from which oligotypes found in this study to be dominent in sponges and fish had been previously isolated, based on 100% MEGABLAST matched to oligotype representative sequence
Isolated from:	Hit Count	Identical Match
Ciona intestinalis	114	Oligotype3
Apostichopus japonicus	46	Oligotype3
Gibbula umbilicalis	10	Oligotype3
Crassostrea gigas	9	Oligotype3
Monodonta lineata	8	Oligotype3
Nucella lapillus	6	Oligotype3
Oncorhynchus mykiss	6	Oligotype3
Pecten maximus	6	Oligotype3
Solea senegalensis (healthy sole)	5	Oligotype1
Cephalothrix simula	5	Oligotype3
Salmo salar	5	Oligotype3
turbot	4	Oligotype6
Dicologlossa cuneata	4	Oligotype3
Oculina patagonica	4	Oligotype3
Patella intermedia	4	Oligotype3
Ostrea edulis	3	Oligotype1
Haliotis diversicolor	3	Oligotype3
Hippoglossus hippoglossus	3	Oligotype3
Hippoglossus hippoglossus (Atlantic halibut fry)	3	Oligotype3
Lithodes santolla	3	Oligotype3
Ruditapes philippinarum	3	Oligotype3
Umbrina cirrosa	3	Oligotype3
Venerupis phillippinarum	3	Oligotype3
Venerupis decussata	2	Oligotype1
Ciona intestinalis	2	Oligotype6
Homarus americanus	2	Oligotype6
Bivalves	2	Oligotype3
Cynoglossus semilaevis	2	Oligotype3
Dicologoglossa cuneata	2	Oligotype3
Donax sp.	2	Oligotype3
Gadus morhua	2	Oligotype3
Hippocampus guttulatus	2	Oligotype3
juvenile summer flounder	2	Oligotype3
Latris lineata	2	Oligotype3
Maja brachydactyla	2	Oligotype3
Mytilis edulis	2	Oligotype3
Ostrea edulis	2	Oligotype3
Paralichthys olivaceus	2	Oligotype3
Pecten maximus larvae	2	Oligotype3
Porites lutea	2	Oligotype3
Scophthalmus maximus L.	2	Oligotype3
Scophthalmus maximus skin	2	Oligotype3
Smenospongia sp.	2	Oligotype3
Takifugu rubripes	2	Oligotype3
Cephalothrix simula	1	Oligotype1
Lutjanus guttatus (snapper)	1	Oligotype1
abalone	1	Oligotype6
Salmo salar (Atlantic salmon)	1	Oligotype6
Scophthalmus maximus skin	1	Oligotype6
Sparus aurata	1	Oligotype6
Trachurus trachurus	1	Oligotype6
Argopecten purpuratus	1	Oligotype3
bay scallop	1	Oligotype3
Cerebratulus sp.	1	Oligotype3
Chlorurus sordidus (parrotfish)	1	Oligotype3
Conger conger	1	Oligotype3
Crepidula fornicata	1	Oligotype3
Delphinus sp.	1	Oligotype3
Dunaliella tertiolecta	1	Oligotype3
Engraulis encrasicolus	1	Oligotype3
Ephippus orbis	1	Oligotype3
Epinephelus awoara	1	Oligotype3
Eptatretus okinoseanus	1	Oligotype3
Eriocheir sinensis	1	Oligotype3
fugu	1	Oligotype3
Geodiidae	1	Oligotype3
Haliotis discus hannai	1	Oligotype3
Halocynthia roretzi	1	Oligotype3
Holothuria scabra	1	Oligotype3
Lagocephalus inermis (toxic marine puffer fish)	1	Oligotype3
Laminaria hyperborea	1	Oligotype3
larval summer flounder	1	Oligotype3
Leiodermatium sp.	1	Oligotype3
Litopenaeus sp.	1	Oligotype3
Montastraea faveolata	1	Oligotype3
moribund juvenile summer flounder	1	Oligotype3
Mycale laxissima	1	Oligotype3
Mytilus edulis	1	Oligotype3
Nephrops norvegicus	1	Oligotype3
Nibea albiflora	1	Oligotype3
octopus	1	Oligotype3
Ophlitaspongia papilla	1	Oligotype3
Perna canaliculus	1	Oligotype3
Plecoglossus altivelis	1	Oligotype3
Poecillastra sp.	1	Oligotype3
Polymastia penicillus	1	Oligotype3
Porifera (marine sponge)	1	Oligotype3
puffer fish	1	Oligotype3
Ruditappes philippinarum	1	Oligotype3
Saccharina japonica	1	Oligotype3
Scleritoderma cyanea (marine sponge)	1	Oligotype3
sea dragon	1	Oligotype3
sea urchin Paracentrotus lividus	1	Oligotype3
Sebastes schlegeli	1	Oligotype3
Sparus aurata	1	Oligotype3
Suberites domuncula	1	Oligotype3
Synechogobius hasta	1	Oligotype3
Tapes rhomboides (pink clam)	1	Oligotype3
Tubulanus annulatus	1	Oligotype3
turbot (Scophthalmus maximus)	1	Oligotype3
urchin	1	Oligotype3
Venerupis decussata	1	Oligotype3
