# Supplementary material for: Oligotyping reveals community level habitat selection within the genus Vibrio
Source: Front Microbiol. 2014 Nov 13;5:563. doi: 10.3389/fmicb.2014.00563 (PMC4230168; doi:10.3389/fmicb.2014.00563)
Supplement: Supplementary file 4 [file Table4.XLSX]

## Sheet: host-associated
Structured Comment Name	Item	Units	VTS_MIC_Bv6--0_1_i	VTS_MIC_Bv6--0_1_ii	VTS_MIC_Bv6--0_2_i_1	VTS_MIC_Bv6--0_3_i	VTS_MIC_Bv6--0_3_ii	VTS_MIC_Bv6--0_4_i	VTS_MIC_Bv6--0_4_ii	VTS_MIC_Bv6--5_1_i	VTS_MIC_Bv6--5_1_ii	VTS_MIC_Bv6--5_2_i	VTS_MIC_Bv6--5_2_ii	VTS_MIC_Bv6--5_3_i	VTS_MIC_Bv6--5_3_ii	VTS_MIC_Bv6--5_4_i	VTS_MIC_Bv6--5_4_ii	VTS_MIC_Bv6--18_1_i	VTS_MIC_Bv6--18_1_ii	VTS_MIC_Bv6--18_2_i	VTS_MIC_Bv6--18_2_ii	VTS_MIC_Bv6--18_3_i	VTS_MIC_Bv6--18_4_i	VTS_MIC_Bv6--18_4_ii	VTS_MIC_Bv6--30_1_i	VTS_MIC_Bv6--30_1_ii	VTS_MIC_Bv6--30_2_i	VTS_MIC_Bv6--30_2_ii	VTS_MIC_Bv6--30_3_i	VTS_MIC_Bv6--30_3_ii	VTS_MIC_Bv6--30_4_i	VTS_MIC_Bv6--30_4_ii
project_name	project name		Community assembly in fish	Community assembly in fish	Community assembly in fish	Community assembly in fish	Community assembly in fish	Community assembly in fish	Community assembly in fish	Community assembly in fish	Community assembly in fish	Community assembly in fish	Community assembly in fish	Community assembly in fish	Community assembly in fish	Community assembly in fish	Community assembly in fish	Community assembly in fish	Community assembly in fish	Community assembly in fish	Community assembly in fish	Community assembly in fish	Community assembly in fish	Community assembly in fish	Community assembly in fish	Community assembly in fish	Community assembly in fish	Community assembly in fish	Community assembly in fish	Community assembly in fish	Community assembly in fish	Community assembly in fish
investigation_type	investigation type		bacteria	bacteria	bacteria	bacteria	bacteria	bacteria	bacteria	bacteria	bacteria	bacteria	bacteria	bacteria	bacteria	bacteria	bacteria	bacteria	bacteria	bacteria	bacteria	bacteria	bacteria	bacteria	bacteria	bacteria	bacteria	bacteria	bacteria	bacteria	bacteria	bacteria
experimental_factor	experimental factor		FreshwaterFish	FreshwaterFish	FreshwaterFish	FreshwaterFish	FreshwaterFish	FreshwaterFish	FreshwaterFish	FreshwaterFish	FreshwaterFish	FreshwaterFish	FreshwaterFish	FreshwaterFish	FreshwaterFish	FreshwaterFish	FreshwaterFish	MarineFish	MarineFish	MarineFish	MarineFish	MarineFish	MarineFish	MarineFish	MarineFish	MarineFish	MarineFish	MarineFish	MarineFish	MarineFish	MarineFish	MarineFish
geo_loc_name	geographic location (country and/or sea,region)		USA	USA	USA	USA	USA	USA	USA	USA	USA	USA	USA	USA	USA	USA	USA	USA	USA	USA	USA	USA	USA	USA	USA	USA	USA	USA	USA	USA	USA	USA
lat_lon	geographic location (latitude and longitude)		+41.56 -70.6	+41.56 -70.6	+41.56 -70.6	+41.56 -70.6	+41.56 -70.6	+41.56 -70.6	+41.56 -70.6	+41.56 -70.6	+41.56 -70.6	+41.56 -70.6	+41.56 -70.6	+41.56 -70.6	+41.56 -70.6	+41.56 -70.6	+41.56 -70.6	+41.56 -70.6	+41.56 -70.6	+41.56 -70.6	+41.56 -70.6	+41.56 -70.6	+41.56 -70.6	+41.56 -70.6	+41.56 -70.6	+41.56 -70.6	+41.56 -70.6	+41.56 -70.6	+41.56 -70.6	+41.56 -70.6	+41.56 -70.6	+41.56 -70.6
collection_date	collection date		2012-09-24	2012-09-24	2012-09-25	2012-09-26	2012-09-26	2012-09-27	2012-09-27	2012-09-24	2012-09-24	2012-09-25	2012-09-25	2012-09-26	2012-09-26	2012-09-27	2012-09-27	2012-09-24	2012-09-24	2012-09-25	2012-09-25	2012-09-26	2012-09-27	2012-09-27	2012-09-24	2012-09-24	2012-09-25	2012-09-25	2012-09-26	2012-09-26	2012-09-27	2012-09-27
biome	environment (biome)		Aquatic biome	Aquatic biome	Aquatic biome	Aquatic biome	Aquatic biome	Aquatic biome	Aquatic biome	Aquatic biome	Aquatic biome	Aquatic biome	Aquatic biome	Aquatic biome	Aquatic biome	Aquatic biome	Aquatic biome	Aquatic biome	Aquatic biome	Aquatic biome	Aquatic biome	Aquatic biome	Aquatic biome	Aquatic biome	Aquatic biome	Aquatic biome	Aquatic biome	Aquatic biome	Aquatic biome	Aquatic biome	Aquatic biome	Aquatic biome
feature	environment (feature)		Organic feature	Organic feature	Organic feature	Organic feature	Organic feature	Organic feature	Organic feature	Organic feature	Organic feature	Organic feature	Organic feature	Organic feature	Organic feature	Organic feature	Organic feature	Organic feature	Organic feature	Organic feature	Organic feature	Organic feature	Organic feature	Organic feature	Organic feature	Organic feature	Organic feature	Organic feature	Organic feature	Organic feature	Organic feature	Organic feature
material	environment (material)		Fish	Fish	Fish	Fish	Fish	Fish	Fish	Fish	Fish	Fish	Fish	Fish	Fish	Fish	Fish	Fish	Fish	Fish	Fish	Fish	Fish	Fish	Fish	Fish	Fish	Fish	Fish	Fish	Fish	Fish
env_package	environmental package		host-associated	host-associated	host-associated	host-associated	host-associated	host-associated	host-associated	host-associated	host-associated	host-associated	host-associated	host-associated	host-associated	host-associated	host-associated	host-associated	host-associated	host-associated	host-associated	host-associated	host-associated	host-associated	host-associated	host-associated	host-associated	host-associated	host-associated	host-associated	host-associated	host-associated
subspecf_gen_lin	subspecific genetic lineage		Poecilia sphenops	Poecilia sphenops	Poecilia sphenops	Poecilia sphenops	Poecilia sphenops	Poecilia sphenops	Poecilia sphenops	Poecilia sphenops	Poecilia sphenops	Poecilia sphenops	Poecilia sphenops	Poecilia sphenops	Poecilia sphenops	Poecilia sphenops	Poecilia sphenops	Poecilia sphenops	Poecilia sphenops	Poecilia sphenops	Poecilia sphenops	Poecilia sphenops	Poecilia sphenops	Poecilia sphenops	Poecilia sphenops	Poecilia sphenops	Poecilia sphenops	Poecilia sphenops	Poecilia sphenops	Poecilia sphenops	Poecilia sphenops	Poecilia sphenops
biotic_relationship	observed biotic relationship		free living	free living	free living	free living	free living	free living	free living	free living	free living	free living	free living	free living	free living	free living	free living	free living	free living	free living	free living	free living	free living	free living	free living	free living	free living	free living	free living	free living	free living	free living
rel_to_oxygen	relationship to oxygen		obligate aerobe	obligate aerobe	obligate aerobe	obligate aerobe	obligate aerobe	obligate aerobe	obligate aerobe	obligate aerobe	obligate aerobe	obligate aerobe	obligate aerobe	obligate aerobe	obligate aerobe	obligate aerobe	obligate aerobe	obligate aerobe	obligate aerobe	obligate aerobe	obligate aerobe	obligate aerobe	obligate aerobe	obligate aerobe	obligate aerobe	obligate aerobe	obligate aerobe	obligate aerobe	obligate aerobe	obligate aerobe	obligate aerobe	obligate aerobe
samp_collect_device	sample collection device or method		whole fish homogenization	whole fish homogenization	whole fish homogenization	whole fish homogenization	whole fish homogenization	whole fish homogenization	whole fish homogenization	whole fish homogenization	whole fish homogenization	whole fish homogenization	whole fish homogenization	whole fish homogenization	whole fish homogenization	whole fish homogenization	whole fish homogenization	whole fish homogenization	whole fish homogenization	whole fish homogenization	whole fish homogenization	whole fish homogenization	whole fish homogenization	whole fish homogenization	whole fish homogenization	whole fish homogenization	whole fish homogenization	whole fish homogenization	whole fish homogenization	whole fish homogenization	whole fish homogenization	whole fish homogenization
nucl_acid_ext	nucleic acid extraction		Gentra Puregene Yeast/Bac Kit	Gentra Puregene Yeast/Bac Kit	Gentra Puregene Yeast/Bac Kit	Gentra Puregene Yeast/Bac Kit	Gentra Puregene Yeast/Bac Kit	Gentra Puregene Yeast/Bac Kit	Gentra Puregene Yeast/Bac Kit	Gentra Puregene Yeast/Bac Kit	Gentra Puregene Yeast/Bac Kit	Gentra Puregene Yeast/Bac Kit	Gentra Puregene Yeast/Bac Kit	Gentra Puregene Yeast/Bac Kit	Gentra Puregene Yeast/Bac Kit	Gentra Puregene Yeast/Bac Kit	Gentra Puregene Yeast/Bac Kit	Gentra Puregene Yeast/Bac Kit	Gentra Puregene Yeast/Bac Kit	Gentra Puregene Yeast/Bac Kit	Gentra Puregene Yeast/Bac Kit	Gentra Puregene Yeast/Bac Kit	Gentra Puregene Yeast/Bac Kit	Gentra Puregene Yeast/Bac Kit	Gentra Puregene Yeast/Bac Kit	Gentra Puregene Yeast/Bac Kit	Gentra Puregene Yeast/Bac Kit	Gentra Puregene Yeast/Bac Kit	Gentra Puregene Yeast/Bac Kit	Gentra Puregene Yeast/Bac Kit	Gentra Puregene Yeast/Bac Kit	Gentra Puregene Yeast/Bac Kit
lib_reads_seqd	library reads sequenced		1142199	23001	40129	731920	889670	1102399	856800	883112	1213416	44602	54483	1218916	1395842	19955	819187	1371569	1542879	1118021	359823	1021055	650071	1125178	949234	585420	28009	1059128	259844	897485	873031	481560
lib_const_meth	library construction method		Fusion 2-step amplification	Fusion 2-step amplification	Fusion 2-step amplification	Fusion 2-step amplification	Fusion 2-step amplification	Fusion 2-step amplification	Fusion 2-step amplification	Fusion 2-step amplification	Fusion 2-step amplification	Fusion 2-step amplification	Fusion 2-step amplification	Fusion 2-step amplification	Fusion 2-step amplification	Fusion 2-step amplification	Fusion 2-step amplification	Fusion 2-step amplification	Fusion 2-step amplification	Fusion 2-step amplification	Fusion 2-step amplification	Fusion 2-step amplification	Fusion 2-step amplification	Fusion 2-step amplification	Fusion 2-step amplification	Fusion 2-step amplification	Fusion 2-step amplification	Fusion 2-step amplification	Fusion 2-step amplification	Fusion 2-step amplification	Fusion 2-step amplification	Fusion 2-step amplification
target_gene	target gene		16S rRNA	16S rRNA	16S rRNA	16S rRNA	16S rRNA	16S rRNA	16S rRNA	16S rRNA	16S rRNA	16S rRNA	16S rRNA	16S rRNA	16S rRNA	16S rRNA	16S rRNA	16S rRNA	16S rRNA	16S rRNA	16S rRNA	16S rRNA	16S rRNA	16S rRNA	16S rRNA	16S rRNA	16S rRNA	16S rRNA	16S rRNA	16S rRNA	16S rRNA	16S rRNA
target_subfragment	target subfragment		v6	v6	v6	v6	v6	v6	v6	v6	v6	v6	v6	v6	v6	v6	v6	v6	v6	v6	v6	v6	v6	v6	v6	v6	v6	v6	v6	v6	v6	v6
seq_meth	sequencing method		Illumina HiSeq	Illumina HiSeq	Illumina HiSeq	Illumina HiSeq	Illumina HiSeq	Illumina HiSeq	Illumina HiSeq	Illumina HiSeq	Illumina HiSeq	Illumina HiSeq	Illumina HiSeq	Illumina HiSeq	Illumina HiSeq	Illumina HiSeq	Illumina HiSeq	Illumina HiSeq	Illumina HiSeq	Illumina HiSeq	Illumina HiSeq	Illumina HiSeq	Illumina HiSeq	Illumina HiSeq	Illumina HiSeq	Illumina HiSeq	Illumina HiSeq	Illumina HiSeq	Illumina HiSeq	Illumina HiSeq	Illumina HiSeq	Illumina HiSeq
pcr_primers	pcr primers		Forward Primers (967F) CTAACCGANGAACCTYACC CNACGCGAAGAACCTTANC CAACGCGMARAACCTTACC ATACGCGARGAACCTTACC Reverse Primer (1064R) CGACRRCCATGCANCACCT	Forward Primers (967F) CTAACCGANGAACCTYACC CNACGCGAAGAACCTTANC CAACGCGMARAACCTTACC ATACGCGARGAACCTTACC Reverse Primer (1064R) CGACRRCCATGCANCACCT	Forward Primers (967F) CTAACCGANGAACCTYACC CNACGCGAAGAACCTTANC CAACGCGMARAACCTTACC ATACGCGARGAACCTTACC Reverse Primer (1064R) CGACRRCCATGCANCACCT	Forward Primers (967F) CTAACCGANGAACCTYACC CNACGCGAAGAACCTTANC CAACGCGMARAACCTTACC ATACGCGARGAACCTTACC Reverse Primer (1064R) CGACRRCCATGCANCACCT	Forward Primers (967F) CTAACCGANGAACCTYACC CNACGCGAAGAACCTTANC CAACGCGMARAACCTTACC ATACGCGARGAACCTTACC Reverse Primer (1064R) CGACRRCCATGCANCACCT	Forward Primers (967F) CTAACCGANGAACCTYACC CNACGCGAAGAACCTTANC CAACGCGMARAACCTTACC ATACGCGARGAACCTTACC Reverse Primer (1064R) CGACRRCCATGCANCACCT	Forward Primers (967F) CTAACCGANGAACCTYACC CNACGCGAAGAACCTTANC CAACGCGMARAACCTTACC ATACGCGARGAACCTTACC Reverse Primer (1064R) CGACRRCCATGCANCACCT	Forward Primers (967F) CTAACCGANGAACCTYACC CNACGCGAAGAACCTTANC CAACGCGMARAACCTTACC ATACGCGARGAACCTTACC Reverse Primer (1064R) CGACRRCCATGCANCACCT	Forward Primers (967F) CTAACCGANGAACCTYACC CNACGCGAAGAACCTTANC CAACGCGMARAACCTTACC ATACGCGARGAACCTTACC Reverse Primer (1064R) CGACRRCCATGCANCACCT	Forward Primers (967F) CTAACCGANGAACCTYACC CNACGCGAAGAACCTTANC CAACGCGMARAACCTTACC ATACGCGARGAACCTTACC Reverse Primer (1064R) CGACRRCCATGCANCACCT	Forward Primers (967F) CTAACCGANGAACCTYACC CNACGCGAAGAACCTTANC CAACGCGMARAACCTTACC ATACGCGARGAACCTTACC Reverse Primer (1064R) CGACRRCCATGCANCACCT	Forward Primers (967F) CTAACCGANGAACCTYACC CNACGCGAAGAACCTTANC CAACGCGMARAACCTTACC ATACGCGARGAACCTTACC Reverse Primer (1064R) CGACRRCCATGCANCACCT	Forward Primers (967F) CTAACCGANGAACCTYACC CNACGCGAAGAACCTTANC CAACGCGMARAACCTTACC ATACGCGARGAACCTTACC Reverse Primer (1064R) CGACRRCCATGCANCACCT	Forward Primers (967F) CTAACCGANGAACCTYACC CNACGCGAAGAACCTTANC CAACGCGMARAACCTTACC ATACGCGARGAACCTTACC Reverse Primer (1064R) CGACRRCCATGCANCACCT	Forward Primers (967F) CTAACCGANGAACCTYACC CNACGCGAAGAACCTTANC CAACGCGMARAACCTTACC ATACGCGARGAACCTTACC Reverse Primer (1064R) CGACRRCCATGCANCACCT	Forward Primers (967F) CTAACCGANGAACCTYACC CNACGCGAAGAACCTTANC CAACGCGMARAACCTTACC ATACGCGARGAACCTTACC Reverse Primer (1064R) CGACRRCCATGCANCACCT	Forward Primers (967F) CTAACCGANGAACCTYACC CNACGCGAAGAACCTTANC CAACGCGMARAACCTTACC ATACGCGARGAACCTTACC Reverse Primer (1064R) CGACRRCCATGCANCACCT	Forward Primers (967F) CTAACCGANGAACCTYACC CNACGCGAAGAACCTTANC CAACGCGMARAACCTTACC ATACGCGARGAACCTTACC Reverse Primer (1064R) CGACRRCCATGCANCACCT	Forward Primers (967F) CTAACCGANGAACCTYACC CNACGCGAAGAACCTTANC CAACGCGMARAACCTTACC ATACGCGARGAACCTTACC Reverse Primer (1064R) CGACRRCCATGCANCACCT	Forward Primers (967F) CTAACCGANGAACCTYACC CNACGCGAAGAACCTTANC CAACGCGMARAACCTTACC ATACGCGARGAACCTTACC Reverse Primer (1064R) CGACRRCCATGCANCACCT	Forward Primers (967F) CTAACCGANGAACCTYACC CNACGCGAAGAACCTTANC CAACGCGMARAACCTTACC ATACGCGARGAACCTTACC Reverse Primer (1064R) CGACRRCCATGCANCACCT	Forward Primers (967F) CTAACCGANGAACCTYACC CNACGCGAAGAACCTTANC CAACGCGMARAACCTTACC ATACGCGARGAACCTTACC Reverse Primer (1064R) CGACRRCCATGCANCACCT	Forward Primers (967F) CTAACCGANGAACCTYACC CNACGCGAAGAACCTTANC CAACGCGMARAACCTTACC ATACGCGARGAACCTTACC Reverse Primer (1064R) CGACRRCCATGCANCACCT	Forward Primers (967F) CTAACCGANGAACCTYACC CNACGCGAAGAACCTTANC CAACGCGMARAACCTTACC ATACGCGARGAACCTTACC Reverse Primer (1064R) CGACRRCCATGCANCACCT	Forward Primers (967F) CTAACCGANGAACCTYACC CNACGCGAAGAACCTTANC CAACGCGMARAACCTTACC ATACGCGARGAACCTTACC Reverse Primer (1064R) CGACRRCCATGCANCACCT	Forward Primers (967F) CTAACCGANGAACCTYACC CNACGCGAAGAACCTTANC CAACGCGMARAACCTTACC ATACGCGARGAACCTTACC Reverse Primer (1064R) CGACRRCCATGCANCACCT	Forward Primers (967F) CTAACCGANGAACCTYACC CNACGCGAAGAACCTTANC CAACGCGMARAACCTTACC ATACGCGARGAACCTTACC Reverse Primer (1064R) CGACRRCCATGCANCACCT	Forward Primers (967F) CTAACCGANGAACCTYACC CNACGCGAAGAACCTTANC CAACGCGMARAACCTTACC ATACGCGARGAACCTTACC Reverse Primer (1064R) CGACRRCCATGCANCACCT	Forward Primers (967F) CTAACCGANGAACCTYACC CNACGCGAAGAACCTTANC CAACGCGMARAACCTTACC ATACGCGARGAACCTTACC Reverse Primer (1064R) CGACRRCCATGCANCACCT	Forward Primers (967F) CTAACCGANGAACCTYACC CNACGCGAAGAACCTTANC CAACGCGMARAACCTTACC ATACGCGARGAACCTTACC Reverse Primer (1064R) CGACRRCCATGCANCACCT
pcr_cond	pcr conditions		1st step: 95°C for 3 min, 20x(95°C for 30 sec, 60°C for 45 sec and 72°C for 45 sec), 72°C for 5 min. 2nd step: 95°C for 3 min, 10x(95°C for 30 sec, 60°C for 45 sec and 72°C for 45 sec) 72°C for 5 min.	1st step: 95°C for 3 min, 20x(95°C for 30 sec, 60°C for 45 sec and 72°C for 45 sec), 72°C for 5 min. 2nd step: 95°C for 3 min, 10x(95°C for 30 sec, 60°C for 45 sec and 72°C for 45 sec) 72°C for 5 min.	1st step: 95°C for 3 min, 20x(95°C for 30 sec, 60°C for 45 sec and 72°C for 45 sec), 72°C for 5 min. 2nd step: 95°C for 3 min, 10x(95°C for 30 sec, 60°C for 45 sec and 72°C for 45 sec) 72°C for 5 min.	1st step: 95°C for 3 min, 20x(95°C for 30 sec, 60°C for 45 sec and 72°C for 45 sec), 72°C for 5 min. 2nd step: 95°C for 3 min, 10x(95°C for 30 sec, 60°C for 45 sec and 72°C for 45 sec) 72°C for 5 min.	1st step: 95°C for 3 min, 20x(95°C for 30 sec, 60°C for 45 sec and 72°C for 45 sec), 72°C for 5 min. 2nd step: 95°C for 3 min, 10x(95°C for 30 sec, 60°C for 45 sec and 72°C for 45 sec) 72°C for 5 min.	1st step: 95°C for 3 min, 20x(95°C for 30 sec, 60°C for 45 sec and 72°C for 45 sec), 72°C for 5 min. 2nd step: 95°C for 3 min, 10x(95°C for 30 sec, 60°C for 45 sec and 72°C for 45 sec) 72°C for 5 min.	1st step: 95°C for 3 min, 20x(95°C for 30 sec, 60°C for 45 sec and 72°C for 45 sec), 72°C for 5 min. 2nd step: 95°C for 3 min, 10x(95°C for 30 sec, 60°C for 45 sec and 72°C for 45 sec) 72°C for 5 min.	1st step: 95°C for 3 min, 20x(95°C for 30 sec, 60°C for 45 sec and 72°C for 45 sec), 72°C for 5 min. 2nd step: 95°C for 3 min, 10x(95°C for 30 sec, 60°C for 45 sec and 72°C for 45 sec) 72°C for 5 min.	1st step: 95°C for 3 min, 20x(95°C for 30 sec, 60°C for 45 sec and 72°C for 45 sec), 72°C for 5 min. 2nd step: 95°C for 3 min, 10x(95°C for 30 sec, 60°C for 45 sec and 72°C for 45 sec) 72°C for 5 min.	1st step: 95°C for 3 min, 20x(95°C for 30 sec, 60°C for 45 sec and 72°C for 45 sec), 72°C for 5 min. 2nd step: 95°C for 3 min, 10x(95°C for 30 sec, 60°C for 45 sec and 72°C for 45 sec) 72°C for 5 min.	1st step: 95°C for 3 min, 20x(95°C for 30 sec, 60°C for 45 sec and 72°C for 45 sec), 72°C for 5 min. 2nd step: 95°C for 3 min, 10x(95°C for 30 sec, 60°C for 45 sec and 72°C for 45 sec) 72°C for 5 min.	1st step: 95°C for 3 min, 20x(95°C for 30 sec, 60°C for 45 sec and 72°C for 45 sec), 72°C for 5 min. 2nd step: 95°C for 3 min, 10x(95°C for 30 sec, 60°C for 45 sec and 72°C for 45 sec) 72°C for 5 min.	1st step: 95°C for 3 min, 20x(95°C for 30 sec, 60°C for 45 sec and 72°C for 45 sec), 72°C for 5 min. 2nd step: 95°C for 3 min, 10x(95°C for 30 sec, 60°C for 45 sec and 72°C for 45 sec) 72°C for 5 min.	1st step: 95°C for 3 min, 20x(95°C for 30 sec, 60°C for 45 sec and 72°C for 45 sec), 72°C for 5 min. 2nd step: 95°C for 3 min, 10x(95°C for 30 sec, 60°C for 45 sec and 72°C for 45 sec) 72°C for 5 min.	1st step: 95°C for 3 min, 20x(95°C for 30 sec, 60°C for 45 sec and 72°C for 45 sec), 72°C for 5 min. 2nd step: 95°C for 3 min, 10x(95°C for 30 sec, 60°C for 45 sec and 72°C for 45 sec) 72°C for 5 min.	1st step: 95°C for 3 min, 20x(95°C for 30 sec, 60°C for 45 sec and 72°C for 45 sec), 72°C for 5 min. 2nd step: 95°C for 3 min, 10x(95°C for 30 sec, 60°C for 45 sec and 72°C for 45 sec) 72°C for 5 min.	1st step: 95°C for 3 min, 20x(95°C for 30 sec, 60°C for 45 sec and 72°C for 45 sec), 72°C for 5 min. 2nd step: 95°C for 3 min, 10x(95°C for 30 sec, 60°C for 45 sec and 72°C for 45 sec) 72°C for 5 min.	1st step: 95°C for 3 min, 20x(95°C for 30 sec, 60°C for 45 sec and 72°C for 45 sec), 72°C for 5 min. 2nd step: 95°C for 3 min, 10x(95°C for 30 sec, 60°C for 45 sec and 72°C for 45 sec) 72°C for 5 min.	1st step: 95°C for 3 min, 20x(95°C for 30 sec, 60°C for 45 sec and 72°C for 45 sec), 72°C for 5 min. 2nd step: 95°C for 3 min, 10x(95°C for 30 sec, 60°C for 45 sec and 72°C for 45 sec) 72°C for 5 min.	1st step: 95°C for 3 min, 20x(95°C for 30 sec, 60°C for 45 sec and 72°C for 45 sec), 72°C for 5 min. 2nd step: 95°C for 3 min, 10x(95°C for 30 sec, 60°C for 45 sec and 72°C for 45 sec) 72°C for 5 min.	1st step: 95°C for 3 min, 20x(95°C for 30 sec, 60°C for 45 sec and 72°C for 45 sec), 72°C for 5 min. 2nd step: 95°C for 3 min, 10x(95°C for 30 sec, 60°C for 45 sec and 72°C for 45 sec) 72°C for 5 min.	1st step: 95°C for 3 min, 20x(95°C for 30 sec, 60°C for 45 sec and 72°C for 45 sec), 72°C for 5 min. 2nd step: 95°C for 3 min, 10x(95°C for 30 sec, 60°C for 45 sec and 72°C for 45 sec) 72°C for 5 min.	1st step: 95°C for 3 min, 20x(95°C for 30 sec, 60°C for 45 sec and 72°C for 45 sec), 72°C for 5 min. 2nd step: 95°C for 3 min, 10x(95°C for 30 sec, 60°C for 45 sec and 72°C for 45 sec) 72°C for 5 min.	1st step: 95°C for 3 min, 20x(95°C for 30 sec, 60°C for 45 sec and 72°C for 45 sec), 72°C for 5 min. 2nd step: 95°C for 3 min, 10x(95°C for 30 sec, 60°C for 45 sec and 72°C for 45 sec) 72°C for 5 min.	1st step: 95°C for 3 min, 20x(95°C for 30 sec, 60°C for 45 sec and 72°C for 45 sec), 72°C for 5 min. 2nd step: 95°C for 3 min, 10x(95°C for 30 sec, 60°C for 45 sec and 72°C for 45 sec) 72°C for 5 min.	1st step: 95°C for 3 min, 20x(95°C for 30 sec, 60°C for 45 sec and 72°C for 45 sec), 72°C for 5 min. 2nd step: 95°C for 3 min, 10x(95°C for 30 sec, 60°C for 45 sec and 72°C for 45 sec) 72°C for 5 min.	1st step: 95°C for 3 min, 20x(95°C for 30 sec, 60°C for 45 sec and 72°C for 45 sec), 72°C for 5 min. 2nd step: 95°C for 3 min, 10x(95°C for 30 sec, 60°C for 45 sec and 72°C for 45 sec) 72°C for 5 min.	1st step: 95°C for 3 min, 20x(95°C for 30 sec, 60°C for 45 sec and 72°C for 45 sec), 72°C for 5 min. 2nd step: 95°C for 3 min, 10x(95°C for 30 sec, 60°C for 45 sec and 72°C for 45 sec) 72°C for 5 min.	1st step: 95°C for 3 min, 20x(95°C for 30 sec, 60°C for 45 sec and 72°C for 45 sec), 72°C for 5 min. 2nd step: 95°C for 3 min, 10x(95°C for 30 sec, 60°C for 45 sec and 72°C for 45 sec) 72°C for 5 min.	1st step: 95°C for 3 min, 20x(95°C for 30 sec, 60°C for 45 sec and 72°C for 45 sec), 72°C for 5 min. 2nd step: 95°C for 3 min, 10x(95°C for 30 sec, 60°C for 45 sec and 72°C for 45 sec) 72°C for 5 min.
adapters	adapters		GTAGTA	GTAGTA	GTAGTA	GTAGTA	GTAGTA	GTAGTA	GTAGTA	GTAGTA	GTAGTA	GTAGTA	GTAGTA	GTAGTA	GTAGTA	GTAGTA	GTAGTA	GTAGTA	GTAGTA	GTAGTA	GTAGTA	GTAGTA	GTAGTA	GTAGTA	GTAGTA	GTAGTA	GTAGTA	GTAGTA	GTAGTA	GTAGTA	GTAGTA	GTAGTA
seq_quality_check	sequence quality check		PMID: 23799126	PMID: 23799126	PMID: 23799126	PMID: 23799126	PMID: 23799126	PMID: 23799126	PMID: 23799126	PMID: 23799126	PMID: 23799126	PMID: 23799126	PMID: 23799126	PMID: 23799126	PMID: 23799126	PMID: 23799126	PMID: 23799126	PMID: 23799126	PMID: 23799126	PMID: 23799126	PMID: 23799126	PMID: 23799126	PMID: 23799126	PMID: 23799126	PMID: 23799126	PMID: 23799126	PMID: 23799126	PMID: 23799126	PMID: 23799126	PMID: 23799126	PMID: 23799126	PMID: 23799126
sop	relevant standard operating procedures		MBL-JBPC	MBL-JBPC	MBL-JBPC	MBL-JBPC	MBL-JBPC	MBL-JBPC	MBL-JBPC	MBL-JBPC	MBL-JBPC	MBL-JBPC	MBL-JBPC	MBL-JBPC	MBL-JBPC	MBL-JBPC	MBL-JBPC	MBL-JBPC	MBL-JBPC	MBL-JBPC	MBL-JBPC	MBL-JBPC	MBL-JBPC	MBL-JBPC	MBL-JBPC	MBL-JBPC	MBL-JBPC	MBL-JBPC	MBL-JBPC	MBL-JBPC	MBL-JBPC	MBL-JBPC
url	relevant electronic resources		http://vamps.mbl.edu/project_pages/ppindex.php?project_code=VTS_MIC		http://vamps.mbl.edu/project_pages/ppindex.php?project_code=VTS_MIC		http://vamps.mbl.edu/project_pages/ppindex.php?project_code=VTS_MIC		http://vamps.mbl.edu/project_pages/ppindex.php?project_code=VTS_MIC		http://vamps.mbl.edu/project_pages/ppindex.php?project_code=VTS_MIC		http://vamps.mbl.edu/project_pages/ppindex.php?project_code=VTS_MIC		http://vamps.mbl.edu/project_pages/ppindex.php?project_code=VTS_MIC		http://vamps.mbl.edu/project_pages/ppindex.php?project_code=VTS_MIC		http://vamps.mbl.edu/project_pages/ppindex.php?project_code=VTS_MIC		http://vamps.mbl.edu/project_pages/ppindex.php?project_code=VTS_MIC		http://vamps.mbl.edu/project_pages/ppindex.php?project_code=VTS_MIC		http://vamps.mbl.edu/project_pages/ppindex.php?project_code=VTS_MIC		http://vamps.mbl.edu/project_pages/ppindex.php?project_code=VTS_MIC		http://vamps.mbl.edu/project_pages/ppindex.php?project_code=VTS_MIC		http://vamps.mbl.edu/project_pages/ppindex.php?project_code=VTS_MIC
host_common_name	host common name		Black Molly	Black Molly	Black Molly	Black Molly	Black Molly	Black Molly	Black Molly	Black Molly	Black Molly	Black Molly	Black Molly	Black Molly	Black Molly	Black Molly	Black Molly	Black Molly	Black Molly	Black Molly	Black Molly	Black Molly	Black Molly	Black Molly	Black Molly	Black Molly	Black Molly	Black Molly	Black Molly	Black Molly	Black Molly	Black Molly
host_taxid	host taxid		69235	69235	69235	69235	69235	69235	69235	69235	69235	69235	69235	69235	69235	69235	69235	69235	69235	69235	69235	69235	69235	69235	69235	69235	69235	69235	69235	69235	69235	69235
disease_stat	disease status		No symptoms of disease	No symptoms of disease	No symptoms of disease	No symptoms of disease	No symptoms of disease	No symptoms of disease	No symptoms of disease	No symptoms of disease	No symptoms of disease	No symptoms of disease	No symptoms of disease	No symptoms of disease	No symptoms of disease	No symptoms of disease	No symptoms of disease	No symptoms of disease	No symptoms of disease	No symptoms of disease	No symptoms of disease	No symptoms of disease	No symptoms of disease	No symptoms of disease	No symptoms of disease	No symptoms of disease	No symptoms of disease	No symptoms of disease	No symptoms of disease	No symptoms of disease	No symptoms of disease	No symptoms of disease
chem_administration	chemical administration		MS-222	MS-222	MS-222	MS-222	MS-222	MS-222	MS-222	MS-222	MS-222	MS-222	MS-222	MS-222	MS-222	MS-222	MS-222	MS-222	MS-222	MS-222	MS-222	MS-222	MS-222	MS-222	MS-222	MS-222	MS-222	MS-222	MS-222	MS-222	MS-222	MS-222
body_site	body site		Whole organism	Whole organism	Whole organism	Whole organism	Whole organism	Whole organism	Whole organism	Whole organism	Whole organism	Whole organism	Whole organism	Whole organism	Whole organism	Whole organism	Whole organism	Whole organism	Whole organism	Whole organism	Whole organism	Whole organism	Whole organism	Whole organism	Whole organism	Whole organism	Whole organism	Whole organism	Whole organism	Whole organism	Whole organism	Whole organism
diet	diet		TetraMin Tropical fish flakes	TetraMin Tropical fish flakes	TetraMin Tropical fish flakes	TetraMin Tropical fish flakes	TetraMin Tropical fish flakes	TetraMin Tropical fish flakes	TetraMin Tropical fish flakes	TetraMin Tropical fish flakes	TetraMin Tropical fish flakes	TetraMin Tropical fish flakes	TetraMin Tropical fish flakes	TetraMin Tropical fish flakes	TetraMin Tropical fish flakes	TetraMin Tropical fish flakes	TetraMin Tropical fish flakes	TetraMin Tropical fish flakes	TetraMin Tropical fish flakes	TetraMin Tropical fish flakes	TetraMin Tropical fish flakes	TetraMin Tropical fish flakes	TetraMin Tropical fish flakes	TetraMin Tropical fish flakes	TetraMin Tropical fish flakes	TetraMin Tropical fish flakes	TetraMin Tropical fish flakes	TetraMin Tropical fish flakes	TetraMin Tropical fish flakes	TetraMin Tropical fish flakes	TetraMin Tropical fish flakes	TetraMin Tropical fish flakes
infra_specific_name	infra_specific_name		Animalia;Chrodata;Actinopterygii;Cyprinodontiformes;Poeciliidae;Poecilia;sphenops	Animalia;Chrodata;Actinopterygii;Cyprinodontiformes;Poeciliidae;Poecilia;sphenops	Animalia;Chrodata;Actinopterygii;Cyprinodontiformes;Poeciliidae;Poecilia;sphenops	Animalia;Chrodata;Actinopterygii;Cyprinodontiformes;Poeciliidae;Poecilia;sphenops	Animalia;Chrodata;Actinopterygii;Cyprinodontiformes;Poeciliidae;Poecilia;sphenops	Animalia;Chrodata;Actinopterygii;Cyprinodontiformes;Poeciliidae;Poecilia;sphenops	Animalia;Chrodata;Actinopterygii;Cyprinodontiformes;Poeciliidae;Poecilia;sphenops	Animalia;Chrodata;Actinopterygii;Cyprinodontiformes;Poeciliidae;Poecilia;sphenops	Animalia;Chrodata;Actinopterygii;Cyprinodontiformes;Poeciliidae;Poecilia;sphenops	Animalia;Chrodata;Actinopterygii;Cyprinodontiformes;Poeciliidae;Poecilia;sphenops	Animalia;Chrodata;Actinopterygii;Cyprinodontiformes;Poeciliidae;Poecilia;sphenops	Animalia;Chrodata;Actinopterygii;Cyprinodontiformes;Poeciliidae;Poecilia;sphenops	Animalia;Chrodata;Actinopterygii;Cyprinodontiformes;Poeciliidae;Poecilia;sphenops	Animalia;Chrodata;Actinopterygii;Cyprinodontiformes;Poeciliidae;Poecilia;sphenops	Animalia;Chrodata;Actinopterygii;Cyprinodontiformes;Poeciliidae;Poecilia;sphenops	Animalia;Chrodata;Actinopterygii;Cyprinodontiformes;Poeciliidae;Poecilia;sphenops	Animalia;Chrodata;Actinopterygii;Cyprinodontiformes;Poeciliidae;Poecilia;sphenops	Animalia;Chrodata;Actinopterygii;Cyprinodontiformes;Poeciliidae;Poecilia;sphenops	Animalia;Chrodata;Actinopterygii;Cyprinodontiformes;Poeciliidae;Poecilia;sphenops	Animalia;Chrodata;Actinopterygii;Cyprinodontiformes;Poeciliidae;Poecilia;sphenops	Animalia;Chrodata;Actinopterygii;Cyprinodontiformes;Poeciliidae;Poecilia;sphenops	Animalia;Chrodata;Actinopterygii;Cyprinodontiformes;Poeciliidae;Poecilia;sphenops	Animalia;Chrodata;Actinopterygii;Cyprinodontiformes;Poeciliidae;Poecilia;sphenops	Animalia;Chrodata;Actinopterygii;Cyprinodontiformes;Poeciliidae;Poecilia;sphenops	Animalia;Chrodata;Actinopterygii;Cyprinodontiformes;Poeciliidae;Poecilia;sphenops	Animalia;Chrodata;Actinopterygii;Cyprinodontiformes;Poeciliidae;Poecilia;sphenops	Animalia;Chrodata;Actinopterygii;Cyprinodontiformes;Poeciliidae;Poecilia;sphenops	Animalia;Chrodata;Actinopterygii;Cyprinodontiformes;Poeciliidae;Poecilia;sphenops	Animalia;Chrodata;Actinopterygii;Cyprinodontiformes;Poeciliidae;Poecilia;sphenops	Animalia;Chrodata;Actinopterygii;Cyprinodontiformes;Poeciliidae;Poecilia;sphenops
samp_salinity	sample salinity	ppt	0.1	0.1	0.2	0.1	0.1	0.1	0.1	5.1	5.1	5.1	5.1	5	5	5	5	18	18	18	18	18.1	18	18	30	30	30.2	30.2	30.1	30.1	30	30
temp	temperature	C	19.6	19.6	19.1	19.8	19.8	19.9	19.9	19.3	19.3	19.1	19.1	19.6	19.6	19.9	19.9	19.2	19.2	19	19	19.4	19.8	19.8	18.9	18.9	18.8	18.8	19.3	19.3	19.8	19.8
samp_store_temp	sample storage temperature	C	4	4	4	4	4	4	4	4	4	4	4	4	4	4	4	4	4	4	4	4	4	4	4	4	4	4	4	4	4	4
samp_store_dur	sample storage duration	minutes	30	30	30	30	30	30	30	30	30	30	30	30	30	30	30	30	30	30	30	30	30	30	30	30	30	30	30	30	30	30

## Sheet: water
Structured Comment Name	Item	Units	VTS_MIC_Bv6--0_1_w	VTS_MIC_Bv6--0_2_w	VTS_MIC_Bv6--0_3_w	VTS_MIC_Bv6--0_4_w	VTS_MIC_Bv6--5_1_w	VTS_MIC_Bv6--5_2_w	VTS_MIC_Bv6--5_3_w	VTS_MIC_Bv6--5_4_w	VTS_MIC_Bv6--18_1_w	VTS_MIC_Bv6--18_2_w	VTS_MIC_Bv6--18_3_w	VTS_MIC_Bv6--18_4_w	VTS_MIC_Bv6--30_1_w	VTS_MIC_Bv6--30_2_w	VTS_MIC_Bv6--30_3_w	VTS_MIC_Bv6--30_4_w	LAZ_MHB-0015-20100401-HPB-2	LAZ_MHB-0017-20100622-DCP-2	LAZ_MHB-0018-20100622-HPB-1	LAZ_MHB-0019-20100622-HPB-2	LAZ_MHB-0045-20100902-St9	LAZ_MHB-0112-20110728-St9	LAZ_MHB-0126-20110824-St6	LAZ_MHB-0129-20110824-St9	LAZ_MHB-0130-20110824-St10	LAZ_MHB-0131-20110824-St11	LAZ_MHB-0132-20110824-St12	LAZ_MHB-0133-20110824-St13	LAZ_MHB-0137-20110824-St17	LAZ_MHB-0149-20111107-St12	LAZ_NMS_MPA-0001-20120413	LAZ_NMS_MPA-0025-20120426	LAZ_NMS_MPA-0041-20120501	LAZ_NMS_MPA-0044-20120501	LAZ_NMS_MPA-0054-20120507	LAZ_NMS_MPA-0057-20120508	LAZ_NMS_MPA-0067-20120514	LAZ_NMS_MPA-0074-20120423	LAZ_NMS_MPA-0076-20120508	LAZ_NMS_MPA-0077-20120510	LAZ_NMS_SPA-0066-20120512	SEA-0031-20120519-Bv6_	SEA-0032-20120519-Bv6_	SEA-0065-20120524-Bv6_	SEA-0066-20120524-Bv6_	SEA-0130-20120610-Bv6_	SEA-0131-20120610-Bv6_
project_name	project name		Community assembly in fish	Community assembly in fish	Community assembly in fish	Community assembly in fish	Community assembly in fish	Community assembly in fish	Community assembly in fish	Community assembly in fish	Community assembly in fish	Community assembly in fish	Community assembly in fish	Community assembly in fish	Community assembly in fish	Community assembly in fish	Community assembly in fish	Community assembly in fish	LAZ-Mount Hope Bay	LAZ-Mount Hope Bay	LAZ-Mount Hope Bay	LAZ-Mount Hope Bay	LAZ-Mount Hope Bay	LAZ-Mount Hope Bay	LAZ-Mount Hope Bay	LAZ-Mount Hope Bay	LAZ-Mount Hope Bay	LAZ-Mount Hope Bay	LAZ-Mount Hope Bay	LAZ-Mount Hope Bay	LAZ-Mount Hope Bay	LAZ-Mount Hope Bay	LAZ-Nauset Marsh System	LAZ-Nauset Marsh System	LAZ-Nauset Marsh System	LAZ-Nauset Marsh System	LAZ-Nauset Marsh System	LAZ-Nauset Marsh System	LAZ-Nauset Marsh System	LAZ-Nauset Marsh System	LAZ-Nauset Marsh System	LAZ-Nauset Marsh System	LAZ-Nauset Marsh System	Plastisphere	Plastisphere	Plastisphere	Plastisphere	Plastisphere	Plastisphere
investigation_type	investigation type		bacteria	bacteria	bacteria	bacteria	bacteria	bacteria	bacteria	bacteria	bacteria	bacteria	bacteria	bacteria	bacteria	bacteria	bacteria	bacteria	bacteria	bacteria	bacteria	bacteria	bacteria	bacteria	bacteria	bacteria	bacteria	bacteria	bacteria	bacteria	bacteria	bacteria	bacteria	bacteria	bacteria	bacteria	bacteria	bacteria	bacteria	bacteria	bacteria	bacteria	bacteria	bacteria	bacteria	bacteria	bacteria	bacteria	bacteria
experimental_factor	experimental factor		FreshWater	FreshWater	FreshWater	FreshWater	FreshWater	FreshWater	FreshWater	FreshWater	MarineWater	MarineWater	MarineWater	MarineWater	MarineWater	MarineWater	MarineWater	MarineWater	Seawater	Seawater	Seawater	Seawater	Seawater	Seawater	Seawater	Seawater	Seawater	Seawater	Seawater	Seawater	Seawater	Seawater	Seawater	Seawater	Seawater	Seawater	Seawater	Seawater	Seawater	Seawater	Seawater	Seawater	Seawater	Seawater	Seawater	Seawater	Seawater	Seawater	Seawater
geo_loc_name	geographic location (country and/or sea,region)		USA	USA	USA	USA	USA	USA	USA	USA	USA	USA	USA	USA	USA	USA	USA	USA	USA	USA	USA	USA	USA	USA	USA	USA	USA	USA	USA	USA	USA	USA	USA	USA	USA	USA	USA	USA	USA	USA	USA	USA	USA	Atlantic Ocean	Atlantic Ocean	Atlantic Ocean	Atlantic Ocean	Atlantic Ocean	Atlantic Ocean
lat_lon	geographic location (latitude and longitude)		+41.56 -70.6	+41.56 -70.6	+41.56 -70.6	+41.56 -70.6	+41.56 -70.6	+41.56 -70.6	+41.56 -70.6	+41.56 -70.6	+41.56 -70.6	+41.56 -70.6	+41.56 -70.6	+41.56 -70.6	+41.56 -70.6	+41.56 -70.6	+41.56 -70.6	+41.56 -70.6	+41.701 -71.161	+41.712 -71.158	+41.701 -71.161	+41.701 -71.161											+41.79 -69.97	+41.79 -69.97	+41.79 -69.97	+41.79 -69.97	+41.79 -69.97	+41.79 -69.97	+41.79 -69.97	+41.79 -69.97	+41.79 -69.97	+41.79 -69.97	+41.83 -69.97	'+22.303 -65.180	'+22.303 -65.180	'+28.087 -63.432	'+28.087 -63.432	'+39.143 -67.825	'+39.143 -67.825
collection_date	collection date		2012-09-24	2012-09-25	2012-09-26	2012-09-27	2012-09-24	2012-09-25	2012-09-26	2012-09-27	2012-09-24	2012-09-25	2012-09-26	2012-09-27	2012-09-24	2012-09-25	2012-09-26	2012-09-27	2010-04-01	2010-06-22	2010-06-22	2010-06-22	2010-09-02	2011-07-28	2011-08-24	2011-08-24	2011-08-24	2011-08-24	2011-08-24	2011-08-24	2011-08-24	2011-11-07	2012-04-13	2012-04-26	2012-05-01	2012-05-01	2012-05-07	2012-05-08	2012-05-14	2012-04-23	2012-05-08	2012-05-10	2012-05-12	2012-05-19	2012-05-19	2012-05-24	2012-05-24	2012-06-10	2012-06-10
biome	environment (biome)		aquatic biome (ENVO:00002030)	aquatic biome	aquatic biome	aquatic biome	aquatic biome	aquatic biome	aquatic biome	aquatic biome	aquatic biome	aquatic biome	aquatic biome	aquatic biome	aquatic biome	aquatic biome	aquatic biome	aquatic biome	aquatic biome	aquatic biome	aquatic biome	aquatic biome	marine biome	marine biome	marine biome	marine biome	marine biome	marine biome	marine biome	marine biome	marine biome	marine biome	marine biome	marine biome	marine biome	marine biome	marine biome	marine biome	marine biome	marine biome	marine biome	marine biome	marine biome	marine biome (ENVO:00000428)	marine biome (ENVO:00000428)	marine biome (ENVO:00000428)	marine biome (ENVO:00000428)	marine biome (ENVO:00000428)	marine biome (ENVO:00000428)
feature	environment (feature)		fish farm (ENVO:00000294)	fish farm	fish farm	fish farm	fish farm	fish farm	fish farm	fish farm	fish farm	fish farm	fish farm	fish farm	fish farm	fish farm	fish farm	fish farm	water	water	water	water	water	water	water	water	water	water	water	water	water	water	water	water	water	water	water	water	water	water	water	water	water	water	water	water	water	water	water
material	environment (material)		fresh water (ENVO:00002011)	fresh water (ENVO:00002011)	fresh water (ENVO:00002011)	fresh water (ENVO:00002011)	brackish water (ENVO:00002019)	brackish water (ENVO:00002019)	brackish water (ENVO:00002019)	brackish water (ENVO:00002019)	brackish water (ENVO:00002019)	brackish water (ENVO:00002019)	brackish water (ENVO:00002019)	brackish water (ENVO:00002019)	saline water (ENVO:00002010)	saline water (ENVO:00002010)	saline water (ENVO:00002010)	saline water (ENVO:00002010)	saline water (ENVO:00002010)	saline water (ENVO:00002010)	saline water (ENVO:00002010)	saline water (ENVO:00002010)	saline water (ENVO:00002010)	saline water (ENVO:00002010)	saline water (ENVO:00002010)	saline water (ENVO:00002010)	saline water (ENVO:00002010)	saline water (ENVO:00002010)	saline water (ENVO:00002010)	saline water (ENVO:00002010)	saline water (ENVO:00002010)	saline water (ENVO:00002010)	saline water (ENVO:00002010)	saline water (ENVO:00002010)	saline water (ENVO:00002010)	saline water (ENVO:00002010)	saline water (ENVO:00002010)	saline water (ENVO:00002010)	saline water (ENVO:00002010)	saline water (ENVO:00002010)	saline water (ENVO:00002010)	saline water (ENVO:00002010)	saline water (ENVO:00002010)	saline water (ENVO:00002010)	saline water (ENVO:00002010)	saline water (ENVO:00002010)	saline water (ENVO:00002010)	saline water (ENVO:00002010)	saline water (ENVO:00002010)
env_package	environmental package		water	water	water	water	water	water	water	water	water	water	water	water	water	water	water	water	water	water	water	water	water	water	water	water	water	water	water	water	water	water	water	water	water	water	water	water	water	water	water	water	water	water	water	water	water	water	water
samp_collect_device	sample collection device or method		0.2 micron sterivex	0.2 micron sterivex	0.2 micron sterivex	0.2 micron sterivex	0.2 micron sterivex	0.2 micron sterivex	0.2 micron sterivex	0.2 micron sterivex	0.2 micron sterivex	0.2 micron sterivex	0.2 micron sterivex	0.2 micron sterivex	0.2 micron sterivex	0.2 micron sterivex	0.2 micron sterivex	0.2 micron sterivex	0.2 micron sterivex	0.2 micron sterivex	0.2 micron sterivex	0.2 micron sterivex	0.2 micron sterivex	0.2 micron sterivex	0.2 micron sterivex	0.2 micron sterivex	0.2 micron sterivex	0.2 micron sterivex	0.2 micron sterivex	0.2 micron sterivex	0.2 micron sterivex	0.2 micron sterivex	0.65 micron filter	0.65 micron filter	0.65 micron filter	0.65 micron filter	0.65 micron filter	0.65 micron filter	0.65 micron filter	0.65 micron filter	0.65 micron filter	0.65 micron filter	0.65 micron filter	0.2 micron sterivex	0.2 micron sterivex	0.2 micron sterivex	0.2 micron sterivex	0.2 micron sterivex	0.2 micron sterivex
samp_size	amount or size of sample collected	L	1	1	1	1	1	1	1	1	1	1	1	1	1	1	1	1	1	1	1	1	1	1	1	1	1	1	1	1	1	1	1	0.5	0.5	0.5	0.5	0.5	0.5	0.5	0.5	0.5	0.5	1	1	1	1	1	1
nucl_acid_ext	nucleic acid extraction		Gentra Puregene Yeast/Bac Kit	Gentra Puregene Yeast/Bac Kit	Gentra Puregene Yeast/Bac Kit	Gentra Puregene Yeast/Bac Kit	Gentra Puregene Yeast/Bac Kit	Gentra Puregene Yeast/Bac Kit	Gentra Puregene Yeast/Bac Kit	Gentra Puregene Yeast/Bac Kit	Gentra Puregene Yeast/Bac Kit	Gentra Puregene Yeast/Bac Kit	Gentra Puregene Yeast/Bac Kit	Gentra Puregene Yeast/Bac Kit	Gentra Puregene Yeast/Bac Kit	Gentra Puregene Yeast/Bac Kit	Gentra Puregene Yeast/Bac Kit	Gentra Puregene Yeast/Bac Kit	Gentra Puregene Yeast/Bac Kit	Gentra Puregene Yeast/Bac Kit	Gentra Puregene Yeast/Bac Kit	Gentra Puregene Yeast/Bac Kit	Gentra Puregene Yeast/Bac Kit	Gentra Puregene Yeast/Bac Kit	Gentra Puregene Yeast/Bac Kit	Gentra Puregene Yeast/Bac Kit	Gentra Puregene Yeast/Bac Kit	Gentra Puregene Yeast/Bac Kit	Gentra Puregene Yeast/Bac Kit	Gentra Puregene Yeast/Bac Kit	Gentra Puregene Yeast/Bac Kit	Gentra Puregene Yeast/Bac Kit	Gentra Puregene Yeast/Bac Kit	Gentra Puregene Yeast/Bac Kit	Gentra Puregene Yeast/Bac Kit	Gentra Puregene Yeast/Bac Kit	Gentra Puregene Yeast/Bac Kit	Gentra Puregene Yeast/Bac Kit	Gentra Puregene Yeast/Bac Kit	Gentra Puregene Yeast/Bac Kit	Gentra Puregene Yeast/Bac Kit	Gentra Puregene Yeast/Bac Kit	Gentra Puregene Yeast/Bac Kit	Gentra Puregene Yeast/Bac Kit	Gentra Puregene Yeast/Bac Kit	Gentra Puregene Yeast/Bac Kit	Gentra Puregene Yeast/Bac Kit	Gentra Puregene Yeast/Bac Kit	Gentra Puregene Yeast/Bac Kit
lib_reads_seqd	library reads sequenced		1254269	1470583	953612	1017551	1302731	1012791	1602799	1578848	1192119	1279030	952783		1338097	1112571	904107	1329686	740369	1058310	1026915	1219980	927597	1004316	1064908	1180381	1070552	1141424	994886	952896	1005916	1154929	450536	653884	290791	426528	441855	919649	813550	3627172	2819154	2596265	394446
lib_const_meth	library construction method		Fusion 2-step amplification	Fusion 2-step amplification	Fusion 2-step amplification	Fusion 2-step amplification	Fusion 2-step amplification	Fusion 2-step amplification	Fusion 2-step amplification	Fusion 2-step amplification	Fusion 2-step amplification	Fusion 2-step amplification	Fusion 2-step amplification	Fusion 2-step amplification	Fusion 2-step amplification	Fusion 2-step amplification	Fusion 2-step amplification	Fusion 2-step amplification	Fusion 2-step amplification	Fusion 2-step amplification	Fusion 2-step amplification	Fusion 2-step amplification	Fusion 2-step amplification	Fusion 2-step amplification	Fusion 2-step amplification	Fusion 2-step amplification	Fusion 2-step amplification	Fusion 2-step amplification	Fusion 2-step amplification	Fusion 2-step amplification	Fusion 2-step amplification	Fusion 2-step amplification	Fusion 2-step amplification	Fusion 2-step amplification	Fusion 2-step amplification	Fusion 2-step amplification	Fusion 2-step amplification	Fusion 2-step amplification	Fusion 2-step amplification	Fusion 2-step amplification	Fusion 2-step amplification	Fusion 2-step amplification	Fusion 2-step amplification	Fusion 2-step amplification	Fusion 2-step amplification	Fusion 2-step amplification	Fusion 2-step amplification	Fusion 2-step amplification	Fusion 2-step amplification
target_gene	target gene		16S rRNA	16S rRNA	16S rRNA	16S rRNA	16S rRNA	16S rRNA	16S rRNA	16S rRNA	16S rRNA	16S rRNA	16S rRNA	16S rRNA	16S rRNA	16S rRNA	16S rRNA	16S rRNA	16S rRNA	16S rRNA	16S rRNA	16S rRNA	16S rRNA	16S rRNA	16S rRNA	16S rRNA	16S rRNA	16S rRNA	16S rRNA	16S rRNA	16S rRNA	16S rRNA	16S rRNA	16S rRNA	16S rRNA	16S rRNA	16S rRNA	16S rRNA	16S rRNA	16S rRNA	16S rRNA	16S rRNA	16S rRNA	16S rRNA	16S rRNA	16S rRNA	16S rRNA	16S rRNA	16S rRNA
target_subfragment	target subfragment		v6	v6	v6	v6	v6	v6	v6	v6	v6	v6	v6	v6	v6	v6	v6	v6	v6	v6	v6	v6	v6	v6	v6	v6	v6	v6	v6	v6	v6	v6	v6	v6	v6	v6	v6	v6	v6	v6	v6	v6	v6	v6	v6	v6	v6	v6	v6
seq_meth	sequencing method		Illumina HiSeq	Illumina HiSeq	Illumina HiSeq	Illumina HiSeq	Illumina HiSeq	Illumina HiSeq	Illumina HiSeq	Illumina HiSeq	Illumina HiSeq	Illumina HiSeq	Illumina HiSeq	Illumina HiSeq	Illumina HiSeq	Illumina HiSeq	Illumina HiSeq	Illumina HiSeq	Illumina HiSeq	Illumina HiSeq	Illumina HiSeq	Illumina HiSeq	Illumina HiSeq	Illumina HiSeq	Illumina HiSeq	Illumina HiSeq	Illumina HiSeq	Illumina HiSeq	Illumina HiSeq	Illumina HiSeq	Illumina HiSeq	Illumina HiSeq	Illumina HiSeq	Illumina HiSeq	Illumina HiSeq	Illumina HiSeq	Illumina HiSeq	Illumina HiSeq	Illumina HiSeq	Illumina HiSeq	Illumina HiSeq	Illumina HiSeq	Illumina HiSeq	Illumina HiSeq	Illumina HiSeq	Illumina HiSeq	Illumina HiSeq	Illumina HiSeq	Illumina HiSeq
pcr_primers	pcr primers		Forward Primers (967F) CTAACCGANGAACCTYACC CNACGCGAAGAACCTTANC CAACGCGMARAACCTTACC ATACGCGARGAACCTTACC Reverse Primer (1064R) CGACRRCCATGCANCACCT	Forward Primers (967F) CTAACCGANGAACCTYACC CNACGCGAAGAACCTTANC CAACGCGMARAACCTTACC ATACGCGARGAACCTTACC Reverse Primer (1064R) CGACRRCCATGCANCACCT	Forward Primers (967F) CTAACCGANGAACCTYACC CNACGCGAAGAACCTTANC CAACGCGMARAACCTTACC ATACGCGARGAACCTTACC Reverse Primer (1064R) CGACRRCCATGCANCACCT	Forward Primers (967F) CTAACCGANGAACCTYACC CNACGCGAAGAACCTTANC CAACGCGMARAACCTTACC ATACGCGARGAACCTTACC Reverse Primer (1064R) CGACRRCCATGCANCACCT	Forward Primers (967F) CTAACCGANGAACCTYACC CNACGCGAAGAACCTTANC CAACGCGMARAACCTTACC ATACGCGARGAACCTTACC Reverse Primer (1064R) CGACRRCCATGCANCACCT	Forward Primers (967F) CTAACCGANGAACCTYACC CNACGCGAAGAACCTTANC CAACGCGMARAACCTTACC ATACGCGARGAACCTTACC Reverse Primer (1064R) CGACRRCCATGCANCACCT	Forward Primers (967F) CTAACCGANGAACCTYACC CNACGCGAAGAACCTTANC CAACGCGMARAACCTTACC ATACGCGARGAACCTTACC Reverse Primer (1064R) CGACRRCCATGCANCACCT	Forward Primers (967F) CTAACCGANGAACCTYACC CNACGCGAAGAACCTTANC CAACGCGMARAACCTTACC ATACGCGARGAACCTTACC Reverse Primer (1064R) CGACRRCCATGCANCACCT	Forward Primers (967F) CTAACCGANGAACCTYACC CNACGCGAAGAACCTTANC CAACGCGMARAACCTTACC ATACGCGARGAACCTTACC Reverse Primer (1064R) CGACRRCCATGCANCACCT	Forward Primers (967F) CTAACCGANGAACCTYACC CNACGCGAAGAACCTTANC CAACGCGMARAACCTTACC ATACGCGARGAACCTTACC Reverse Primer (1064R) CGACRRCCATGCANCACCT	Forward Primers (967F) CTAACCGANGAACCTYACC CNACGCGAAGAACCTTANC CAACGCGMARAACCTTACC ATACGCGARGAACCTTACC Reverse Primer (1064R) CGACRRCCATGCANCACCT	Forward Primers (967F) CTAACCGANGAACCTYACC CNACGCGAAGAACCTTANC CAACGCGMARAACCTTACC ATACGCGARGAACCTTACC Reverse Primer (1064R) CGACRRCCATGCANCACCT	Forward Primers (967F) CTAACCGANGAACCTYACC CNACGCGAAGAACCTTANC CAACGCGMARAACCTTACC ATACGCGARGAACCTTACC Reverse Primer (1064R) CGACRRCCATGCANCACCT	Forward Primers (967F) CTAACCGANGAACCTYACC CNACGCGAAGAACCTTANC CAACGCGMARAACCTTACC ATACGCGARGAACCTTACC Reverse Primer (1064R) CGACRRCCATGCANCACCT	Forward Primers (967F) CTAACCGANGAACCTYACC CNACGCGAAGAACCTTANC CAACGCGMARAACCTTACC ATACGCGARGAACCTTACC Reverse Primer (1064R) CGACRRCCATGCANCACCT	Forward Primers (967F) CTAACCGANGAACCTYACC CNACGCGAAGAACCTTANC CAACGCGMARAACCTTACC ATACGCGARGAACCTTACC Reverse Primer (1064R) CGACRRCCATGCANCACCT	Forward Primers (967F) CTAACCGANGAACCTYACC CNACGCGAAGAACCTTANC CAACGCGMARAACCTTACC ATACGCGARGAACCTTACC Reverse Primer (1064R) CGACRRCCATGCANCACCT	Forward Primers (967F) CTAACCGANGAACCTYACC CNACGCGAAGAACCTTANC CAACGCGMARAACCTTACC ATACGCGARGAACCTTACC Reverse Primer (1064R) CGACRRCCATGCANCACCT	Forward Primers (967F) CTAACCGANGAACCTYACC CNACGCGAAGAACCTTANC CAACGCGMARAACCTTACC ATACGCGARGAACCTTACC Reverse Primer (1064R) CGACRRCCATGCANCACCT	Forward Primers (967F) CTAACCGANGAACCTYACC CNACGCGAAGAACCTTANC CAACGCGMARAACCTTACC ATACGCGARGAACCTTACC Reverse Primer (1064R) CGACRRCCATGCANCACCT	Forward Primers (967F) CTAACCGANGAACCTYACC CNACGCGAAGAACCTTANC CAACGCGMARAACCTTACC ATACGCGARGAACCTTACC Reverse Primer (1064R) CGACRRCCATGCANCACCT	Forward Primers (967F) CTAACCGANGAACCTYACC CNACGCGAAGAACCTTANC CAACGCGMARAACCTTACC ATACGCGARGAACCTTACC Reverse Primer (1064R) CGACRRCCATGCANCACCT	Forward Primers (967F) CTAACCGANGAACCTYACC CNACGCGAAGAACCTTANC CAACGCGMARAACCTTACC ATACGCGARGAACCTTACC Reverse Primer (1064R) CGACRRCCATGCANCACCT	Forward Primers (967F) CTAACCGANGAACCTYACC CNACGCGAAGAACCTTANC CAACGCGMARAACCTTACC ATACGCGARGAACCTTACC Reverse Primer (1064R) CGACRRCCATGCANCACCT	Forward Primers (967F) CTAACCGANGAACCTYACC CNACGCGAAGAACCTTANC CAACGCGMARAACCTTACC ATACGCGARGAACCTTACC Reverse Primer (1064R) CGACRRCCATGCANCACCT	Forward Primers (967F) CTAACCGANGAACCTYACC CNACGCGAAGAACCTTANC CAACGCGMARAACCTTACC ATACGCGARGAACCTTACC Reverse Primer (1064R) CGACRRCCATGCANCACCT	Forward Primers (967F) CTAACCGANGAACCTYACC CNACGCGAAGAACCTTANC CAACGCGMARAACCTTACC ATACGCGARGAACCTTACC Reverse Primer (1064R) CGACRRCCATGCANCACCT	Forward Primers (967F) CTAACCGANGAACCTYACC CNACGCGAAGAACCTTANC CAACGCGMARAACCTTACC ATACGCGARGAACCTTACC Reverse Primer (1064R) CGACRRCCATGCANCACCT	Forward Primers (967F) CTAACCGANGAACCTYACC CNACGCGAAGAACCTTANC CAACGCGMARAACCTTACC ATACGCGARGAACCTTACC Reverse Primer (1064R) CGACRRCCATGCANCACCT	Forward Primers (967F) CTAACCGANGAACCTYACC CNACGCGAAGAACCTTANC CAACGCGMARAACCTTACC ATACGCGARGAACCTTACC Reverse Primer (1064R) CGACRRCCATGCANCACCT	Forward Primers (967F) CTAACCGANGAACCTYACC CNACGCGAAGAACCTTANC CAACGCGMARAACCTTACC ATACGCGARGAACCTTACC Reverse Primer (1064R) CGACRRCCATGCANCACCT	Forward Primers (967F) CTAACCGANGAACCTYACC CNACGCGAAGAACCTTANC CAACGCGMARAACCTTACC ATACGCGARGAACCTTACC Reverse Primer (1064R) CGACRRCCATGCANCACCT	Forward Primers (967F) CTAACCGANGAACCTYACC CNACGCGAAGAACCTTANC CAACGCGMARAACCTTACC ATACGCGARGAACCTTACC Reverse Primer (1064R) CGACRRCCATGCANCACCT	Forward Primers (967F) CTAACCGANGAACCTYACC CNACGCGAAGAACCTTANC CAACGCGMARAACCTTACC ATACGCGARGAACCTTACC Reverse Primer (1064R) CGACRRCCATGCANCACCT	Forward Primers (967F) CTAACCGANGAACCTYACC CNACGCGAAGAACCTTANC CAACGCGMARAACCTTACC ATACGCGARGAACCTTACC Reverse Primer (1064R) CGACRRCCATGCANCACCT	Forward Primers (967F) CTAACCGANGAACCTYACC CNACGCGAAGAACCTTANC CAACGCGMARAACCTTACC ATACGCGARGAACCTTACC Reverse Primer (1064R) CGACRRCCATGCANCACCT	Forward Primers (967F) CTAACCGANGAACCTYACC CNACGCGAAGAACCTTANC CAACGCGMARAACCTTACC ATACGCGARGAACCTTACC Reverse Primer (1064R) CGACRRCCATGCANCACCT	Forward Primers (967F) CTAACCGANGAACCTYACC CNACGCGAAGAACCTTANC CAACGCGMARAACCTTACC ATACGCGARGAACCTTACC Reverse Primer (1064R) CGACRRCCATGCANCACCT	Forward Primers (967F) CTAACCGANGAACCTYACC CNACGCGAAGAACCTTANC CAACGCGMARAACCTTACC ATACGCGARGAACCTTACC Reverse Primer (1064R) CGACRRCCATGCANCACCT	Forward Primers (967F) CTAACCGANGAACCTYACC CNACGCGAAGAACCTTANC CAACGCGMARAACCTTACC ATACGCGARGAACCTTACC Reverse Primer (1064R) CGACRRCCATGCANCACCT	Forward Primers (967F) CTAACCGANGAACCTYACC CNACGCGAAGAACCTTANC CAACGCGMARAACCTTACC ATACGCGARGAACCTTACC Reverse Primer (1064R) CGACRRCCATGCANCACCT	Forward Primers (967F) CTAACCGANGAACCTYACC CNACGCGAAGAACCTTANC CAACGCGMARAACCTTACC ATACGCGARGAACCTTACC Reverse Primer (1064R) CGACRRCCATGCANCACCT	Forward Primers (967F) CTAACCGANGAACCTYACC CNACGCGAAGAACCTTANC CAACGCGMARAACCTTACC ATACGCGARGAACCTTACC Reverse Primer (1064R) CGACRRCCATGCANCACCT	Forward Primers (967F) CTAACCGANGAACCTYACC CNACGCGAAGAACCTTANC CAACGCGMARAACCTTACC ATACGCGARGAACCTTACC Reverse Primer (1064R) CGACRRCCATGCANCACCT	Forward Primers (967F) CTAACCGANGAACCTYACC CNACGCGAAGAACCTTANC CAACGCGMARAACCTTACC ATACGCGARGAACCTTACC Reverse Primer (1064R) CGACRRCCATGCANCACCT	Forward Primers (967F) CTAACCGANGAACCTYACC CNACGCGAAGAACCTTANC CAACGCGMARAACCTTACC ATACGCGARGAACCTTACC Reverse Primer (1064R) CGACRRCCATGCANCACCT	Forward Primers (967F) CTAACCGANGAACCTYACC CNACGCGAAGAACCTTANC CAACGCGMARAACCTTACC ATACGCGARGAACCTTACC Reverse Primer (1064R) CGACRRCCATGCANCACCT
pcr_cond	pcr conditions		1st step: 95°C for 3 min, 20x(95°C for 30 sec, 60°C for 45 sec and 72°C for 45 sec), 72°C for 5 min. 2nd step: 95°C for 3 min, 10x(95°C for 30 sec, 60°C for 45 sec and 72°C for 45 sec) 72°C for 5 min.	1st step: 95°C for 3 min, 20x(95°C for 30 sec, 60°C for 45 sec and 72°C for 45 sec), 72°C for 5 min. 2nd step: 95°C for 3 min, 10x(95°C for 30 sec, 60°C for 45 sec and 72°C for 45 sec) 72°C for 5 min.	1st step: 95°C for 3 min, 20x(95°C for 30 sec, 60°C for 45 sec and 72°C for 45 sec), 72°C for 5 min. 2nd step: 95°C for 3 min, 10x(95°C for 30 sec, 60°C for 45 sec and 72°C for 45 sec) 72°C for 5 min.	1st step: 95°C for 3 min, 20x(95°C for 30 sec, 60°C for 45 sec and 72°C for 45 sec), 72°C for 5 min. 2nd step: 95°C for 3 min, 10x(95°C for 30 sec, 60°C for 45 sec and 72°C for 45 sec) 72°C for 5 min.	1st step: 95°C for 3 min, 20x(95°C for 30 sec, 60°C for 45 sec and 72°C for 45 sec), 72°C for 5 min. 2nd step: 95°C for 3 min, 10x(95°C for 30 sec, 60°C for 45 sec and 72°C for 45 sec) 72°C for 5 min.	1st step: 95°C for 3 min, 20x(95°C for 30 sec, 60°C for 45 sec and 72°C for 45 sec), 72°C for 5 min. 2nd step: 95°C for 3 min, 10x(95°C for 30 sec, 60°C for 45 sec and 72°C for 45 sec) 72°C for 5 min.	1st step: 95°C for 3 min, 20x(95°C for 30 sec, 60°C for 45 sec and 72°C for 45 sec), 72°C for 5 min. 2nd step: 95°C for 3 min, 10x(95°C for 30 sec, 60°C for 45 sec and 72°C for 45 sec) 72°C for 5 min.	1st step: 95°C for 3 min, 20x(95°C for 30 sec, 60°C for 45 sec and 72°C for 45 sec), 72°C for 5 min. 2nd step: 95°C for 3 min, 10x(95°C for 30 sec, 60°C for 45 sec and 72°C for 45 sec) 72°C for 5 min.	1st step: 95°C for 3 min, 20x(95°C for 30 sec, 60°C for 45 sec and 72°C for 45 sec), 72°C for 5 min. 2nd step: 95°C for 3 min, 10x(95°C for 30 sec, 60°C for 45 sec and 72°C for 45 sec) 72°C for 5 min.	1st step: 95°C for 3 min, 20x(95°C for 30 sec, 60°C for 45 sec and 72°C for 45 sec), 72°C for 5 min. 2nd step: 95°C for 3 min, 10x(95°C for 30 sec, 60°C for 45 sec and 72°C for 45 sec) 72°C for 5 min.	1st step: 95°C for 3 min, 20x(95°C for 30 sec, 60°C for 45 sec and 72°C for 45 sec), 72°C for 5 min. 2nd step: 95°C for 3 min, 10x(95°C for 30 sec, 60°C for 45 sec and 72°C for 45 sec) 72°C for 5 min.	1st step: 95°C for 3 min, 20x(95°C for 30 sec, 60°C for 45 sec and 72°C for 45 sec), 72°C for 5 min. 2nd step: 95°C for 3 min, 10x(95°C for 30 sec, 60°C for 45 sec and 72°C for 45 sec) 72°C for 5 min.	1st step: 95°C for 3 min, 20x(95°C for 30 sec, 60°C for 45 sec and 72°C for 45 sec), 72°C for 5 min. 2nd step: 95°C for 3 min, 10x(95°C for 30 sec, 60°C for 45 sec and 72°C for 45 sec) 72°C for 5 min.	1st step: 95°C for 3 min, 20x(95°C for 30 sec, 60°C for 45 sec and 72°C for 45 sec), 72°C for 5 min. 2nd step: 95°C for 3 min, 10x(95°C for 30 sec, 60°C for 45 sec and 72°C for 45 sec) 72°C for 5 min.	1st step: 95°C for 3 min, 20x(95°C for 30 sec, 60°C for 45 sec and 72°C for 45 sec), 72°C for 5 min. 2nd step: 95°C for 3 min, 10x(95°C for 30 sec, 60°C for 45 sec and 72°C for 45 sec) 72°C for 5 min.	1st step: 95°C for 3 min, 20x(95°C for 30 sec, 60°C for 45 sec and 72°C for 45 sec), 72°C for 5 min. 2nd step: 95°C for 3 min, 10x(95°C for 30 sec, 60°C for 45 sec and 72°C for 45 sec) 72°C for 5 min.	1st step: 95°C for 3 min, 20x(95°C for 30 sec, 60°C for 45 sec and 72°C for 45 sec), 72°C for 5 min. 2nd step: 95°C for 3 min, 10x(95°C for 30 sec, 60°C for 45 sec and 72°C for 45 sec) 72°C for 5 min.	1st step: 95°C for 3 min, 20x(95°C for 30 sec, 60°C for 45 sec and 72°C for 45 sec), 72°C for 5 min. 2nd step: 95°C for 3 min, 10x(95°C for 30 sec, 60°C for 45 sec and 72°C for 45 sec) 72°C for 5 min.	1st step: 95°C for 3 min, 20x(95°C for 30 sec, 60°C for 45 sec and 72°C for 45 sec), 72°C for 5 min. 2nd step: 95°C for 3 min, 10x(95°C for 30 sec, 60°C for 45 sec and 72°C for 45 sec) 72°C for 5 min.	1st step: 95°C for 3 min, 20x(95°C for 30 sec, 60°C for 45 sec and 72°C for 45 sec), 72°C for 5 min. 2nd step: 95°C for 3 min, 10x(95°C for 30 sec, 60°C for 45 sec and 72°C for 45 sec) 72°C for 5 min.	1st step: 95°C for 3 min, 20x(95°C for 30 sec, 60°C for 45 sec and 72°C for 45 sec), 72°C for 5 min. 2nd step: 95°C for 3 min, 10x(95°C for 30 sec, 60°C for 45 sec and 72°C for 45 sec) 72°C for 5 min.	1st step: 95°C for 3 min, 20x(95°C for 30 sec, 60°C for 45 sec and 72°C for 45 sec), 72°C for 5 min. 2nd step: 95°C for 3 min, 10x(95°C for 30 sec, 60°C for 45 sec and 72°C for 45 sec) 72°C for 5 min.	1st step: 95°C for 3 min, 20x(95°C for 30 sec, 60°C for 45 sec and 72°C for 45 sec), 72°C for 5 min. 2nd step: 95°C for 3 min, 10x(95°C for 30 sec, 60°C for 45 sec and 72°C for 45 sec) 72°C for 5 min.	1st step: 95°C for 3 min, 20x(95°C for 30 sec, 60°C for 45 sec and 72°C for 45 sec), 72°C for 5 min. 2nd step: 95°C for 3 min, 10x(95°C for 30 sec, 60°C for 45 sec and 72°C for 45 sec) 72°C for 5 min.	1st step: 95°C for 3 min, 20x(95°C for 30 sec, 60°C for 45 sec and 72°C for 45 sec), 72°C for 5 min. 2nd step: 95°C for 3 min, 10x(95°C for 30 sec, 60°C for 45 sec and 72°C for 45 sec) 72°C for 5 min.	1st step: 95°C for 3 min, 20x(95°C for 30 sec, 60°C for 45 sec and 72°C for 45 sec), 72°C for 5 min. 2nd step: 95°C for 3 min, 10x(95°C for 30 sec, 60°C for 45 sec and 72°C for 45 sec) 72°C for 5 min.	1st step: 95°C for 3 min, 20x(95°C for 30 sec, 60°C for 45 sec and 72°C for 45 sec), 72°C for 5 min. 2nd step: 95°C for 3 min, 10x(95°C for 30 sec, 60°C for 45 sec and 72°C for 45 sec) 72°C for 5 min.	1st step: 95°C for 3 min, 20x(95°C for 30 sec, 60°C for 45 sec and 72°C for 45 sec), 72°C for 5 min. 2nd step: 95°C for 3 min, 10x(95°C for 30 sec, 60°C for 45 sec and 72°C for 45 sec) 72°C for 5 min.	1st step: 95°C for 3 min, 20x(95°C for 30 sec, 60°C for 45 sec and 72°C for 45 sec), 72°C for 5 min. 2nd step: 95°C for 3 min, 10x(95°C for 30 sec, 60°C for 45 sec and 72°C for 45 sec) 72°C for 5 min.	1st step: 95°C for 3 min, 20x(95°C for 30 sec, 60°C for 45 sec and 72°C for 45 sec), 72°C for 5 min. 2nd step: 95°C for 3 min, 10x(95°C for 30 sec, 60°C for 45 sec and 72°C for 45 sec) 72°C for 5 min.	1st step: 95°C for 3 min, 20x(95°C for 30 sec, 60°C for 45 sec and 72°C for 45 sec), 72°C for 5 min. 2nd step: 95°C for 3 min, 10x(95°C for 30 sec, 60°C for 45 sec and 72°C for 45 sec) 72°C for 5 min.	1st step: 95°C for 3 min, 20x(95°C for 30 sec, 60°C for 45 sec and 72°C for 45 sec), 72°C for 5 min. 2nd step: 95°C for 3 min, 10x(95°C for 30 sec, 60°C for 45 sec and 72°C for 45 sec) 72°C for 5 min.	1st step: 95°C for 3 min, 20x(95°C for 30 sec, 60°C for 45 sec and 72°C for 45 sec), 72°C for 5 min. 2nd step: 95°C for 3 min, 10x(95°C for 30 sec, 60°C for 45 sec and 72°C for 45 sec) 72°C for 5 min.	1st step: 95°C for 3 min, 20x(95°C for 30 sec, 60°C for 45 sec and 72°C for 45 sec), 72°C for 5 min. 2nd step: 95°C for 3 min, 10x(95°C for 30 sec, 60°C for 45 sec and 72°C for 45 sec) 72°C for 5 min.	1st step: 95°C for 3 min, 20x(95°C for 30 sec, 60°C for 45 sec and 72°C for 45 sec), 72°C for 5 min. 2nd step: 95°C for 3 min, 10x(95°C for 30 sec, 60°C for 45 sec and 72°C for 45 sec) 72°C for 5 min.	1st step: 95°C for 3 min, 20x(95°C for 30 sec, 60°C for 45 sec and 72°C for 45 sec), 72°C for 5 min. 2nd step: 95°C for 3 min, 10x(95°C for 30 sec, 60°C for 45 sec and 72°C for 45 sec) 72°C for 5 min.	1st step: 95°C for 3 min, 20x(95°C for 30 sec, 60°C for 45 sec and 72°C for 45 sec), 72°C for 5 min. 2nd step: 95°C for 3 min, 10x(95°C for 30 sec, 60°C for 45 sec and 72°C for 45 sec) 72°C for 5 min.	1st step: 95°C for 3 min, 20x(95°C for 30 sec, 60°C for 45 sec and 72°C for 45 sec), 72°C for 5 min. 2nd step: 95°C for 3 min, 10x(95°C for 30 sec, 60°C for 45 sec and 72°C for 45 sec) 72°C for 5 min.	1st step: 95°C for 3 min, 20x(95°C for 30 sec, 60°C for 45 sec and 72°C for 45 sec), 72°C for 5 min. 2nd step: 95°C for 3 min, 10x(95°C for 30 sec, 60°C for 45 sec and 72°C for 45 sec) 72°C for 5 min.	1st step: 95°C for 3 min, 20x(95°C for 30 sec, 60°C for 45 sec and 72°C for 45 sec), 72°C for 5 min. 2nd step: 95°C for 3 min, 10x(95°C for 30 sec, 60°C for 45 sec and 72°C for 45 sec) 72°C for 5 min.	1st step: 95°C for 3 min, 20x(95°C for 30 sec, 60°C for 45 sec and 72°C for 45 sec), 72°C for 5 min. 2nd step: 95°C for 3 min, 10x(95°C for 30 sec, 60°C for 45 sec and 72°C for 45 sec) 72°C for 5 min.	1st step: 95°C for 3 min, 20x(95°C for 30 sec, 60°C for 45 sec and 72°C for 45 sec), 72°C for 5 min. 2nd step: 95°C for 3 min, 10x(95°C for 30 sec, 60°C for 45 sec and 72°C for 45 sec) 72°C for 5 min.	1st step: 95°C for 3 min, 20x(95°C for 30 sec, 60°C for 45 sec and 72°C for 45 sec), 72°C for 5 min. 2nd step: 95°C for 3 min, 10x(95°C for 30 sec, 60°C for 45 sec and 72°C for 45 sec) 72°C for 5 min.	1st step: 95°C for 3 min, 20x(95°C for 30 sec, 60°C for 45 sec and 72°C for 45 sec), 72°C for 5 min. 2nd step: 95°C for 3 min, 10x(95°C for 30 sec, 60°C for 45 sec and 72°C for 45 sec) 72°C for 5 min.	1st step: 95°C for 3 min, 20x(95°C for 30 sec, 60°C for 45 sec and 72°C for 45 sec), 72°C for 5 min. 2nd step: 95°C for 3 min, 10x(95°C for 30 sec, 60°C for 45 sec and 72°C for 45 sec) 72°C for 5 min.	1st step: 95°C for 3 min, 20x(95°C for 30 sec, 60°C for 45 sec and 72°C for 45 sec), 72°C for 5 min. 2nd step: 95°C for 3 min, 10x(95°C for 30 sec, 60°C for 45 sec and 72°C for 45 sec) 72°C for 5 min.	1st step: 95°C for 3 min, 20x(95°C for 30 sec, 60°C for 45 sec and 72°C for 45 sec), 72°C for 5 min. 2nd step: 95°C for 3 min, 10x(95°C for 30 sec, 60°C for 45 sec and 72°C for 45 sec) 72°C for 5 min.
adapters	adapters		GTAGTA	GTAGTA	GTAGTA	GTAGTA	GTAGTA	GTAGTA	GTAGTA	GTAGTA	GTAGTA	GTAGTA	GTAGTA	GTAGTA	GTAGTA	GTAGTA	GTAGTA	GTAGTA
seq_quality_check	sequence quality check		PMID: 23799126	PMID: 23799126	PMID: 23799126	PMID: 23799126	PMID: 23799126	PMID: 23799126	PMID: 23799126	PMID: 23799126	PMID: 23799126	PMID: 23799126	PMID: 23799126	PMID: 23799126	PMID: 23799126	PMID: 23799126	PMID: 23799126	PMID: 23799126	PMID: 23799126	PMID: 23799126	PMID: 23799126	PMID: 23799126	PMID: 23799126	PMID: 23799126	PMID: 23799126	PMID: 23799126	PMID: 23799126	PMID: 23799126	PMID: 23799126	PMID: 23799126	PMID: 23799126	PMID: 23799126	PMID: 23799126	PMID: 23799126	PMID: 23799126	PMID: 23799126	PMID: 23799126	PMID: 23799126	PMID: 23799126	PMID: 23799126	PMID: 23799126	PMID: 23799126	PMID: 23799126	PMID: 23799126	PMID: 23799126	PMID: 23799126	PMID: 23799126	PMID: 23799126	PMID: 23799126
sop	relevant standard operating procedures		MBL-JBPC	MBL-JBPC	MBL-JBPC	MBL-JBPC	MBL-JBPC	MBL-JBPC	MBL-JBPC	MBL-JBPC	MBL-JBPC	MBL-JBPC	MBL-JBPC	MBL-JBPC	MBL-JBPC	MBL-JBPC	MBL-JBPC	MBL-JBPC	MBL-JBPC	MBL-JBPC	MBL-JBPC	MBL-JBPC	MBL-JBPC	MBL-JBPC	MBL-JBPC	MBL-JBPC	MBL-JBPC	MBL-JBPC	MBL-JBPC	MBL-JBPC	MBL-JBPC	MBL-JBPC	MBL-JBPC	MBL-JBPC	MBL-JBPC	MBL-JBPC	MBL-JBPC	MBL-JBPC	MBL-JBPC	MBL-JBPC	MBL-JBPC	MBL-JBPC	MBL-JBPC	MBL-JBPC	MBL-JBPC	MBL-JBPC	MBL-JBPC	MBL-JBPC	MBL-JBPC
url	relevant electronic resources		http://vamps.mbl.edu/project_pages/ppindex.php?project_code=VTS_MIC	http://vamps.mbl.edu/project_pages/ppindex.php?project_code=VTS_MIC	http://vamps.mbl.edu/project_pages/ppindex.php?project_code=VTS_MIC	http://vamps.mbl.edu/project_pages/ppindex.php?project_code=VTS_MIC	http://vamps.mbl.edu/project_pages/ppindex.php?project_code=VTS_MIC	http://vamps.mbl.edu/project_pages/ppindex.php?project_code=VTS_MIC	http://vamps.mbl.edu/project_pages/ppindex.php?project_code=VTS_MIC	http://vamps.mbl.edu/project_pages/ppindex.php?project_code=VTS_MIC	http://vamps.mbl.edu/project_pages/ppindex.php?project_code=VTS_MIC	http://vamps.mbl.edu/project_pages/ppindex.php?project_code=VTS_MIC	http://vamps.mbl.edu/project_pages/ppindex.php?project_code=VTS_MIC	http://vamps.mbl.edu/project_pages/ppindex.php?project_code=VTS_MIC	http://vamps.mbl.edu/project_pages/ppindex.php?project_code=VTS_MIC	http://vamps.mbl.edu/project_pages/ppindex.php?project_code=VTS_MIC	http://vamps.mbl.edu/project_pages/ppindex.php?project_code=VTS_MIC	http://vamps.mbl.edu/project_pages/ppindex.php?project_code=VTS_MIC	http://vamps.mbl.edu/project_pages/ppindex.php?project_code=LAZ_MHB	http://vamps.mbl.edu/project_pages/ppindex.php?project_code=LAZ_MHB	http://vamps.mbl.edu/project_pages/ppindex.php?project_code=LAZ_MHB	http://vamps.mbl.edu/project_pages/ppindex.php?project_code=LAZ_MHB	http://vamps.mbl.edu/project_pages/ppindex.php?project_code=LAZ_MHB	http://vamps.mbl.edu/project_pages/ppindex.php?project_code=LAZ_MHB	http://vamps.mbl.edu/project_pages/ppindex.php?project_code=LAZ_MHB	http://vamps.mbl.edu/project_pages/ppindex.php?project_code=LAZ_MHB	http://vamps.mbl.edu/project_pages/ppindex.php?project_code=LAZ_MHB	http://vamps.mbl.edu/project_pages/ppindex.php?project_code=LAZ_MHB	http://vamps.mbl.edu/project_pages/ppindex.php?project_code=LAZ_MHB	http://vamps.mbl.edu/project_pages/ppindex.php?project_code=LAZ_MHB	http://vamps.mbl.edu/project_pages/ppindex.php?project_code=LAZ_MHB	http://vamps.mbl.edu/project_pages/ppindex.php?project_code=LAZ_MHB	http://vamps.mbl.edu/project_pages/ppindex.php?project_code=LAZ_NMS	http://vamps.mbl.edu/project_pages/ppindex.php?project_code=LAZ_NMS	http://vamps.mbl.edu/project_pages/ppindex.php?project_code=LAZ_NMS	http://vamps.mbl.edu/project_pages/ppindex.php?project_code=LAZ_NMS	http://vamps.mbl.edu/project_pages/ppindex.php?project_code=LAZ_NMS	http://vamps.mbl.edu/project_pages/ppindex.php?project_code=LAZ_NMS	http://vamps.mbl.edu/project_pages/ppindex.php?project_code=LAZ_NMS	http://vamps.mbl.edu/project_pages/ppindex.php?project_code=LAZ_NMS	http://vamps.mbl.edu/project_pages/ppindex.php?project_code=LAZ_NMS	http://vamps.mbl.edu/project_pages/ppindex.php?project_code=LAZ_NMS	http://vamps.mbl.edu/project_pages/ppindex.php?project_code=LAZ_NMS	http://vamps.mbl.edu/project_pages/ppindex.php?project_code=LAZ_SEA	http://vamps.mbl.edu/project_pages/ppindex.php?project_code=LAZ_SEA	http://vamps.mbl.edu/project_pages/ppindex.php?project_code=LAZ_SEA	http://vamps.mbl.edu/project_pages/ppindex.php?project_code=LAZ_SEA	http://vamps.mbl.edu/project_pages/ppindex.php?project_code=LAZ_SEA	http://vamps.mbl.edu/project_pages/ppindex.php?project_code=LAZ_SEA
alt	altitude	m	4	4	4	4	4	4	4	4	4	4	4	4	4	4	4	4	0	0	0	0	0	0	0	0	0	0	0	0	0	0	0	0	0	0	0	0	0	0	0	0	0	0	0	0	0	0	0
ammonium	ammonium	uM	4	1	21.6	72.2	59.4	66.5	4.2	37.2	0.2	4.8	0.5	7.4	43.7	52.3	33.2	24	2.5	4.75	3.59	4.07	0.11	5.21	0.31	7.4	0.11	<0.05	3.12	<0.05	0.26	5.33
ph	pH		7.285	7.0875	7.26	7.265	7.785	7.855	7.49	7.32	7.94	7.945	7.795	7.81	8.04	7.99	8.05	8.025
phosphate	phosphate	uM	0.5	0.9	4.9	6	3.1	2.5	0.1	2	0	2.8	0	2.3	1.4	1.3	0	0	0.1	0.15	0.28	0.26	0.25	1.01	0.65	1.06	0.4	0.47	0.47	0.55	0.46	0.89
salinity	salinity	ppt	0.1	0.2	0.1	0.1	5.1	5.1	5	5	18	18	18.1	18	30	30.2	30.1	30	0.2	14.1	0.2	0.2	27.1	26.2	24.5	26	25	25.5	25.6	25.2	25.2	23.3	31.7	31.69	31.55	31.37	31.72	31.69	31.18	31.63	31.69	31.44	31.43	36	36	36.57	36.57	34.18	34.18
silicate	silicate	uM	32.7	18.2	11.8	27.6	52.4	42.9	1	38.6	27.1	31.3	38.9	40.6	51.9	48.1	16.8	20	9.9	3.89	8.62	7.72	14.65	27.37	38.43	42.41	28.69	37.91	36.65	33.82	33.51	32.16
temp	temperature	C	19.6	19.1	19.8	19.9	19.3	19.1	19.6	19.9	19.2	19	19.4	19.8	18.9	18.8	19.3	19.8	9.2	22.6	26	26		23.89	23.5		23.11	22.44	21.83	22.78	23.39		10.06	12.84	12.46	12.15	12.22	13.08	13.09	12.5	13.09	11.62	11.5	25.9	25.9	24.7	24.7	18.9	18.9
tot_nitro	total nitrogen	uM	0.3	0.7	0.7	0.4	1.9	3.1	1.1	8.2	0	93.1	0	76	31.9	20.6	1.4	0.1	20.7	1.22	3.87	2.89	0.2	1.18	0.79	2.54	0.55	0.48	0.6	0.5	0.68	9.32
chlorophyll	chlorophyll	UgL																																												0.0323165	0.0323165	0.420627	0.420627
[truncated: 26 more columns]

## Sheet: MiscArtificalEnv
Structured Comment Name	Item	Units	SEA-0035-20120519-Bv6_	SEA-0069-20120524-Bv6_	SEA-0136-20120610-Bv6_	SEA-0143-20120611-Bv6_	SEA-0155-20120613-Bv6_	SEA-0156-20120613-Bv6_	SEA-0173-20121006-Bv6_	SEA-0178-20121008-Bv6_	SEA-0182-20121009-Bv6_	SEA-0201-20121012-Bv6_	SEA-0205-20121013-Bv6_	SEA-0209-20121013-Bv6_	SEA-0211-20121013-Bv6_	SEA-0226-20121016-Bv6_	SEA-0229-20121016-Bv6_	SEA-0239-20121017-Bv6_	SEA-0340-20121102-Bv6_	SEA-0345-20121103-Bv6_	SEA-0350-20121104-Bv6_	WHD-0015-2013-07-17-Bv6_	WHD-0018-2013-07-17-Bv6_	WHD-0021-2013-07-17-Bv6_	WHD-0027-2013-07-17-Bv6_	WHD-0060-2013-08-07-Bv6_	WHD-0074-2013-10-02-Bv6_	WHD-0076-2013-10-02-Bv6_	WHD-0087-2013-11-06-Bv6_
project_name	project name		Plastisphere	Plastisphere	Plastisphere	Plastisphere	Plastisphere	Plastisphere	Plastisphere	Plastisphere	Plastisphere	Plastisphere	Plastisphere	Plastisphere	Plastisphere	Plastisphere	Plastisphere	Plastisphere	Plastisphere	Plastisphere	Plastisphere	Plastisphere	Plastisphere	Plastisphere	Plastisphere	Plastisphere	Plastisphere	Plastisphere	Plastisphere
investigation_type	investigation type		bacteria_archaea	bacteria_archaea	bacteria_archaea	bacteria_archaea	bacteria_archaea	bacteria_archaea	bacteria_archaea	bacteria_archaea	bacteria_archaea	bacteria_archaea	bacteria_archaea	bacteria_archaea	bacteria_archaea	bacteria_archaea	bacteria_archaea	bacteria_archaea	bacteria_archaea	bacteria_archaea	bacteria_archaea	bacteria_archaea	bacteria_archaea	bacteria_archaea	bacteria_archaea	bacteria_archaea	bacteria_archaea	bacteria_archaea	bacteria_archaea
experimental_factor	experimental factor		Plastic	Plastic	Plastic	Plastic	Plastic	Plastic	Plastic	Plastic	Plastic	Plastic	Plastic	Plastic	Plastic	Plastic	Plastic	Plastic	Plastic	Plastic	Plastic	Plastic	Plastic	Plastic	Plastic	Plastic	Plastic	Plastic	Plastic
geo_loc_name	geographic location (country and/or sea,region)		Atlantic Ocean	Atlantic Ocean	Atlantic Ocean	Atlantic Ocean	Atlantic Ocean	Atlantic Ocean	Atlantic Ocean	Atlantic Ocean	Atlantic Ocean	Atlantic Ocean	Atlantic Ocean	Atlantic Ocean	Atlantic Ocean	Atlantic Ocean	Atlantic Ocean	Atlantic Ocean	Atlantic Ocean	Atlantic Ocean	Atlantic Ocean	Atlantic Ocean	Atlantic Ocean	Atlantic Ocean	Atlantic Ocean	Atlantic Ocean	Atlantic Ocean	Atlantic Ocean	Atlantic Ocean
lat_lon	geographic location (latitude and longitude)		'+22.303 -65.180	'+28.087 -63.432	'+39.143 -67.825	'+39.143 -67.825	'+42.728 -70.220	'+42.728 -70.220	'+31.810 -121.572	'+33.023 -125.582	'+33.468 -127.768	'+32.947 -131.548	'+33.498 -132.433	'+33.480 -132.450	'+33.563 -132.693	'+33.563 -135.432	'+33.563 -135.432	'+33.258 -136.213	'+23.908 -149.107	'+22.520 -150.782	'+21.390 -152.017	'+41.525 -70.6733	'+41.525 -70.6733	'+41.525 -70.6733	'+41.525 -70.6733	'+41.525 -70.6733	'+41.525 -70.6733	'+41.525 -70.6733	'+41.525 -70.6733
collection_date	collection date		2012-05-19	2012-05-24	2012-06-10	2012-06-11	2012-06-13	2012-06-13	2012-10-06	2012-10-08	2012-10-09	2012-10-12	2012-10-13	2012-10-13	2012-10-13	2012-10-16	2012-10-16	2012-10-17	2012-11-02	2012-11-03	2012-11-04	2013-07-17	2013-07-17	2013-07-17	2013-07-17	2013-08-07	2013-10-02	2013-10-02	2013-11-06
biome	environment (biome)		marine biome (ENVO:00000428)	marine biome (ENVO:00000428)	marine biome (ENVO:00000428)	marine biome (ENVO:00000428)	marine biome (ENVO:00000428)	marine biome (ENVO:00000428)	marine biome (ENVO:00000428)	marine biome (ENVO:00000428)	marine biome (ENVO:00000428)	marine biome (ENVO:00000428)	marine biome (ENVO:00000428)	marine biome (ENVO:00000428)	marine biome (ENVO:00000428)	marine biome (ENVO:00000428)	marine biome (ENVO:00000428)	marine biome (ENVO:00000428)	marine biome (ENVO:00000428)	marine biome (ENVO:00000428)	marine biome (ENVO:00000428)	marine biome (ENVO:00000428)	marine biome (ENVO:00000428)	marine biome (ENVO:00000428)	marine biome (ENVO:00000428)	marine biome (ENVO:00000428)	marine biome (ENVO:00000428)	marine biome (ENVO:00000428)	marine biome (ENVO:00000428)
feature	environment (feature)		manufactured product (ENVO:00003074)	manufactured product (ENVO:00003074)	manufactured product (ENVO:00003074)	manufactured product (ENVO:00003074)	manufactured product (ENVO:00003074)	manufactured product (ENVO:00003074)	manufactured product (ENVO:00003074)	manufactured product (ENVO:00003074)	manufactured product (ENVO:00003074)	manufactured product (ENVO:00003074)	manufactured product (ENVO:00003074)	manufactured product (ENVO:00003074)	manufactured product (ENVO:00003074)	manufactured product (ENVO:00003074)	manufactured product (ENVO:00003074)	manufactured product (ENVO:00003074)	manufactured product (ENVO:00003074)	manufactured product (ENVO:00003074)	manufactured product (ENVO:00003074)	manufactured product (ENVO:00003074)	manufactured product (ENVO:00003074)	manufactured product (ENVO:00003074)	manufactured product (ENVO:00003074)	manufactured product (ENVO:00003074)	manufactured product (ENVO:00003074)	manufactured product (ENVO:00003074)	manufactured product (ENVO:00003074)
material	environment (material)		anthropogenic environmental material (ENVO:0010001)	anthropogenic environmental material (ENVO:0010001)	anthropogenic environmental material (ENVO:0010001)	anthropogenic environmental material (ENVO:0010001)	anthropogenic environmental material (ENVO:0010001)	anthropogenic environmental material (ENVO:0010001)	anthropogenic environmental material (ENVO:0010001)	anthropogenic environmental material (ENVO:0010001)	anthropogenic environmental material (ENVO:0010001)	anthropogenic environmental material (ENVO:0010001)	anthropogenic environmental material (ENVO:0010001)	anthropogenic environmental material (ENVO:0010001)	anthropogenic environmental material (ENVO:0010001)	anthropogenic environmental material (ENVO:0010001)	anthropogenic environmental material (ENVO:0010001)	anthropogenic environmental material (ENVO:0010001)	anthropogenic environmental material (ENVO:0010001)	anthropogenic environmental material (ENVO:0010001)	anthropogenic environmental material (ENVO:0010001)	anthropogenic environmental material (ENVO:0010001)	anthropogenic environmental material (ENVO:0010001)	anthropogenic environmental material (ENVO:0010001)	anthropogenic environmental material (ENVO:0010001)	anthropogenic environmental material (ENVO:0010001)	anthropogenic environmental material (ENVO:0010001)	anthropogenic environmental material (ENVO:0010001)	anthropogenic environmental material (ENVO:0010001)
env_package	environmental package		miscellaneous natural or artificial environment	miscellaneous natural or artificial environment	miscellaneous natural or artificial environment	miscellaneous natural or artificial environment	miscellaneous natural or artificial environment	miscellaneous natural or artificial environment	miscellaneous natural or artificial environment	miscellaneous natural or artificial environment	miscellaneous natural or artificial environment	miscellaneous natural or artificial environment	miscellaneous natural or artificial environment	miscellaneous natural or artificial environment	miscellaneous natural or artificial environment	miscellaneous natural or artificial environment	miscellaneous natural or artificial environment	miscellaneous natural or artificial environment	miscellaneous natural or artificial environment	miscellaneous natural or artificial environment	miscellaneous natural or artificial environment	miscellaneous natural or artificial environment	miscellaneous natural or artificial environment	miscellaneous natural or artificial environment	miscellaneous natural or artificial environment	miscellaneous natural or artificial environment	miscellaneous natural or artificial environment	miscellaneous natural or artificial environment	miscellaneous natural or artificial environment
samp_collect_device	sample collection device or method		0.2 micron sterivex	0.2 micron sterivex	0.2 micron sterivex	0.2 micron sterivex	0.2 micron sterivex	0.2 micron sterivex	0.2 micron sterivex	0.2 micron sterivex	0.2 micron sterivex	0.2 micron sterivex	0.2 micron sterivex	0.2 micron sterivex	0.2 micron sterivex	0.2 micron sterivex	0.2 micron sterivex	0.2 micron sterivex	0.2 micron sterivex	0.2 micron sterivex	0.2 micron sterivex	0.2 micron sterivex	0.2 micron sterivex	0.2 micron sterivex	0.2 micron sterivex	0.2 micron sterivex	0.2 micron sterivex	0.2 micron sterivex	0.2 micron sterivex
samp_size	amount or size of sample collected	L	1	1	1	1	1	1	1	1	1	1	1	1	1	1	1	1	1	1	1	1	1	1	1	1	1	1	1
nucl_acid_ext	nucleic acid extraction		Gentra Puregene Yeast/Bac Kit	Gentra Puregene Yeast/Bac Kit	Gentra Puregene Yeast/Bac Kit	Gentra Puregene Yeast/Bac Kit	Gentra Puregene Yeast/Bac Kit	Gentra Puregene Yeast/Bac Kit	Gentra Puregene Yeast/Bac Kit	Gentra Puregene Yeast/Bac Kit	Gentra Puregene Yeast/Bac Kit	Gentra Puregene Yeast/Bac Kit	Gentra Puregene Yeast/Bac Kit	Gentra Puregene Yeast/Bac Kit	Gentra Puregene Yeast/Bac Kit	Gentra Puregene Yeast/Bac Kit	Gentra Puregene Yeast/Bac Kit	Gentra Puregene Yeast/Bac Kit	Gentra Puregene Yeast/Bac Kit	Gentra Puregene Yeast/Bac Kit	Gentra Puregene Yeast/Bac Kit	Gentra Puregene Yeast/Bac Kit	Gentra Puregene Yeast/Bac Kit	Gentra Puregene Yeast/Bac Kit	Gentra Puregene Yeast/Bac Kit	Gentra Puregene Yeast/Bac Kit	Gentra Puregene Yeast/Bac Kit	Gentra Puregene Yeast/Bac Kit	Gentra Puregene Yeast/Bac Kit
lib_reads_seqd	library reads sequenced
lib_const_meth	library construction method		Fusion 2-step amplification	Fusion 2-step amplification	Fusion 2-step amplification	Fusion 2-step amplification	Fusion 2-step amplification	Fusion 2-step amplification	Fusion 2-step amplification	Fusion 2-step amplification	Fusion 2-step amplification	Fusion 2-step amplification	Fusion 2-step amplification	Fusion 2-step amplification	Fusion 2-step amplification	Fusion 2-step amplification	Fusion 2-step amplification	Fusion 2-step amplification	Fusion 2-step amplification	Fusion 2-step amplification	Fusion 2-step amplification	Fusion 2-step amplification	Fusion 2-step amplification	Fusion 2-step amplification	Fusion 2-step amplification	Fusion 2-step amplification	Fusion 2-step amplification	Fusion 2-step amplification	Fusion 2-step amplification
target_gene	target gene		16S rRNA	16S rRNA	16S rRNA	16S rRNA	16S rRNA	16S rRNA	16S rRNA	16S rRNA	16S rRNA	16S rRNA	16S rRNA	16S rRNA	16S rRNA	16S rRNA	16S rRNA	16S rRNA	16S rRNA	16S rRNA	16S rRNA	16S rRNA	16S rRNA	16S rRNA	16S rRNA	16S rRNA	16S rRNA	16S rRNA	16S rRNA
target_subfragment	target subfragment		v6	v6	v6	v6	v6	v6	v6	v6	v6	v6	v6	v6	v6	v6	v6	v6	v6	v6	v6	v6	v6	v6	v6	v6	v6	v6	v6
seq_meth	sequencing method		Illumina HiSeq	Illumina HiSeq	Illumina HiSeq	Illumina HiSeq	Illumina HiSeq	Illumina HiSeq	Illumina HiSeq	Illumina HiSeq	Illumina HiSeq	Illumina HiSeq	Illumina HiSeq	Illumina HiSeq	Illumina HiSeq	Illumina HiSeq	Illumina HiSeq	Illumina HiSeq	Illumina HiSeq	Illumina HiSeq	Illumina HiSeq	Illumina HiSeq	Illumina HiSeq	Illumina HiSeq	Illumina HiSeq	Illumina HiSeq	Illumina HiSeq	Illumina HiSeq	Illumina HiSeq
pcr_primers	pcr primers		Forward Primers (967F) CTAACCGANGAACCTYACC CNACGCGAAGAACCTTANC CAACGCGMARAACCTTACC ATACGCGARGAACCTTACC Reverse Primer (1064R) CGACRRCCATGCANCACCT	Forward Primers (967F) CTAACCGANGAACCTYACC CNACGCGAAGAACCTTANC CAACGCGMARAACCTTACC ATACGCGARGAACCTTACC Reverse Primer (1064R) CGACRRCCATGCANCACCT	Forward Primers (967F) CTAACCGANGAACCTYACC CNACGCGAAGAACCTTANC CAACGCGMARAACCTTACC ATACGCGARGAACCTTACC Reverse Primer (1064R) CGACRRCCATGCANCACCT	Forward Primers (967F) CTAACCGANGAACCTYACC CNACGCGAAGAACCTTANC CAACGCGMARAACCTTACC ATACGCGARGAACCTTACC Reverse Primer (1064R) CGACRRCCATGCANCACCT	Forward Primers (967F) CTAACCGANGAACCTYACC CNACGCGAAGAACCTTANC CAACGCGMARAACCTTACC ATACGCGARGAACCTTACC Reverse Primer (1064R) CGACRRCCATGCANCACCT	Forward Primers (967F) CTAACCGANGAACCTYACC CNACGCGAAGAACCTTANC CAACGCGMARAACCTTACC ATACGCGARGAACCTTACC Reverse Primer (1064R) CGACRRCCATGCANCACCT	Forward Primers (967F) CTAACCGANGAACCTYACC CNACGCGAAGAACCTTANC CAACGCGMARAACCTTACC ATACGCGARGAACCTTACC Reverse Primer (1064R) CGACRRCCATGCANCACCT	Forward Primers (967F) CTAACCGANGAACCTYACC CNACGCGAAGAACCTTANC CAACGCGMARAACCTTACC ATACGCGARGAACCTTACC Reverse Primer (1064R) CGACRRCCATGCANCACCT	Forward Primers (967F) CTAACCGANGAACCTYACC CNACGCGAAGAACCTTANC CAACGCGMARAACCTTACC ATACGCGARGAACCTTACC Reverse Primer (1064R) CGACRRCCATGCANCACCT	Forward Primers (967F) CTAACCGANGAACCTYACC CNACGCGAAGAACCTTANC CAACGCGMARAACCTTACC ATACGCGARGAACCTTACC Reverse Primer (1064R) CGACRRCCATGCANCACCT	Forward Primers (967F) CTAACCGANGAACCTYACC CNACGCGAAGAACCTTANC CAACGCGMARAACCTTACC ATACGCGARGAACCTTACC Reverse Primer (1064R) CGACRRCCATGCANCACCT	Forward Primers (967F) CTAACCGANGAACCTYACC CNACGCGAAGAACCTTANC CAACGCGMARAACCTTACC ATACGCGARGAACCTTACC Reverse Primer (1064R) CGACRRCCATGCANCACCT	Forward Primers (967F) CTAACCGANGAACCTYACC CNACGCGAAGAACCTTANC CAACGCGMARAACCTTACC ATACGCGARGAACCTTACC Reverse Primer (1064R) CGACRRCCATGCANCACCT	Forward Primers (967F) CTAACCGANGAACCTYACC CNACGCGAAGAACCTTANC CAACGCGMARAACCTTACC ATACGCGARGAACCTTACC Reverse Primer (1064R) CGACRRCCATGCANCACCT	Forward Primers (967F) CTAACCGANGAACCTYACC CNACGCGAAGAACCTTANC CAACGCGMARAACCTTACC ATACGCGARGAACCTTACC Reverse Primer (1064R) CGACRRCCATGCANCACCT	Forward Primers (967F) CTAACCGANGAACCTYACC CNACGCGAAGAACCTTANC CAACGCGMARAACCTTACC ATACGCGARGAACCTTACC Reverse Primer (1064R) CGACRRCCATGCANCACCT	Forward Primers (967F) CTAACCGANGAACCTYACC CNACGCGAAGAACCTTANC CAACGCGMARAACCTTACC ATACGCGARGAACCTTACC Reverse Primer (1064R) CGACRRCCATGCANCACCT	Forward Primers (967F) CTAACCGANGAACCTYACC CNACGCGAAGAACCTTANC CAACGCGMARAACCTTACC ATACGCGARGAACCTTACC Reverse Primer (1064R) CGACRRCCATGCANCACCT	Forward Primers (967F) CTAACCGANGAACCTYACC CNACGCGAAGAACCTTANC CAACGCGMARAACCTTACC ATACGCGARGAACCTTACC Reverse Primer (1064R) CGACRRCCATGCANCACCT	Forward Primers (967F) CTAACCGANGAACCTYACC CNACGCGAAGAACCTTANC CAACGCGMARAACCTTACC ATACGCGARGAACCTTACC Reverse Primer (1064R) CGACRRCCATGCANCACCT	Forward Primers (967F) CTAACCGANGAACCTYACC CNACGCGAAGAACCTTANC CAACGCGMARAACCTTACC ATACGCGARGAACCTTACC Reverse Primer (1064R) CGACRRCCATGCANCACCT	Forward Primers (967F) CTAACCGANGAACCTYACC CNACGCGAAGAACCTTANC CAACGCGMARAACCTTACC ATACGCGARGAACCTTACC Reverse Primer (1064R) CGACRRCCATGCANCACCT	Forward Primers (967F) CTAACCGANGAACCTYACC CNACGCGAAGAACCTTANC CAACGCGMARAACCTTACC ATACGCGARGAACCTTACC Reverse Primer (1064R) CGACRRCCATGCANCACCT	Forward Primers (967F) CTAACCGANGAACCTYACC CNACGCGAAGAACCTTANC CAACGCGMARAACCTTACC ATACGCGARGAACCTTACC Reverse Primer (1064R) CGACRRCCATGCANCACCT	Forward Primers (967F) CTAACCGANGAACCTYACC CNACGCGAAGAACCTTANC CAACGCGMARAACCTTACC ATACGCGARGAACCTTACC Reverse Primer (1064R) CGACRRCCATGCANCACCT	Forward Primers (967F) CTAACCGANGAACCTYACC CNACGCGAAGAACCTTANC CAACGCGMARAACCTTACC ATACGCGARGAACCTTACC Reverse Primer (1064R) CGACRRCCATGCANCACCT	Forward Primers (967F) CTAACCGANGAACCTYACC CNACGCGAAGAACCTTANC CAACGCGMARAACCTTACC ATACGCGARGAACCTTACC Reverse Primer (1064R) CGACRRCCATGCANCACCT
pcr_cond	pcr conditions		1st step: 95°C for 3 min, 20x(95°C for 30 sec, 60°C for 45 sec and 72°C for 45 sec), 72°C for 5 min. 2nd step: 95°C for 3 min, 10x(95°C for 30 sec, 60°C for 45 sec and 72°C for 45 sec) 72°C for 5 min.	1st step: 95°C for 3 min, 20x(95°C for 30 sec, 60°C for 45 sec and 72°C for 45 sec), 72°C for 5 min. 2nd step: 95°C for 3 min, 10x(95°C for 30 sec, 60°C for 45 sec and 72°C for 45 sec) 72°C for 5 min.	1st step: 95°C for 3 min, 20x(95°C for 30 sec, 60°C for 45 sec and 72°C for 45 sec), 72°C for 5 min. 2nd step: 95°C for 3 min, 10x(95°C for 30 sec, 60°C for 45 sec and 72°C for 45 sec) 72°C for 5 min.	1st step: 95°C for 3 min, 20x(95°C for 30 sec, 60°C for 45 sec and 72°C for 45 sec), 72°C for 5 min. 2nd step: 95°C for 3 min, 10x(95°C for 30 sec, 60°C for 45 sec and 72°C for 45 sec) 72°C for 5 min.	1st step: 95°C for 3 min, 20x(95°C for 30 sec, 60°C for 45 sec and 72°C for 45 sec), 72°C for 5 min. 2nd step: 95°C for 3 min, 10x(95°C for 30 sec, 60°C for 45 sec and 72°C for 45 sec) 72°C for 5 min.	1st step: 95°C for 3 min, 20x(95°C for 30 sec, 60°C for 45 sec and 72°C for 45 sec), 72°C for 5 min. 2nd step: 95°C for 3 min, 10x(95°C for 30 sec, 60°C for 45 sec and 72°C for 45 sec) 72°C for 5 min.	1st step: 95°C for 3 min, 20x(95°C for 30 sec, 60°C for 45 sec and 72°C for 45 sec), 72°C for 5 min. 2nd step: 95°C for 3 min, 10x(95°C for 30 sec, 60°C for 45 sec and 72°C for 45 sec) 72°C for 5 min.	1st step: 95°C for 3 min, 20x(95°C for 30 sec, 60°C for 45 sec and 72°C for 45 sec), 72°C for 5 min. 2nd step: 95°C for 3 min, 10x(95°C for 30 sec, 60°C for 45 sec and 72°C for 45 sec) 72°C for 5 min.	1st step: 95°C for 3 min, 20x(95°C for 30 sec, 60°C for 45 sec and 72°C for 45 sec), 72°C for 5 min. 2nd step: 95°C for 3 min, 10x(95°C for 30 sec, 60°C for 45 sec and 72°C for 45 sec) 72°C for 5 min.	1st step: 95°C for 3 min, 20x(95°C for 30 sec, 60°C for 45 sec and 72°C for 45 sec), 72°C for 5 min. 2nd step: 95°C for 3 min, 10x(95°C for 30 sec, 60°C for 45 sec and 72°C for 45 sec) 72°C for 5 min.	1st step: 95°C for 3 min, 20x(95°C for 30 sec, 60°C for 45 sec and 72°C for 45 sec), 72°C for 5 min. 2nd step: 95°C for 3 min, 10x(95°C for 30 sec, 60°C for 45 sec and 72°C for 45 sec) 72°C for 5 min.	1st step: 95°C for 3 min, 20x(95°C for 30 sec, 60°C for 45 sec and 72°C for 45 sec), 72°C for 5 min. 2nd step: 95°C for 3 min, 10x(95°C for 30 sec, 60°C for 45 sec and 72°C for 45 sec) 72°C for 5 min.	1st step: 95°C for 3 min, 20x(95°C for 30 sec, 60°C for 45 sec and 72°C for 45 sec), 72°C for 5 min. 2nd step: 95°C for 3 min, 10x(95°C for 30 sec, 60°C for 45 sec and 72°C for 45 sec) 72°C for 5 min.	1st step: 95°C for 3 min, 20x(95°C for 30 sec, 60°C for 45 sec and 72°C for 45 sec), 72°C for 5 min. 2nd step: 95°C for 3 min, 10x(95°C for 30 sec, 60°C for 45 sec and 72°C for 45 sec) 72°C for 5 min.	1st step: 95°C for 3 min, 20x(95°C for 30 sec, 60°C for 45 sec and 72°C for 45 sec), 72°C for 5 min. 2nd step: 95°C for 3 min, 10x(95°C for 30 sec, 60°C for 45 sec and 72°C for 45 sec) 72°C for 5 min.	1st step: 95°C for 3 min, 20x(95°C for 30 sec, 60°C for 45 sec and 72°C for 45 sec), 72°C for 5 min. 2nd step: 95°C for 3 min, 10x(95°C for 30 sec, 60°C for 45 sec and 72°C for 45 sec) 72°C for 5 min.	1st step: 95°C for 3 min, 20x(95°C for 30 sec, 60°C for 45 sec and 72°C for 45 sec), 72°C for 5 min. 2nd step: 95°C for 3 min, 10x(95°C for 30 sec, 60°C for 45 sec and 72°C for 45 sec) 72°C for 5 min.	1st step: 95°C for 3 min, 20x(95°C for 30 sec, 60°C for 45 sec and 72°C for 45 sec), 72°C for 5 min. 2nd step: 95°C for 3 min, 10x(95°C for 30 sec, 60°C for 45 sec and 72°C for 45 sec) 72°C for 5 min.	1st step: 95°C for 3 min, 20x(95°C for 30 sec, 60°C for 45 sec and 72°C for 45 sec), 72°C for 5 min. 2nd step: 95°C for 3 min, 10x(95°C for 30 sec, 60°C for 45 sec and 72°C for 45 sec) 72°C for 5 min.	1st step: 95°C for 3 min, 20x(95°C for 30 sec, 60°C for 45 sec and 72°C for 45 sec), 72°C for 5 min. 2nd step: 95°C for 3 min, 10x(95°C for 30 sec, 60°C for 45 sec and 72°C for 45 sec) 72°C for 5 min.	1st step: 95°C for 3 min, 20x(95°C for 30 sec, 60°C for 45 sec and 72°C for 45 sec), 72°C for 5 min. 2nd step: 95°C for 3 min, 10x(95°C for 30 sec, 60°C for 45 sec and 72°C for 45 sec) 72°C for 5 min.	1st step: 95°C for 3 min, 20x(95°C for 30 sec, 60°C for 45 sec and 72°C for 45 sec), 72°C for 5 min. 2nd step: 95°C for 3 min, 10x(95°C for 30 sec, 60°C for 45 sec and 72°C for 45 sec) 72°C for 5 min.	1st step: 95°C for 3 min, 20x(95°C for 30 sec, 60°C for 45 sec and 72°C for 45 sec), 72°C for 5 min. 2nd step: 95°C for 3 min, 10x(95°C for 30 sec, 60°C for 45 sec and 72°C for 45 sec) 72°C for 5 min.	1st step: 95°C for 3 min, 20x(95°C for 30 sec, 60°C for 45 sec and 72°C for 45 sec), 72°C for 5 min. 2nd step: 95°C for 3 min, 10x(95°C for 30 sec, 60°C for 45 sec and 72°C for 45 sec) 72°C for 5 min.	1st step: 95°C for 3 min, 20x(95°C for 30 sec, 60°C for 45 sec and 72°C for 45 sec), 72°C for 5 min. 2nd step: 95°C for 3 min, 10x(95°C for 30 sec, 60°C for 45 sec and 72°C for 45 sec) 72°C for 5 min.	1st step: 95°C for 3 min, 20x(95°C for 30 sec, 60°C for 45 sec and 72°C for 45 sec), 72°C for 5 min. 2nd step: 95°C for 3 min, 10x(95°C for 30 sec, 60°C for 45 sec and 72°C for 45 sec) 72°C for 5 min.	1st step: 95°C for 3 min, 20x(95°C for 30 sec, 60°C for 45 sec and 72°C for 45 sec), 72°C for 5 min. 2nd step: 95°C for 3 min, 10x(95°C for 30 sec, 60°C for 45 sec and 72°C for 45 sec) 72°C for 5 min.
adapters	adapters
seq_quality_check	sequence quality check		PMID: 23799126	PMID: 23799126	PMID: 23799126	PMID: 23799126	PMID: 23799126	PMID: 23799126	PMID: 23799126	PMID: 23799126	PMID: 23799126	PMID: 23799126	PMID: 23799126	PMID: 23799126	PMID: 23799126	PMID: 23799126	PMID: 23799126	PMID: 23799126	PMID: 23799126	PMID: 23799126	PMID: 23799126	PMID: 23799126	PMID: 23799126	PMID: 23799126	PMID: 23799126	PMID: 23799126	PMID: 23799126	PMID: 23799126	PMID: 23799126
sop	relevant standard operating procedures		MBL-JBPC	MBL-JBPC	MBL-JBPC	MBL-JBPC	MBL-JBPC	MBL-JBPC	MBL-JBPC	MBL-JBPC	MBL-JBPC	MBL-JBPC	MBL-JBPC	MBL-JBPC	MBL-JBPC	MBL-JBPC	MBL-JBPC	MBL-JBPC	MBL-JBPC	MBL-JBPC	MBL-JBPC	MBL-JBPC	MBL-JBPC	MBL-JBPC	MBL-JBPC	MBL-JBPC	MBL-JBPC	MBL-JBPC	MBL-JBPC
url	relevant electronic resources		http://vamps.mbl.edu/project_pages/ppindex.php?project_code=LAZ_SEA	http://vamps.mbl.edu/project_pages/ppindex.php?project_code=LAZ_SEA	http://vamps.mbl.edu/project_pages/ppindex.php?project_code=LAZ_SEA	http://vamps.mbl.edu/project_pages/ppindex.php?project_code=LAZ_SEA	http://vamps.mbl.edu/project_pages/ppindex.php?project_code=LAZ_SEA	http://vamps.mbl.edu/project_pages/ppindex.php?project_code=LAZ_SEA	http://vamps.mbl.edu/project_pages/ppindex.php?project_code=LAZ_SEA	http://vamps.mbl.edu/project_pages/ppindex.php?project_code=LAZ_SEA	http://vamps.mbl.edu/project_pages/ppindex.php?project_code=LAZ_SEA	http://vamps.mbl.edu/project_pages/ppindex.php?project_code=LAZ_SEA	http://vamps.mbl.edu/project_pages/ppindex.php?project_code=LAZ_SEA	http://vamps.mbl.edu/project_pages/ppindex.php?project_code=LAZ_SEA	http://vamps.mbl.edu/project_pages/ppindex.php?project_code=LAZ_SEA	http://vamps.mbl.edu/project_pages/ppindex.php?project_code=LAZ_SEA	http://vamps.mbl.edu/project_pages/ppindex.php?project_code=LAZ_SEA	http://vamps.mbl.edu/project_pages/ppindex.php?project_code=LAZ_SEA	http://vamps.mbl.edu/project_pages/ppindex.php?project_code=LAZ_SEA	http://vamps.mbl.edu/project_pages/ppindex.php?project_code=LAZ_SEA	http://vamps.mbl.edu/project_pages/ppindex.php?project_code=LAZ_SEA	http://vamps.mbl.edu/project_pages/ppindex.php?project_code=LAZ_SEA	http://vamps.mbl.edu/project_pages/ppindex.php?project_code=LAZ_SEA	http://vamps.mbl.edu/project_pages/ppindex.php?project_code=LAZ_SEA	http://vamps.mbl.edu/project_pages/ppindex.php?project_code=LAZ_SEA	http://vamps.mbl.edu/project_pages/ppindex.php?project_code=LAZ_SEA	http://vamps.mbl.edu/project_pages/ppindex.php?project_code=LAZ_SEA	http://vamps.mbl.edu/project_pages/ppindex.php?project_code=LAZ_SEA	http://vamps.mbl.edu/project_pages/ppindex.php?project_code=LAZ_SEA
alt	altitude	m	0	0	0	0	0	0	0	0	0	0	0	0	0	0	0	0	0	0	0	0	0	0	0	0	0	0	0
ammonium	ammonium	uM
ph	pH
phosphate	phosphate	uM
salinity	salinity	ppt	36	36.41	34.18	33.76	29.48	29.48	33.19	33.17	33.18	34		33.5				34.389	35.32	35.34	35.09	26.7	26.7	26.7	26.7	26	25.7	25.7	26.4
silicate	silicate	uM
temp	temperature	C	25.9	24.6	18.9	16.6	15.3	15.3	18.3	18.9	19.2	21.2		21.2				22.1	25.6	25.2	25.7	23.8	23.8	23.8	23.8	23	18.7	18.7	12.9
tot_nitro	total nitrogen	uM
chlorophyll	chlorophyll	UgL		0.0828735	0.421	1.152	1.953	1.953	0.072553	0.0429308	0.0434674			0.0444334				0.0420722	na	0.0401403	0.0475458
