# Supplementary material for: Oligotyping reveals community level habitat selection within the genus Vibrio
Source: Front Microbiol. 2014 Nov 13;5:563. doi: 10.3389/fmicb.2014.00563 (PMC4230168; doi:10.3389/fmicb.2014.00563)
Supplement: Supplementary file 6 [file DataSheet2.ZIP]

Archive with 549 entries (546 files):
- HTML-OUTPUT/
- HTML-OUTPUT/00000_CGGCCATTATCAG_unique.png
- __MACOSX/
- __MACOSX/HTML-OUTPUT/
- __MACOSX/HTML-OUTPUT/._00000_CGGCCATTATCAG_unique.png
- HTML-OUTPUT/00001_CCGAGATCATCAG_unique.png
- __MACOSX/HTML-OUTPUT/._00001_CCGAGATCATCAG_unique.png
- HTML-OUTPUT/00002_CGGCCACCGTCAG_unique.png
- __MACOSX/HTML-OUTPUT/._00002_CGGCCACCGTCAG_unique.png
- HTML-OUTPUT/00003_CGTCTACCGACAG_unique.png
- __MACOSX/HTML-OUTPUT/._00003_CGTCTACCGACAG_unique.png
- HTML-OUTPUT/00004_CGGCCACCGTCGG_unique.png
- __MACOSX/HTML-OUTPUT/._00004_CGGCCACCGTCGG_unique.png
- HTML-OUTPUT/00005_TGGCCACCGTCAA_unique.png
- __MACOSX/HTML-OUTPUT/._00005_TGGCCACCGTCAA_unique.png
- HTML-OUTPUT/00006_CTCTTACTGGCAG_unique.png
- __MACOSX/HTML-OUTPUT/._00006_CTCTTACTGGCAG_unique.png
- HTML-OUTPUT/00007_CGTCTACCGACGG_unique.png
- __MACOSX/HTML-OUTPUT/._00007_CGTCTACCGACGG_unique.png
- HTML-OUTPUT/00008_CGCCTACCGACAG_unique.png
- __MACOSX/HTML-OUTPUT/._00008_CGCCTACCGACAG_unique.png
- HTML-OUTPUT/00009_CGCTTTCTGGCAG_unique.png
- __MACOSX/HTML-OUTPUT/._00009_CGCTTTCTGGCAG_unique.png
- HTML-OUTPUT/00010_CGGCCATCATCAG_unique.png
- __MACOSX/HTML-OUTPUT/._00010_CGGCCATCATCAG_unique.png
- HTML-OUTPUT/00011_CGTTTTCTGGCAG_unique.png
- __MACOSX/HTML-OUTPUT/._00011_CGTTTTCTGGCAG_unique.png
- HTML-OUTPUT/00012_CGTCCACCGACGG_unique.png
- __MACOSX/HTML-OUTPUT/._00012_CGTCCACCGACGG_unique.png
- HTML-OUTPUT/00013_TGGCCACCGTCAG_unique.png
- __MACOSX/HTML-OUTPUT/._00013_TGGCCACCGTCAG_unique.png
- HTML-OUTPUT/00014_CTCTTTCTGGCAG_unique.png
- __MACOSX/HTML-OUTPUT/._00014_CTCTTTCTGGCAG_unique.png
- HTML-OUTPUT/00015_CGGCCATCATCGG_unique.png
- __MACOSX/HTML-OUTPUT/._00015_CGGCCATCATCGG_unique.png
- HTML-OUTPUT/00016_CCCTTACTGGCAG_unique.png
- __MACOSX/HTML-OUTPUT/._00016_CCCTTACTGGCAG_unique.png
- HTML-OUTPUT/00017_TCGCCACCGTCAA_unique.png
- __MACOSX/HTML-OUTPUT/._00017_TCGCCACCGTCAA_unique.png
- HTML-OUTPUT/00018_CGGCCATTATCGG_unique.png
- __MACOSX/HTML-OUTPUT/._00018_CGGCCATTATCGG_unique.png
- HTML-OUTPUT/00019_CCGCTTTTATCAG_unique.png
- __MACOSX/HTML-OUTPUT/._00019_CCGCTTTTATCAG_unique.png
- HTML-OUTPUT/00020_CGGCCATTGTCAG_unique.png
- __MACOSX/HTML-OUTPUT/._00020_CGGCCATTGTCAG_unique.png
- HTML-OUTPUT/00021_TCGCTTCCGTCAA_unique.png
- __MACOSX/HTML-OUTPUT/._00021_TCGCTTCCGTCAA_unique.png
- HTML-OUTPUT/00022_CGGTCATCATCGG_unique.png
- __MACOSX/HTML-OUTPUT/._00022_CGGTCATCATCGG_unique.png
- HTML-OUTPUT/00023_CGGCCGATTTCGG_unique.png
- __MACOSX/HTML-OUTPUT/._00023_CGGCCGATTTCGG_unique.png
- HTML-OUTPUT/00024_CGTCCACCGACAG_unique.png
- __MACOSX/HTML-OUTPUT/._00024_CGTCCACCGACAG_unique.png
- HTML-OUTPUT/00025_CGACCACCGTCGG_unique.png
- __MACOSX/HTML-OUTPUT/._00025_CGACCACCGTCGG_unique.png
- HTML-OUTPUT/00026_CGGCCACTGTCGG_unique.png
- __MACOSX/HTML-OUTPUT/._00026_CGGCCACTGTCGG_unique.png
- HTML-OUTPUT/00027_TGGCCACCGTCGA_unique.png
- __MACOSX/HTML-OUTPUT/._00027_TGGCCACCGTCGA_unique.png
- HTML-OUTPUT/00028_CGGCCACCGCCGG_unique.png
- __MACOSX/HTML-OUTPUT/._00028_CGGCCACCGCCGG_unique.png
- HTML-OUTPUT/00029_TGGCCATCATCAA_unique.png
- __MACOSX/HTML-OUTPUT/._00029_TGGCCATCATCAA_unique.png
- HTML-OUTPUT/00030_CGGCCATCGTCAG_unique.png
- __MACOSX/HTML-OUTPUT/._00030_CGGCCATCGTCAG_unique.png
- HTML-OUTPUT/00031_CGCTTTCCGGCAG_unique.png
- __MACOSX/HTML-OUTPUT/._00031_CGCTTTCCGGCAG_unique.png
- HTML-OUTPUT/00032_CGGCCATCACCGG_unique.png
- __MACOSX/HTML-OUTPUT/._00032_CGGCCATCACCGG_unique.png
- HTML-OUTPUT/00033_CGGTCGCCGTCAG_unique.png
- __MACOSX/HTML-OUTPUT/._00033_CGGTCGCCGTCAG_unique.png
- HTML-OUTPUT/00034_CGTTTGTTAACGG_unique.png
- __MACOSX/HTML-OUTPUT/._00034_CGTTTGTTAACGG_unique.png
- HTML-OUTPUT/00035_CGGCCGATTTCAG_unique.png
- __MACOSX/HTML-OUTPUT/._00035_CGGCCGATTTCAG_unique.png
- HTML-OUTPUT/00036_CCGGGATCATCAG_unique.png
- __MACOSX/HTML-OUTPUT/._00036_CCGGGATCATCAG_unique.png
- HTML-OUTPUT/00037_CGTCCTCCGACAG_unique.png
- __MACOSX/HTML-OUTPUT/._00037_CGTCCTCCGACAG_unique.png
- HTML-OUTPUT/00038_CTCTTTCTGGCGG_unique.png
- __MACOSX/HTML-OUTPUT/._00038_CTCTTTCTGGCGG_unique.png
- HTML-OUTPUT/00039_CGGCCACCGCCAG_unique.png
- __MACOSX/HTML-OUTPUT/._00039_CGGCCACCGCCAG_unique.png
- HTML-OUTPUT/00040_CCGAGGTCATCAG_unique.png
- __MACOSX/HTML-OUTPUT/._00040_CCGAGGTCATCAG_unique.png
- HTML-OUTPUT/00041_CGGCCATCGTCGG_unique.png
- __MACOSX/HTML-OUTPUT/._00041_CGGCCATCGTCGG_unique.png
- HTML-OUTPUT/00042_CGGCCCTCGTCGG_unique.png
- __MACOSX/HTML-OUTPUT/._00042_CGGCCCTCGTCGG_unique.png
- HTML-OUTPUT/00043_CCGAGATCACCAG_unique.png
- __MACOSX/HTML-OUTPUT/._00043_CCGAGATCACCAG_unique.png
- HTML-OUTPUT/00044_CCGAGATCGTCAG_unique.png
- __MACOSX/HTML-OUTPUT/._00044_CCGAGATCGTCAG_unique.png
- HTML-OUTPUT/00045_CGCTTTCTGACAG_unique.png
- __MACOSX/HTML-OUTPUT/._00045_CGCTTTCTGACAG_unique.png
- HTML-OUTPUT/00046_CGGCCACCGTAGG_unique.png
- __MACOSX/HTML-OUTPUT/._00046_CGGCCACCGTAGG_unique.png
- HTML-OUTPUT/00047_CGTCCACCGAAGG_unique.png
- __MACOSX/HTML-OUTPUT/._00047_CGTCCACCGAAGG_unique.png
- HTML-OUTPUT/00048_CGTCCTCCGACGG_unique.png
- __MACOSX/HTML-OUTPUT/._00048_CGTCCTCCGACGG_unique.png
- HTML-OUTPUT/00049_CCGAGATCATCGG_unique.png
- __MACOSX/HTML-OUTPUT/._00049_CCGAGATCATCGG_unique.png
- HTML-OUTPUT/00050_CGTCCACCGTCGG_unique.png
- __MACOSX/HTML-OUTPUT/._00050_CGTCCACCGTCGG_unique.png
- HTML-OUTPUT/00051_CGCTTACTGGCAG_unique.png
- __MACOSX/HTML-OUTPUT/._00051_CGCTTACTGGCAG_unique.png
- HTML-OUTPUT/00052_CGGCCATTATCAA_unique.png
- __MACOSX/HTML-OUTPUT/._00052_CGGCCATTATCAA_unique.png
- HTML-OUTPUT/00053_CGTCTGCCGACGG_unique.png
- __MACOSX/HTML-OUTPUT/._00053_CGTCTGCCGACGG_unique.png
- HTML-OUTPUT/00054_CCACATCTGGCAG_unique.png
- __MACOSX/HTML-OUTPUT/._00054_CCACATCTGGCAG_unique.png
- HTML-OUTPUT/00055_TCTCCTCCGACAA_unique.png
- __MACOSX/HTML-OUTPUT/._00055_TCTCCTCCGACAA_unique.png
- HTML-OUTPUT/00056_CGGCCACCGTCGT_unique.png
- __MACOSX/HTML-OUTPUT/._00056_CGGCCACCGTCGT_unique.png
- HTML-OUTPUT/00057_CTGCCACCGTCGG_unique.png
- __MACOSX/HTML-OUTPUT/._00057_CTGCCACCGTCGG_unique.png
- HTML-OUTPUT/00058_TGGCCATCATCGA_unique.png
- __MACOSX/HTML-OUTPUT/._00058_TGGCCATCATCGA_unique.png
- HTML-OUTPUT/00059_CGGCGACTGTCGG_unique.png
- __MACOSX/HTML-OUTPUT/._00059_CGGCGACTGTCGG_unique.png
- HTML-OUTPUT/00060_CGCTTTCTGGCAA_unique.png
- __MACOSX/HTML-OUTPUT/._00060_CGCTTTCTGGCAA_unique.png
- HTML-OUTPUT/00061_CGTCTGCCGACAG_unique.png
- __MACOSX/HTML-OUTPUT/._00061_CGTCTGCCGACAG_unique.png
- HTML-OUTPUT/00062_CGGCCACCGTCTG_unique.png
- __MACOSX/HTML-OUTPUT/._00062_CGGCCACCGTCTG_unique.png
- HTML-OUTPUT/00063_CGGCCACCGTCAT_unique.png
- __MACOSX/HTML-OUTPUT/._00063_CGGCCACCGTCAT_unique.png
- HTML-OUTPUT/00064_CGGCTACCGTCGG_unique.png
- __MACOSX/HTML-OUTPUT/._00064_CGGCTACCGTCGG_unique.png
- HTML-OUTPUT/00065_CGGCCACCGTCCA_unique.png
- __MACOSX/HTML-OUTPUT/._00065_CGGCCACCGTCCA_unique.png
- HTML-OUTPUT/00066_AGGCCACCGTCGG_unique.png
- __MACOSX/HTML-OUTPUT/._00066_AGGCCACCGTCGG_unique.png
- HTML-OUTPUT/00067_CTCTTACTGGCGG_unique.png
- __MACOSX/HTML-OUTPUT/._00067_CTCTTACTGGCGG_unique.png
- HTML-OUTPUT/00068_TCGAGAATTTCAA_unique.png
- __MACOSX/HTML-OUTPUT/._00068_TCGAGAATTTCAA_unique.png
- HTML-OUTPUT/00069_CGACATCTGGCAG_unique.png
- __MACOSX/HTML-OUTPUT/._00069_CGACATCTGGCAG_unique.png
- HTML-OUTPUT/00070_TGTCCACCGACAA_unique.png
- __MACOSX/HTML-OUTPUT/._00070_TGTCCACCGACAA_unique.png
- HTML-OUTPUT/00071_CACTTACTGGCAG_unique.png
- __MACOSX/HTML-OUTPUT/._00071_CACTTACTGGCAG_unique.png
- HTML-OUTPUT/00072_CGGTTTCTGCCAG_unique.png
- __MACOSX/HTML-OUTPUT/._00072_CGGTTTCTGCCAG_unique.png
- HTML-OUTPUT/00073_CCGGTTTTATCAG_unique.png
- __MACOSX/HTML-OUTPUT/._00073_CCGGTTTTATCAG_unique.png
- HTML-OUTPUT/00074_CCGCTTCTGTCAG_unique.png
- __MACOSX/HTML-OUTPUT/._00074_CCGCTTCTGTCAG_unique.png
- HTML-OUTPUT/00075_CGTCCACCGTAAG_unique.png
- __MACOSX/HTML-OUTPUT/._00075_CGTCCACCGTAAG_unique.png
- HTML-OUTPUT/00076_TGGCCATCATAGA_unique.png
- __MACOSX/HTML-OUTPUT/._00076_TGGCCATCATAGA_unique.png
- HTML-OUTPUT/00077_TCTCCACCGACAA_unique.png
- __MACOSX/HTML-OUTPUT/._00077_TCTCCACCGACAA_unique.png
- HTML-OUTPUT/00078_CGCTTTCTGGGCA_unique.png
- __MACOSX/HTML-OUTPUT/._00078_CGCTTTCTGGGCA_unique.png
- HTML-OUTPUT/00079_CGCTTCCTGGCAG_unique.png
- __MACOSX/HTML-OUTPUT/._00079_CGCTTCCTGGCAG_unique.png
- HTML-OUTPUT/00080_CTGCCATCATTAG_unique.png
- __MACOSX/HTML-OUTPUT/._00080_CTGCCATCATTAG_unique.png
- HTML-OUTPUT/00081_CGCTTTCTGGCGG_unique.png
- __MACOSX/HTML-OUTPUT/._00081_CGCTTTCTGGCGG_unique.png
- HTML-OUTPUT/00082_TCGCCACCGCCAA_unique.png
- __MACOSX/HTML-OUTPUT/._00082_TCGCCACCGCCAA_unique.png
- HTML-OUTPUT/00083_CGCTTTCTGGCTG_unique.png
- __MACOSX/HTML-OUTPUT/._00083_CGCTTTCTGGCTG_unique.png
- HTML-OUTPUT/00084_CCTTTATTAACAG_unique.png
- __MACOSX/HTML-OUTPUT/._00084_CCTTTATTAACAG_unique.png
- HTML-OUTPUT/00085_CGGCTTCCGTCGG_unique.png
- __MACOSX/HTML-OUTPUT/._00085_CGGCTTCCGTCGG_unique.png
- HTML-OUTPUT/00086_CGGCCATTATAGG_unique.png
- __MACOSX/HTML-OUTPUT/._00086_CGGCCATTATAGG_unique.png
- HTML-OUTPUT/00087_CGGCCGATTTAGG_unique.png
- __MACOSX/HTML-OUTPUT/._00087_CGGCCGATTTAGG_unique.png
- HTML-OUTPUT/00088_GCGCTTTGATCAC_unique.png
- __MACOSX/HTML-OUTPUT/._00088_GCGCTTTGATCAC_unique.png
- HTML-OUTPUT/00089_CGGCCATTATAAG_unique.png
- __MACOSX/HTML-OUTPUT/._00089_CGGCCATTATAAG_unique.png
- HTML-OUTPUT/00090_CGGCCATTACAAG_unique.png
- __MACOSX/HTML-OUTPUT/._00090_CGGCCATTACAAG_unique.png
- HTML-OUTPUT/00091_CGGCCATTACAGG_unique.png
- __MACOSX/HTML-OUTPUT/._00091_CGGCCATTACAGG_unique.png
- HTML-OUTPUT/00092_CGTCCATCAACGG_unique.png
- __MACOSX/HTML-OUTPUT/._00092_CGTCCATCAACGG_unique.png
- HTML-OUTPUT/00093_CGTCCTCAGACGG_unique.png
- __MACOSX/HTML-OUTPUT/._00093_CGTCCTCAGACGG_unique.png
- HTML-OUTPUT/00094_CGGCCAATTTCGG_unique.png
- __MACOSX/HTML-OUTPUT/._00094_CGGCCAATTTCGG_unique.png
- HTML-OUTPUT/00095_CTCTTTCTGGGCA_unique.png
- __MACOSX/HTML-OUTPUT/._00095_CTCTTTCTGGGCA_unique.png
- HTML-OUTPUT/00096_CTTCCGCGGACAG_unique.png
- __MACOSX/HTML-OUTPUT/._00096_CTTCCGCGGACAG_unique.png
- HTML-OUTPUT/00097_CGCTTTCTGGACA_unique.png
- __MACOSX/HTML-OUTPUT/._00097_CGCTTTCTGGACA_unique.png
- HTML-OUTPUT/00098_CGCCTTAGGGGCA_unique.png
- __MACOSX/HTML-OUTPUT/._00098_CGCCTTAGGGGCA_unique.png
- HTML-OUTPUT/across_samples_max_normalized.txt
- __MACOSX/HTML-OUTPUT/._across_samples_max_normalized.txt
- HTML-OUTPUT/across_samples_sum_normalized.txt
- __MACOSX/HTML-OUTPUT/._across_samples_sum_normalized.txt
- HTML-OUTPUT/basic_analyses-cluster_analysis-bray.pdf
- __MACOSX/HTML-OUTPUT/._basic_analyses-cluster_analysis-bray.pdf
- HTML-OUTPUT/basic_analyses-cluster_analysis-bray.png
- __MACOSX/HTML-OUTPUT/._basic_analyses-cluster_analysis-bray.png
- HTML-OUTPUT/basic_analyses-cluster_analysis-canberra.pdf
- __MACOSX/HTML-OUTPUT/._basic_analyses-cluster_analysis-canberra.pdf
- HTML-OUTPUT/basic_analyses-cluster_analysis-canberra.png
- __MACOSX/HTML-OUTPUT/._basic_analyses-cluster_analysis-canberra.png
- HTML-OUTPUT/basic_analyses-cluster_analysis-horn.pdf
- __MACOSX/HTML-OUTPUT/._basic_analyses-cluster_analysis-horn.pdf
- HTML-OUTPUT/basic_analyses-cluster_analysis-horn.png
- __MACOSX/HTML-OUTPUT/._basic_analyses-cluster_analysis-horn.png
- HTML-OUTPUT/basic_analyses-cluster_analysis-jaccard.pdf
- __MACOSX/HTML-OUTPUT/._basic_analyses-cluster_analysis-jaccard.pdf
- HTML-OUTPUT/basic_analyses-cluster_analysis-jaccard.png
- __MACOSX/HTML-OUTPUT/._basic_analyses-cluster_analysis-jaccard.png
- HTML-OUTPUT/basic_analyses-cluster_analysis-kulczynski.pdf
- __MACOSX/HTML-OUTPUT/._basic_analyses-cluster_analysis-kulczynski.pdf
- HTML-OUTPUT/basic_analyses-cluster_analysis-kulczynski.png
- __MACOSX/HTML-OUTPUT/._basic_analyses-cluster_analysis-kulczynski.png
- HTML-OUTPUT/basic_analyses-nmds_analysis-bray.pdf
- __MACOSX/HTML-OUTPUT/._basic_analyses-nmds_analysis-bray.pdf
- HTML-OUTPUT/basic_analyses-nmds_analysis-bray.png
- __MACOSX/HTML-OUTPUT/._basic_analyses-nmds_analysis-bray.png
- HTML-OUTPUT/basic_analyses-nmds_analysis-canberra.pdf
- __MACOSX/HTML-OUTPUT/._basic_analyses-nmds_analysis-canberra.pdf
- HTML-OUTPUT/basic_analyses-nmds_analysis-canberra.png
- __MACOSX/HTML-OUTPUT/._basic_analyses-nmds_analysis-canberra.png
- HTML-OUTPUT/basic_analyses-nmds_analysis-horn.pdf
- __MACOSX/HTML-OUTPUT/._basic_analyses-nmds_analysis-horn.pdf
- HTML-OUTPUT/basic_analyses-nmds_analysis-horn.png
- __MACOSX/HTML-OUTPUT/._basic_analyses-nmds_analysis-horn.png
- HTML-OUTPUT/basic_analyses-nmds_analysis-jaccard.pdf
- __MACOSX/HTML-OUTPUT/._basic_analyses-nmds_analysis-jaccard.pdf
- HTML-OUTPUT/basic_analyses-nmds_analysis-jaccard.png
- __MACOSX/HTML-OUTPUT/._basic_analyses-nmds_analysis-jaccard.png
- HTML-OUTPUT/basic_analyses-nmds_analysis-kulczynski.pdf
- __MACOSX/HTML-OUTPUT/._basic_analyses-nmds_analysis-kulczynski.pdf
- HTML-OUTPUT/basic_analyses-nmds_analysis-kulczynski.png
- __MACOSX/HTML-OUTPUT/._basic_analyses-nmds_analysis-kulczynski.png
- HTML-OUTPUT/basic_reports-bars-bars.pdf
- __MACOSX/HTML-OUTPUT/._basic_reports-bars-bars.pdf
- HTML-OUTPUT/basic_reports-bars-bars.png
- __MACOSX/HTML-OUTPUT/._basic_reports-bars-bars.png
- HTML-OUTPUT/basic_reports-lines-lines.pdf
- __MACOSX/HTML-OUTPUT/._basic_reports-lines-lines.pdf
- HTML-OUTPUT/basic_reports-lines-lines.png
- __MACOSX/HTML-OUTPUT/._basic_reports-lines-lines.png
- HTML-OUTPUT/basic_reports-stackbar-stackbar.pdf
- __MACOSX/HTML-OUTPUT/._basic_reports-stackbar-stackbar.pdf
- HTML-OUTPUT/basic_reports-stackbar-stackbar.png
- __MACOSX/HTML-OUTPUT/._basic_reports-stackbar-stackbar.png
- HTML-OUTPUT/entropy.pdf
- __MACOSX/HTML-OUTPUT/._entropy.pdf
- HTML-OUTPUT/entropy.png
- __MACOSX/HTML-OUTPUT/._entropy.png
- HTML-OUTPUT/environment-heatmap_analysis-bray.pdf
- __MACOSX/HTML-OUTPUT/._environment-heatmap_analysis-bray.pdf
- HTML-OUTPUT/environment-heatmap_analysis-bray.png
- __MACOSX/HTML-OUTPUT/._environment-heatmap_analysis-bray.png
- HTML-OUTPUT/environment-heatmap_analysis-canberra.pdf
- __MACOSX/HTML-OUTPUT/._environment-heatmap_analysis-canberra.pdf
- HTML-OUTPUT/environment-heatmap_analysis-canberra.png
- __MACOSX/HTML-OUTPUT/._environment-heatmap_analysis-canberra.png
- HTML-OUTPUT/environment-heatmap_analysis-horn.pdf
- __MACOSX/HTML-OUTPUT/._environment-heatmap_analysis-horn.pdf
- HTML-OUTPUT/environment-heatmap_analysis-horn.png
- __MACOSX/HTML-OUTPUT/._environment-heatmap_analysis-horn.png
- HTML-OUTPUT/environment-heatmap_analysis-jaccard.pdf
- __MACOSX/HTML-OUTPUT/._environment-heatmap_analysis-jaccard.pdf
- HTML-OUTPUT/environment-heatmap_analysis-jaccard.png
- __MACOSX/HTML-OUTPUT/._environment-heatmap_analysis-jaccard.png
- HTML-OUTPUT/environment-heatmap_analysis-kulczynski.pdf
- __MACOSX/HTML-OUTPUT/._environment-heatmap_analysis-kulczynski.pdf
- HTML-OUTPUT/environment-heatmap_analysis-kulczynski.png
- __MACOSX/HTML-OUTPUT/._environment-heatmap_analysis-kulczynski.png
- HTML-OUTPUT/environment-nmds_analysis-bray.pdf
- __MACOSX/HTML-OUTPUT/._environment-nmds_analysis-bray.pdf
- HTML-OUTPUT/environment-nmds_analysis-bray.png
- __MACOSX/HTML-OUTPUT/._environment-nmds_analysis-bray.png
- HTML-OUTPUT/environment-nmds_analysis-canberra.pdf
- __MACOSX/HTML-OUTPUT/._environment-nmds_analysis-canberra.pdf
- HTML-OUTPUT/environment-nmds_analysis-canberra.png
- __MACOSX/HTML-OUTPUT/._environment-nmds_analysis-canberra.png
- HTML-OUTPUT/environment-nmds_analysis-horn.pdf
- __MACOSX/HTML-OUTPUT/._environment-nmds_analysis-horn.pdf
- HTML-OUTPUT/environment-nmds_analysis-horn.png
- __MACOSX/HTML-OUTPUT/._environment-nmds_analysis-horn.png
- HTML-OUTPUT/environment-nmds_analysis-jaccard.pdf
- __MACOSX/HTML-OUTPUT/._environment-nmds_analysis-jaccard.pdf
- HTML-OUTPUT/environment-nmds_analysis-jaccard.png
- __MACOSX/HTML-OUTPUT/._environment-nmds_analysis-jaccard.png
- HTML-OUTPUT/environment-nmds_analysis-kulczynski.pdf
- __MACOSX/HTML-OUTPUT/._environment-nmds_analysis-kulczynski.pdf
- HTML-OUTPUT/environment-nmds_analysis-kulczynski.png
[truncated: 249 more entries]
