# Supplementary material for: Oligotyping reveals community level habitat selection within the genus Vibrio
Source: Front Microbiol. 2014 Nov 13;5:563. doi: 10.3389/fmicb.2014.00563 (PMC4230168; doi:10.3389/fmicb.2014.00563)
Supplement: Supplementary file 6 [file DataSheet2.ZIP › HTML-OUTPUT/across_samples_max_normalized.txt]

sample	CGGCCATTATCAG	CCGAGATCATCAG	CGGCCACCGTCAG	CGTCTACCGACAG	CGGCCACCGTCGG	TGGCCACCGTCAA	CTCTTACTGGCAG	CGTCTACCGACGG	CGCCTACCGACAG	CGCTTTCTGGCAG	CGGCCATCATCAG	CGTTTTCTGGCAG	CGTCCACCGACGG	TGGCCACCGTCAG	CTCTTTCTGGCAG	CGGCCATCATCGG	CCCTTACTGGCAG	TCGCCACCGTCAA	CGGCCATTATCGG	CCGCTTTTATCAG	CGGCCATTGTCAG	TCGCTTCCGTCAA	CGGTCATCATCGG	CGGCCGATTTCGG	CGTCCACCGACAG	CGACCACCGTCGG	CGGCCACTGTCGG	TGGCCACCGTCGA	CGGCCACCGCCGG	TGGCCATCATCAA	CGGCCATCGTCAG	CGCTTTCCGGCAG	CGGCCATCACCGG	CGGTCGCCGTCAG	CGTTTGTTAACGG	CGGCCGATTTCAG	CCGGGATCATCAG	CGTCCTCCGACAG	CTCTTTCTGGCGG	CGGCCACCGCCAG	CCGAGGTCATCAG	CGGCCATCGTCGG	CGGCCCTCGTCGG	CCGAGATCACCAG	CCGAGATCGTCAG	CGCTTTCTGACAG	CGGCCACCGTAGG	CGTCCACCGAAGG	CGTCCTCCGACGG
0-1-i_	9.33496735727	23.1159536557	10.7422025595	16.1518800712	1.77433153699	14.4366250859	3.74451377552	22.7305607633	14.8523931691	10.7995089149	0.0856750932883	1.05362684563	0.911879226925	5.46184303981	0.0	0.158133254119	0.122286834287	0.216276852319	2.03185757477	0.0	5.00544647839	0.0	0.0	0.181040875976	0.0	3.02416640523	0.0	0.306242638398	0.256094514045	0.0	1.61284860932	11.0181224557	0.307710968747	0.0	0.0	0.0	3.32700423299	0.0	0.0	0.0	3.3233721323	0.140478274495	0.0	8.27230672061	3.80526109148	13.5380767497	0.0	0.0	0.0
0-1-ii_	0.0563941233411	0.600504426671	0.316225556374	0.573827777776	0.114800898946	0.203193101181	0.0557719890062	98.6754850574	0.0	0.0173608194307	0.0	0.0	0.819436572143	0.0943873715775	0.0445534105647	0.0	0.0732599240101	0.0647838577981	0.0912938005928	0.0	0.0	0.0	0.0	0.0	0.0	0.0	1.38550539585	0.0	0.0	0.0	0.0	0.0	0.0	0.0	0.0	0.135246383629	0.0	0.0	0.0	0.0	0.0	0.0	0.0	0.0	2.27966600024	0.0	0.0	0.0	0.0
0-1-w_	14.0681419258	13.9707677122	5.01539330307	2.54292930266	2.93726793502	14.1302059695	1.32126719748	52.4168113933	1.34822395008	1.08579707376	0.109435537916	0.0	1.55303001737	5.36660528601	0.0	0.605965995346	1.04133924082	0.552514686918	0.778607007463	0.0	1.42080376468	0.0	0.0	0.184999442773	0.0	0.0	1.96940026428	0.0	0.654235433573	0.0	0.0	0.327297682521	1.57219626359	0.0	0.0	0.0	2.12484447879	0.0	0.0	0.0	0.0	0.0	0.0	3.52216068495	0.0	3.70556112783	0.0	0.0	0.0
0-2-i-1_	0.936560997596	69.8324265885	4.29963024053	7.97264312816	0.847354204634	1.73051977098	0.411657311215	16.5093085106	0.50006669577	4.6130952381	0.0	0.0	1.00805398914	0.0	0.219234751176	0.0	0.270368547682	0.0	0.673846516008	0.0	0.0	0.0	0.0	0.0	1.28243299035	0.0	0.0	0.0	0.0	0.0	0.0	5.09868421053	0.0	0.0	0.0	0.0	0.0	0.0	0.0	0.0	7.34776807375	0.0	0.0	27.4343297101	0.0	0.0	0.0	0.0	0.0
0-2-i_	0.126735600158	0.08393548193	0.0641196800153	0.122816592691	0.0218407849765	0.113741774718	0.0557055403014	100.0	0.0	0.0	0.0	0.0	0.263076514282	0.0808070701292	0.0	0.0	0.0156798513355	0.0	0.0	0.0	0.0	0.0	0.0	0.0	0.0	0.0	0.0	0.0	0.0	0.0	0.0	0.0	0.0	0.0	0.0	0.0	0.0	0.0	0.0	0.0	0.0	0.0	0.0	0.0	0.0	0.185986933369	0.0	0.0	0.0
0-2-w_	16.4875118841	1.98515097735	14.716109091	24.0312845	4.15259467852	15.0182292341	7.49177286762	28.2125431935	26.1244767922	0.054871869759	0.334591453674	0.0	1.88852043686	7.45818995004	0.0	0.336854249992	0.405213636001	0.0	7.93512038923	0.0	14.2167518042	0.0	0.0	0.128550630363	0.137288616753	4.72417452888	68.4238940442	0.0	0.0	0.0	2.29045185834	0.0	0.0	0.0	0.0	0.106867391506	0.0	0.0	0.0	4.50735709737	1.57320487333	0.0	0.0	0.0	0.0	0.0	0.0	0.0	0.0
0-3-i_	7.00067686388	82.710583717	1.33112525949	1.21267908151	0.425531129172	2.7007284864	0.564530201347	7.05576498301	0.840311260615	1.32167348102	0.0823202288386	0.110440247575	0.438085934619	1.04959364889	0.00635175376878	0.0607764294915	0.73632285326	0.138538590327	1.6008811752	0.0	3.74067808725	0.0	0.0	0.542729238972	0.0	0.0	0.888860146443	0.0588501584427	0.0	0.187591734731	0.619877079814	1.13252801538	0.0	0.0	0.0	0.0	13.7459193678	0.0	0.0	0.0	17.0305896503	0.0	0.0	18.0163275839	15.6000201197	1.48662318573	0.0	0.0	0.0
0-3-ii_	19.4346416285	63.0683855482	5.07254164554	12.9775019679	0.534995091384	3.73669352981	2.05327790086	1.14162174697	3.78873287423	1.79608837945	0.107636203192	0.120336652528	1.05015292259	1.45155113873	0.0	0.0993337877935	0.0	0.0	7.01988083759	0.0	20.2629230096	0.0	0.0	0.0	0.0	0.0	0.968509732074	0.0	0.0	0.0	0.0	2.09245573651	0.0	0.0	0.0	0.0	3.13486180667	0.0	0.0	0.0	8.35050524922	0.0	0.0	8.66062365069	9.56132851036	1.21487814681	0.0	0.0	0.0
0-3-w_	14.0220424882	13.24204949	5.05790850616	1.81327262482	2.46681021883	14.969683229	0.856009426932	55.2909996013	1.87172978402	0.266460374764	0.0	0.0	1.67693602237	3.18712419702	0.0	0.218104006267	0.0	0.397730789067	0.0	0.0	1.53416031052	0.0	0.0	0.0	0.0	1.66842277996	0.0	0.42238267148	0.0	0.0	0.0	0.0	0.0	0.0	0.0	0.0	4.58874356395	0.0	0.0	0.0	0.0	0.0	0.0	3.80317061686	3.49891696751	1.33373445648	0.0	0.0	0.0
0-4-i_	2.54807088357	79.7475438133	3.00802201998	17.0181337663	0.46870383823	2.52437973767	2.38294167389	0.824199340942	4.22628097558	1.27583921363	0.0	0.165493886892	0.291763779581	1.20985250066	0.0126907408349	0.0	0.0	0.0276798725118	0.351059779808	0.0	1.1744601945	0.0	0.0	0.0	0.222706819488	0.464452148181	0.0	0.0	0.0	0.0	0.0	0.983817263877	0.0	0.0	0.0	0.0	11.4966461031	0.0	0.0	0.0	13.1854426134	0.0	0.0	10.0578297355	5.84412843576	1.67077031305	0.0	0.0	0.0
0-4-ii_	0.216987936896	43.6387424153	0.156539980917	80.7045221475	0.0599866619802	0.220515325435	0.572251060409	0.268152888857	0.608256498772	0.244930794481	0.0	0.0	0.0	0.121058246346	0.0	0.0	0.0156601421353	0.0	0.0	0.0	0.0	0.0	0.0	0.0	0.668523567998	0.0	0.0	0.0	0.0	0.0	0.0	0.147661627295	0.0	0.0	0.0	0.0	5.43224733336	0.0	0.0	0.0	5.53271530356	0.0	0.0	6.3561461765	7.79687264317	0.185753152217	0.0	0.0	0.0
0-4-w_	23.0087161463	4.34545117502	19.2613823307	34.5416225504	4.13985819509	21.8076519208	11.9813414003	0.205028863407	38.5772723348	0.24061784453	0.355687795608	0.0	1.57739499523	8.83029631383	0.0171528411678	0.492378237457	0.0423070588059	0.149648775566	8.96265292685	0.0	16.7398937441	0.0	0.0	0.112741102961	0.401348221917	8.7885676999	2.40035704583	0.317848410758	0.0	0.0	1.67397123387	0.0	0.0	0.0	0.0	0.0	0.0	0.0	0.0	2.19612739857	2.29954599863	0.0	0.0	0.0	0.0	0.0	0.0	0.0	0.0
0-C-w_	17.0488369932	2.98553323015	5.76433291954	1.04026893422	3.70647997277	17.7082887493	0.381958872125	57.7648050826	0.0	0.305734996795	0.112986432139	0.126318177542	9.21967500733	7.202958693	0.0435896502165	0.834170655658	0.107512794936	0.570442329503	0.535913832544	0.0	2.20035764247	0.0	0.0	0.0	0.509962997887	0.0	0.0	0.403866068347	0.0	0.0	4.25397867579	0.675835256073	0.81160494035	0.0	2.07057037197	0.0	0.0	1.30431248608	0.0	0.0	0.0	0.0	0.0	0.0	0.0	0.0	0.0	1.27442181567	0.0
10ION-3_	45.8862532568	0.993742559574	18.0563867749	0.519100078716	14.1238704125	30.4617004711	2.33917735541	0.0	0.568309931135	0.533972220917	1.18399823512	3.73043622837	4.20061169036	12.6680826653	0.0415255562898	6.1586948432	2.25327868216	1.81143420867	9.44493058149	0.288527765644	4.89105038163	0.505027644041	1.95310217906	0.909788446783	1.4574443981	6.07896231566	1.93701946415	6.54061164091	0.643478520822	4.90563798513	8.10508137045	0.643832534312	0.773173137848	1.28806183737	15.7801838016	0.756330154554	0.0	0.0	0.0	0.0	0.0	0.705948369229	0.0	0.0	0.0	0.0	1.50608352516	0.0	0.0
11ION-3_	55.3951561458	0.236401771361	0.0927480518569	1.30224660895	0.065614844642	62.740083283	1.54601850455	0.0	1.4230573121	0.0744197658898	0.0	0.0	1.40505528795	23.7908137965	0.0	0.0	0.0314039692407	0.0277705758649	1.64364740021	0.0	4.49899703888	0.0	0.0	0.041843113531	0.0	3.02883163472	4.15742421187	0.117967332123	0.0	0.0	0.0	0.0493520552743	0.118532945765	0.0	0.0	0.0	0.0	0.0	0.0	0.0	0.0	0.0541134551025	0.0	0.0	0.0	0.744997871435	0.0	0.0	0.0
18-1-i_	10.0448491053	0.157513832039	26.1048019489	55.3654210602	0.311497771805	8.82588625313	22.8986583152	0.076052929531	59.1257373858	0.0371892597418	0.0	0.0	0.0585115229248	4.40775756724	0.0	0.0	0.0	0.0	8.09634380981	0.0	18.7354313127	0.0	0.0	0.0418199224064	0.744375877905	0.232857918097	0.29679428581	0.0589509749584	0.0	0.0	2.48375597799	0.0493247023944	0.0	0.0	0.0	0.0	0.0	0.0	0.0	3.2585055491	0.0	0.0	0.0	0.0	0.0	0.186146240966	0.0	0.0	0.0
18-1-ii_	7.14807522681	0.126055525181	32.3625440759	70.777300109	0.202271648848	3.04794772566	8.19065256638	0.0608638101775	69.9770750404	0.0744047619048	0.0164980692494	0.0	0.0292660835557	1.98216810512	0.0	0.0	0.0	0.0	5.82985921268	0.0	13.0658804269	0.0	0.0	0.111559139785	0.595710808419	0.232940075629	0.296899001536	0.0589717741935	0.0	0.0	2.48463230318	0.0	0.0	0.0	0.0	0.0	0.0	0.0	0.0	3.25965522344	0.0	0.0	0.0	0.0	0.0	0.186211917563	0.0	0.0	0.0
18-1-w_	14.5802057157	22.6361566474	19.5937425796	35.5978346545	1.28846731837	5.58230289466	16.2972282665	1.36618638826	37.6393009602	0.354903664195	0.231453609042	0.0517527592049	0.164231112359	3.63207838449	0.0	0.256320788019	0.308337147292	2.18130391741	6.47716023193	0.0	14.7243373602	0.108597727728	0.0	0.117380851365	0.0	0.0	0.0	0.0	0.0	0.0	1.74286186166	0.0	0.0	0.0	0.0	0.0	1.79759859597	0.0	0.0	0.0	3.59127230418	0.0	0.0	2.97971506398	4.11200678829	0.0	0.0	0.0	0.0
18-2-i_	9.6976261096	0.0104977485333	28.1498791438	56.2450234848	3.52377792447	7.79897571898	17.6843651374	0.141922563466	64.5921035326	0.00743560407087	0.0989235966074	0.0	0.146234598737	3.96174031186	0.00636071206756	0.0	0.0	0.0	1.56403805257	0.0	2.88973579872	0.0	0.0	0.195100656492	0.669735820476	0.0	0.593409176495	0.0589331587166	0.0	0.0	1.24150266698	0.0	0.0	0.0	0.0	0.0	0.0	0.0	0.0	5.70066132866	0.0	0.0540671180886	0.0	0.0	0.0	0.0	0.0	0.0	0.0
18-2-ii_	7.89167946198	0.252123758212	25.9512607158	45.9044850669	8.29355562473	4.51520948683	31.8160741557	2.358591525	48.0281809897	0.059526809867	0.0	0.0	0.497548498496	2.99362925141	0.00636520069949	0.0	0.0	0.0	0.665185249735	0.0	3.96280281833	0.0	0.0	0.0	0.521273231219	0.0	0.890741900873	0.0	0.394539680794	0.0	0.621189385744	0.0	0.0	0.0	0.0	0.0579666313826	0.0	0.0	0.0	3.25981952886	0.0	0.0541052722119	0.0	0.0	0.0	0.0	0.0	0.0	0.0
18-2-w_	15.0392256734	0.0419170960644	23.3683248158	40.0909138154	6.53342131715	11.8282348948	28.5901467117	0.0404779429445	45.8822256792	0.0668026663602	0.0164582509004	0.0	0.759081684501	5.32683066719	0.0	0.21264263282	0.0156609295519	0.0276979657511	3.51289253719	0.0	2.77781138284	0.0	0.0853261654771	0.862496647895	0.0742841313796	0.232377871102	2.96182431138	0.0588294448914	0.393567615008	0.0	0.619658901035	0.0	0.118223024547	0.0	0.0	0.0578238133548	0.0	0.0	0.0	4.06473499303	0.0	0.0539719677903	0.0	0.0	0.0	0.185762492178	0.0	0.0	0.0
18-3-i_	57.3968523981	0.325544988945	15.1816235369	22.9369158543	1.26244931586	11.1300167489	4.2693214967	0.030422704674	23.599237411	0.059505813814	0.131944651379	0.018439169623	0.0	3.76093677863	0.0	0.0608836135604	0.0	0.0	35.125039072	0.0	73.6607213893	0.0	0.0	0.0	0.297765354203	0.465739302678	2.96809240677	0.117907890759	0.0986001300926	0.0	0.620970282363	0.0493271877669	0.0	0.0	0.0	0.0	0.0	0.0	0.0	3.25866973864	0.0	0.0	0.0	0.0	0.0	0.0	0.0	0.0	0.0
18-3-w_	32.5710857445	12.5694978126	29.0344405807	12.81858362	2.55553160042	19.9664347817	5.11430211373	0.92715499838	10.8181540689	0.0830603728339	0.0920865646105	0.0257380616358	0.204191552168	10.7815432353	0.0	0.0424917778422	0.0	1.78220766433	22.6034794758	0.0	47.3741323346	0.0	0.0	0.0	0.207815839763	0.0	1.24289130478	0.16458010972	0.0	0.0	0.0	0.0688526774807	0.330738431874	0.0	0.0	0.0	0.893994912936	0.0	0.0	2.27428469662	1.78603787191	0.0	0.0	1.48189374155	3.40835560557	0.0	0.0	0.0	0.0
18-4-i_	50.6223662292	0.0998291794235	5.25176090541	0.361789886318	7.5577859821	55.7937792917	1.25931893239	0.56318894992	0.348556547286	0.0744310228503	0.0990233531713	0.0	1.4930970597	19.7072769926	0.0	0.0	0.0	0.0	1.0176499192	0.0	3.6425961288	0.0	0.0	0.0139498142826	0.0	3.02928978502	1.4850189559	0.707911057329	0.295994279507	0.0	0.0	0.0493595204165	0.0	0.0	0.0	0.0	0.0	0.0	0.0	0.815201427331	0.0	0.0	0.0	0.0	0.0	0.0	0.0	0.0	0.0
18-4-ii_	12.6198800727	0.0891859393784	19.2796210389	45.0326095313	1.63268086995	6.38993314618	46.9621346573	0.0151983335085	44.0258084526	0.0	0.0164789656098	0.0	0.555411713092	3.11122882648	0.0	0.0	0.0	0.0	0.156325063976	0.0	0.855786952656	0.0	0.0	0.0	0.0743776269888	0.2326703469	1.18622085092	0.0	0.0	0.0	0.620438817086	0.0	0.0	0.0	0.0	0.0	0.0	0.0	0.0	4.88382114734	0.0	0.0	0.0	0.0	0.0	0.0	0.0	0.0	0.0
18-4-w_	11.2931563673	0.623360086317	18.3897492813	39.3666537931	4.10553398982	7.99040297691	48.2104038779	0.0455262401569	44.0752496169	0.0667858758644	0.213903484683	0.018395604501	1.86803912209	3.50998322956	0.0	0.121479534984	0.140912939344	0.0	0.507290274153	0.0	0.427248183798	0.0	0.0	0.0556309589638	0.519858223201	2.78783356989	19.5431271589	0.117629316845	0.0	0.0	1.23900630612	0.0	0.0	0.196903234677	0.0	0.0578092796461	0.0	0.0	0.0	3.25097067476	0.425507908358	0.0	0.0	0.0	0.0	0.0	0.0	0.0	0.0
18-C-w_	15.8851944082	54.6339646705	12.569546072	13.6536383322	2.86819290422	1.7572808988	4.13479536738	3.96264983154	0.662347609689	0.381883135548	0.752679951498	0.0	6.84282926344	0.230691526451	0.0362975615629	0.69462270464	0.0	6.80852461709	4.46261101719	0.0	6.10753673491	0.0	0.0	0.0	0.424651567944	0.0	42.3288027485	0.0	0.0	0.0	0.0	0.281387573562	0.0	0.0	1.7241857912	0.0	5.48037640362	0.0	0.0	4.64728080145	7.29919127993	0.0	0.0	3.02810652736	8.35757401552	1.06192711827	0.0	0.0	0.0
30-1-i_	16.624430336	0.18405361973	9.06991612421	1.06457477377	8.96546588416	84.0374494193	1.22849044994	0.0	0.930281523661	0.283080531365	0.0330361015248	0.0554012556023	7.58909599898	27.0549378336	0.0	0.0304878934881	0.267203150878	0.0	2.46795946436	0.0	1.07227090739	0.0	0.0	0.293197416229	0.0745540373879	27.7534417116	0.891775765615	1.88938231732	0.0987494036041	0.0	2.48764154699	0.345813059091	0.0	0.0	0.0	0.116067823981	0.0	0.0	0.0	3.26360313045	0.0	0.0	0.0	0.0	0.0	0.559312340196	0.0	0.0	0.0
30-1-ii_	25.354195813	0.509243406678	11.2294237326	1.88702087844	11.382183861	65.4241617611	1.51315015498	0.0	2.00258458932	0.483411662816	0.0494717659189	0.368727654127	9.85819819335	20.4192044619	0.00636199388771	0.0304372057716	5.8686960568	0.0555047753395	2.38563869076	0.0	3.31851342296	0.0	0.0	0.195139973466	0.0	33.7609959983	0.593528761195	0.94312056023	0.394340910236	0.0	0.620876428222	0.197278929603	0.0	0.0	0.0	0.0579374275782	0.0	0.0	0.0	0.0	0.0	0.0540780137746	0.0	0.0	0.0	0.744509938928	0.0	0.0	0.0
30-1-w_	29.757441829	9.32272052058	6.9247291039	1.43615829445	9.74161176832	54.3178347965	0.993691271729	0.0961496181565	0.550438010411	0.608738340697	0.0329214678308	0.0368060105947	5.48957256102	18.9292461567	0.0	0.0	2.94469894809	0.0554042889472	15.7713633051	0.0	1.49597024999	0.0	0.0	4.9114072584	0.0	19.9875119256	10.3679490403	0.117676640684	0.196813495783	0.0	0.619752387416	0.196921773884	0.0	0.0	0.301656644084	2.13980387227	1.27843295671	0.0	0.0	0.0	2.12839547925	0.0539801104055	0.0	2.11914158586	0.974805129495	2.78685776548	0.0	0.0	0.0
30-2-i_	21.9338449405	4.35560941897	10.4911752926	5.09293449038	17.1930039249	34.2741177606	2.99198247647	16.5861882709	0.454319269343	1.04776926543	0.0	0.0	4.57917269514	9.49419346045	0.597535725602	0.0	3.43888323108	0.0	9.79522001818	0.0	0.0	0.0	0.0	1.30914826498	0.0	3.64474061552	4.64548595463	0.0	0.0	0.0	0.0	0.0	0.0	0.0	0.0	0.0	0.0	0.0	0.503518563455	0.0	0.0	0.0	0.0	0.0	0.0	2.91359971959	0.0	0.0	0.0
30-2-ii_	57.9180314278	0.0105083346762	10.3108621037	0.224309729517	4.77420199882	46.854444488	1.15570408352	0.197877198621	0.145231894703	0.349825807397	0.132031137562	0.129158792032	2.02007249253	12.1804730488	0.00636712633879	0.0	0.0314087195007	0.0	4.46200349187	0.0	2.78551468673	0.0	0.0	1.01833644263	0.0	0.93208916462	3.26704170298	0.530933292997	0.0	0.0	0.0	0.444235683749	0.0	0.0	0.0	0.0	0.0	0.0	0.0	2.44560428199	0.0	0.0541216404686	0.0	0.0	0.0	1.11766584312	0.0	0.0	0.0
30-2-w_	40.739367585	0.199066168862	12.8058850173	0.14428672462	4.72187406371	36.8271867224	0.890034065994	0.0101174508506	0.144801134508	0.408156425651	0.098729648273	0.62548199535	1.95570176699	8.99730585043	0.0	0.212599873392	59.5778542713	0.387693545144	10.575582723	0.0	2.88407021979	0.0	0.0426545037957	3.12939875327	0.0742691938909	0.232331143197	5.03408884165	0.117635230243	0.0	0.0	0.619534296389	0.246065596325	0.0	0.0	0.0	0.0578121858033	0.0	0.0	0.0	2.43835057937	0.0	0.0	0.0	0.0	0.0	0.0	0.0	0.0	0.0
30-3-i_	84.8400635693	1.72862105423	6.9286139119	1.28797199529	1.26874554837	6.1248515821	18.4275023524	0.00507377432361	1.59755084173	0.0967603297054	0.198046706343	0.0184512560045	0.439146194028	2.99453490237	0.0	0.0609235211375	0.0	0.0	15.186468025	0.0	28.3908227686	0.0	0.0	0.0	0.0744901328532	0.46604458231	2.67303412062	0.0	0.0	0.0	0.621377311742	0.0493595204165	0.0	0.19749891834	0.0	0.0	0.320446217721	0.0	0.0	2.44560428199	0.426795180808	0.0	0.0	0.0	0.97736096405	0.186277640521	0.0	0.0	0.0
30-3-ii_	96.5384506312	0.294203702833	4.44499611093	0.130231226293	1.77715830163	12.2953713277	3.06828418906	0.0	0.05808690028	0.148847035663	0.198026736924	0.0737975821201	0.673289601619	2.63006948999	0.0	0.0	0.031405552501	0.0277719759444	10.1754730766	0.0	20.0322586148	0.0	0.0	0.0976388538778	0.0	0.69899638525	3.86065996855	0.176959919335	0.295964433852	0.0	0.62131465711	0.0493545434041	0.0	0.0	0.0	0.0	0.0	0.0	0.0	0.815119229053	0.426752146255	0.0	0.0	0.0	0.488631207462	0.0	0.0	0.0	0.0
30-3-w_	32.7380203733	51.400614082	7.84255499775	3.7972548898	2.46379974428	9.28934027836	3.70923172881	0.477267887429	0.287607006254	0.331645389059	0.0	0.0	0.289884721789	4.40755567936	0.0	0.0	0.0777495174561	0.275016047358	5.42575966559	0.0	12.1993701178	0.0	0.0	0.138126144117	0.36878751994	0.0	1.47041342748	0.292061907139	0.488471837698	0.0	0.0	0.0	0.0	0.0	0.0	0.0	1.58647274989	0.0	0.0	0.0	12.6779263419	0.267946703798	0.0	5.25950205127	9.67748377434	5.53336661674	0.0	0.0	0.0
30-4-i_	12.8296027068	0.0262404061281	15.7940509759	33.8243078725	1.40383581364	5.71615362224	66.4038736409	0.0405431773409	36.207891229	0.00743448064157	0.0329695501519	0.0	0.438637513405	2.58686807582	0.00635975104136	0.0	0.0	0.0	0.117285130909	0.0	0.642066487734	0.0	0.0	0.0	0.148807695898	0.465504744206	0.593319519589	0.0	0.0	0.0	0.620657545517	0.0	0.0	0.0	0.0	0.0	0.0	0.0	0.0	4.07128573435	0.0	0.0	0.0	0.0	0.0	0.0	0.0	0.0	0.0
30-4-ii_	43.9140317824	0.210113722787	6.60584903194	0.687227530454	8.61108013178	59.1227482598	2.39847760155	0.0101449910435	0.493663986791	0.104177168397	0.0494991975866	0.11067963313	1.31710653284	23.3838504014	0.0	0.0	0.251206425591	0.0833033283885	1.25217652818	0.0	3.85589439877	0.0	0.0	0.0836777900998	0.0	3.9603805176	2.07850253722	0.589777195282	0.0986398922179	0.0	0.621220698849	0.0986941595343	0.0	0.0	0.0	0.0	0.0	0.0	0.0	1.62999192542	0.0	0.108215999134	0.0	0.531040558962	0.0	0.186230690818	0.0	0.0	0.0
30-4-w_	33.4403791474	0.776129702621	6.13195517651	0.108329406905	7.821704878	69.8797312445	1.75012881342	0.0253203578481	0.144954162731	0.601738355248	0.098833987391	0.994462435623	1.31491919876	30.6958695384	0.0	0.304035074913	0.799390715786	0.249494956757	2.14860426019	0.0	4.1702817761	0.0	0.0	0.111385100565	0.0	2.32576674575	9.18951043756	0.529917970912	0.393904319223	0.0	0.620189030435	0.1477953855	0.118324166484	0.0	0.0	0.0	0.63966683469	0.0	0.0	0.0	0.0	0.0	0.0	0.0	0.0	0.185921415351	0.0	0.0	0.0
30-C-w_	14.4614638124	66.6183438779	4.09894537045	4.54219262124	1.9755573693	3.49224987166	0.566412926271	0.90141683631	0.34402916305	13.2235635371	0.293211430792	0.0	8.14871233024	0.958585632157	0.0	0.180396565351	0.0	0.328968135478	3.70867094149	0.0	1.26892327864	0.0	0.0	0.082611724893	0.882271009184	0.0	5.27662841786	0.0	0.0	0.0	0.0	0.292310351873	0.0	0.0	0.0	0.0	5.69311122968	0.0	0.0	0.0	5.05501870466	0.0	0.0	9.43695067963	11.5759928337	1.10314853522	0.0	0.0	0.0
44ION-3_	35.2365392193	1.28649260267	46.6898314427	0.226174273139	2.13674819135	23.4947037275	1.57785749547	0.0528648101708	0.151320418578	0.310205511151	4.9867765292	4.99844379763	5.49067704723	11.5948700102	0.0663405393629	9.04555858932	1.39083205616	5.93253030132	8.1562509739	0.0	2.23253168382	2.42047134047	17.8299635304	0.0726731459592	2.71645380461	6.06978079916	7.73637534867	17.2104018913	2.5700265062	7.83716580656	22.6599510287	0.514288084277	2.47041713916	3.0866793124	14.180714817	0.30207512477	0.0	0.0	0.0	16.987538648	0.0	0.281952848808	0.0	0.0	0.0	0.0	0.0	0.0	0.0
5-1-i_	0.331143057761	95.7431946928	0.433563093283	7.99306424209	0.0217892297108	0.620765627655	0.190539590184	0.12634745387	0.376123692223	0.155692833107	0.0	0.0	0.0	0.443389785835	0.0	0.0	0.0	0.193661794988	0.194935258511	0.0	0.0	0.0	0.0	0.0	0.222594968341	0.0	0.0	0.0	0.0	0.0	0.0	0.14749847347	0.0	0.0	0.0	0.0	12.1292538682	0.0	0.0	0.0	16.1546830996	0.0	0.0	20.1055566838	17.5235799307	0.185547910424	0.0	0.0	0.0
5-1-ii_	0.276844779047	94.3916395614	0.326817906387	10.7852222366	0.0163353589327	0.540449690813	0.0714236491571	0.0505186837492	0.375972630948	0.111164501947	0.0164326368747	0.0	0.0583000248752	0.201459867595	0.0	0.0	0.0	0.0	0.0	0.0	0.106672625638	0.0	0.0	0.0	0.0741685227611	0.0	0.0	0.0	0.0	0.0	0.0	0.196585645549	0.0	0.0	0.0	0.0	11.8053197417	0.0	0.0	0.0	12.74857496	0.0	0.0	15.3375518677	10.2179828305	0.0	0.0	0.0	0.0
5-1-w_	0.378413359333	91.7197205985	0.838740691531	11.195495388	0.272498369486	1.39556391812	0.274950911723	0.375986190639	0.779334761584	0.180684268812	0.0210862393808	0.0	0.112215247905	0.361916558891	0.00813497498404	0.0	0.280906006378	0.0354865131004	0.150023420687	0.0	0.958170727986	0.0	0.0	0.0534690459318	0.285517516887	0.29772151649	22.0091231751	0.0	0.0	0.0	0.793904285497	0.25225726172	0.0	0.0	0.0	0.0	8.59779724006	0.0	0.0	0.0	13.6323984104	0.0	0.0	6.78656355646	6.86800231914	0.0	0.0	0.0	0.0
5-2-i_	1.60255220086	12.3437364873	52.4456812797	39.3273640232	1.16798321857	3.15850381668	2.4653580079	13.8629965263	3.63657860006	0.328895018832	0.0	0.0	0.0	3.57627547207	0.140674953595	0.0	2.89142746871	0.0	3.17080692568	0.0	0.0	0.0	0.0	0.0	1.0971873783	0.0	17.4986296041	0.0	0.0	0.0	9.15245170722	0.0	0.0	0.0	0.0	0.0	0.0	0.0	0.237081893227	42.0257071511	0.0	0.0	0.0	0.0	0.0	0.0	0.0	0.0	0.0
5-2-ii_	3.83298172335	34.9842302078	9.20577313556	26.1857815643	0.717495070738	2.78409531402	2.7014160048	30.2328283116	5.71630816069	0.976531737281	0.0	0.0	3.20087705482	1.76973720071	0.417682083828	0.0	0.171700422783	0.0	0.0	0.0	0.0	0.0	0.0	0.0	0.0	0.0	0.0	1.28996692393	0.0	0.0	0.0	1.6189868276	0.0	0.0	0.0	0.0	21.0212012218	0.0	0.351963361886	0.0	0.0	0.0	0.0	5.80748765639	10.6857772878	0.0	0.0	0.0	0.0
5-2-w_	2.46250019317	56.5436468493	8.59307835703	41.3635668939	0.604651124476	1.23485635609	6.9785124905	0.131401352025	9.83708118122	0.163106777541	0.049317717931	0.0183789744532	0.933175185969	0.644930597578	0.0	0.0303424286756	0.156428389799	0.0	0.896702189148	0.0	1.06715485414	0.0	0.0	0.0277903336514	0.222594968341	0.696328326123	3.8459238851	0.0	0.0	0.0	1.23788621604	0.196664631293	0.0	0.0	0.0	0.0	3.83029069523	0.0	0.0	0.812007930704	7.65221831035	0.0	0.0	3.70365517859	5.84119331023	0.0	0.0	0.0	0.0
5-3-i_	0.565697887705	100.0	0.61097671714	2.08921672334	0.0381139240639	0.0800626014525	0.0714200636325	0.358664648462	0.549470875352	0.2593708166	0.0	0.0	0.0	0.0402899508295	0.0	0.0	0.0	0.110613884108	0.116908311211	0.0	0.426669082344	0.0	0.0	0.0	0.0	0.0	0.0	0.0	0.0	0.0	0.0	0.196575776791	0.0	0.0	0.0	0.0	8.93330699849	0.0	0.0	0.0	21.2465582855	0.0	0.0	15.8656364589	13.6232931727	0.0	0.0	0.0	0.0
5-3-ii_	0.343115693621	97.2780267171	3.80179779756	2.7743116685	0.0163386399488	0.113450495254	0.00793755498402	0.384019112637	0.115707121974	0.429922408331	0.0	0.0183752829695	0.0	0.040300066308	0.0	0.0	0.0	0.0	0.0779584420227	0.0	0.106694051221	0.0	0.0	0.0	0.074183419778	0.0	0.0	0.0	0.0	0.0	0.0	0.245781413111	0.0	0.0	0.0	0.0	9.89293019925	0.0	0.0	0.811844835966	13.1761734095	0.0	0.0	19.5725310832	17.0333919156	0.742042569811	0.0	0.0	0.0
5-3-w_	0.0300752151762	99.8243381024	0.525460366633	2.93063640526	0.0272105715487	0.1600448591	0.0317263236341	0.550349729626	0.260145082877	0.437005710463	0.0	0.0367229062055	0.0582678472398	0.161078940396	0.0	0.0	0.0	0.0276395957279	0.0	0.0	0.319841248882	0.0	0.0	0.0	0.0741275867977	0.0	0.295558263446	0.0	0.0	0.0	0.0	0.245596429609	0.0	0.0	0.300975532745	0.0	9.56659784656	0.0	0.0	0.0	13.1662565705	0.0	0.0	11.6289622374	9.2397390868	0.37074204159	0.0	0.0	0.0
5-4-i_	4.00234652073	13.4192018539	5.62477178866	68.445584884	1.20704191948	2.11293987935	2.76445227754	25.2770274297	1.8317228411	0.704065409948	0.0	0.0	0.923114622805	0.0	0.602285612133	0.0	0.990348384512	0.875766522825	0.0	1.39493312452	0.0	0.0	0.0	0.0	0.0	0.0	0.0	1.86009538951	0.0	0.0	0.0	1.55635511673	0.0	0.0	0.0	0.0	0.0	0.0	0.0	0.0	0.0	0.0	0.0	0.0	0.0	0.0	0.0	0.0	0.0
5-4-ii_	3.63783178488	76.1963766317	2.18990813537	19.1569347994	0.359648729941	2.13671894552	4.61426812507	1.80993184713	2.6048490262	1.07540001531	0.0164450207952	0.0551563143597	0.0875159411793	0.846769103245	0.0	0.0	0.0	0.0276757005053	0.156003051937	0.0	0.640518095883	0.0	0.0	0.0	0.0	0.23219107217	0.295944342367	0.0	0.0	0.0	0.0	1.0328524285	0.0	0.0	0.0	0.0	13.4107321702	0.0	0.0	0.0	12.7581825075	0.0	0.0	16.4076698588	11.6864951768	0.928065827081	0.0	0.0	0.0
5-4-w_	2.52562547381	62.9437593777	5.57879618015	20.9546460979	0.5180926754	1.4367629957	8.52061086319	8.17148473193	11.4705564198	1.06884266176	0.0164582509004	0.036800458602	1.08023162794	0.726386000072	0.0	0.0607550379485	0.0156609295519	0.0	0.429353532323	0.0	1.28206679208	0.0	0.0	0.0139112362564	0.148568262759	0.697133613306	4.44273646707	0.0	0.0	0.0	0.0	0.738345259771	0.118223024547	0.0	0.0	0.11564762671	8.30856072696	0.0	0.0	2.43884099582	10.64037211	0.0	0.0	3.17823288677	4.87329042639	2.6006748905	0.0	0.0	0.0
5-C-w_	0.585350623498	51.899423258	5.59719722383	30.2010573185	2.0654258738	3.05004109635	1.62090066291	2.60414687817	3.37545019645	18.8127790179	0.639300183414	0.0	11.6241225623	1.56753089946	0.123319547536	0.589988376328	0.152082308071	0.537946428571	0.0	0.0	6.22503524436	0.0	0.0	0.0	2.16410567121	0.0	0.0	0.0	0.0	0.0	0.0	0.0	0.0	0.0	0.0	0.5615234375	3.10322745902	0.0	0.0	0.0	8.26623908297	0.0	0.0	5.14393682065	4.732421875	0.0	0.0	0.0	0.0
63ION-3_	1.55336198004	0.0366350914425	52.3900583703	0.0	15.9333742261	1.18813206153	0.0793914959102	0.0	0.0	0.266901999613	4.76737939999	100.0	45.8713927353	0.443389785835	0.038053101304	13.2292989026	0.0782141948996	27.9426304197	0.116961155106	0.0	0.106715485414	2.35254715979	0.0	0.0	0.0	0.928437768164	0.0	0.176284465873	0.294834741874	22.1024725442	50.1343917496	0.14749847347	5.43197717648	0.786900918574	2.4101019005	0.0	0.0	0.0	0.0	8.93208723775	0.0	0.0539096225912	0.0	0.0	0.0	0.185547910424	0.0	0.0	0.0
D03BER-3_	32.8676823031	3.06795559445	6.27343650446	49.284217825	2.7577991645	0.711429472927	16.6591061775	0.3534947289	54.446873694	0.271630900604	1.04033325263	0.0612150820238	7.47895793348	13.2912355691	0.401355824166	0.606371459378	0.0521018010922	0.276442192802	13.6347398087	0.0	23.4589484752	0.0	0.0	0.231404037025	1.23566644771	0.773089846182	1.9707180296	0.0	0.654673195657	0.0	2.06152161656	0.0	0.0	0.0	2.0068391996	0.0	1.06313312748	0.0	0.0	0.0	0.0	0.538672379766	0.0	0.0	0.0	0.618006765548	0.0	0.0	0.0
D04BER-3_	22.2172240528	0.0789119806261	0.264348372046	1.73878323474	0.191647154521	100.0	1.37263439475	0.0558819581866	1.80314840866	0.245932379414	0.0165247220269	0.0369490872716	12.4288659856	0.688801946128	0.0	0.0	0.0943450828743	0.0	3.44870074752	0.0	0.858163178544	0.0	0.0	0.558696822833	0.0	0.233316392391	0.0	0.354402261712	0.0987892862388	0.0	1.24432312437	0.0494218178726	0.0	0.0	0.0	0.464458804523	0.0	0.0	0.0	0.816230306354	0.0	0.0	0.0	0.0	0.0	0.55953823371	0.0	0.0	0.0
D14ROS-3_	13.4145303885	1.52050412312	10.5619716513	19.3409106587	14.6069395615	13.8498907385	6.23391136771	0.109130417802	18.8561085213	0.145537856274	73.5449216618	0.108235362419	9.27373891695	5.93445593407	0.0497995530621	1.25082421814	0.0307073417065	19.0624920776	6.2756814836	0.0	12.1501624514	0.378534226937	1.08747747841	0.10910644451	1.60218779983	30.9833495842	8.71114491345	11.5350488021	6.55938264634	5.51539674386	89.9102277984	0.0	4.40433508151	1.15853180936	15.3760723216	0.340136054422	0.0	0.0	0.0	98.8276815845	0.834529115741	3.17478407398	0.0	1.03862591035	0.0	1.45694348593	3.1608005521	0.363994873312	0.0
D25ROCD-3_	99.938146443	0.415351471467	0.307029672185	0.137570330466	0.114918673161	13.2233363828	3.71662996459	0.0	0.0	0.178751621739	0.181661888647	0.129243507688	0.820277231929	2.47008703592	0.0	0.182890443197	0.0	0.0	12.6114693256	0.0	20.7978574084	0.0	0.0	0.0837537840565	0.0	0.932700524819	4.16078035654	0.177093844601	0.0	0.0	0.0	0.197567581922	0.0	0.0	0.0	0.0	0.0	0.0	0.0	1.63147224099	0.0	0.0	0.0	0.0	0.0	0.186399820608	0.0	0.0	0.0
D28ROS-3_	26.6106825866	2.92005546243	1.0108518443	42.5528875533	0.317835423277	25.6558113563	14.8811856151	0.221160804747	46.4237741304	0.567765567766	0.839286394636	0.0	2.33957145611	13.6702474924	0.901994404837	0.221299669363	0.114089584956	0.100889586604	11.0895883777	0.0	29.1869784351	0.0	0.0	0.101343101343	0.541158536585	8.46434267487	3.23652537938	0.428571428571	0.0	0.0	0.0	0.0	9.04315196998	0.0	1.09861581824	0.210622710623	0.0	0.0	0.0	8.88345599355	0.0	0.0	0.0	1.92944736423	0.0	0.0	0.0	0.0	0.0
D29ROS-3_	11.3854022966	0.1684561165	1.44414701475	68.0528223689	0.0164376870209	10.755851341	27.9658286986	0.0965867722678	71.707669503	0.0894886876195	0.0165355743323	0.0	0.0	5.35185694918	0.0	0.0	0.0	0.0	12.0783796627	0.0	21.4681690333	0.0	0.0	0.0838595604951	0.671698168421	0.0	0.297573942434	0.118211669614	0.0	0.0	1.86771046584	0.0	0.0	0.0	0.0	0.0	0.321061370855	0.0	0.0	4.90059810303	0.0	0.0	0.0	0.0	0.0	0.0	0.0	0.0	0.0
D31ROS-3_	12.5443645037	0.026313292464	1.55806263765	72.4169336123	0.164327061552	9.68538731717	23.0955530992	0.172787114259	83.4687356896	0.00745513093374	0.0495916914158	0.0	0.0586474519211	4.41799729494	0.0191322483729	0.0	0.0	0.0	1.72495996179	0.0	3.21924957842	0.0	0.0	0.139723582984	0.746105148668	0.466797747637	0.297483773066	0.0590879248523	0.19764841996	0.0	3.11190753593	0.0	0.0	0.0	0.0	0.0	0.0	0.0	0.0	6.5321508644	0.0	0.0542091053691	0.0	0.0	0.0	0.0	0.0	0.0	0.0
D5ROC-3_	65.4972859723	0.0105131054092	0.392633131615	0.224411565048	0.213377329981	53.3586706333	1.26786464859	0.263956045214	0.435893487838	0.387217033706	0.0990683092942	0.110757796713	0.11715881714	13.319584592	0.0127400339666	0.0	0.0785574472682	0.0277873861409	4.89476888141	0.0	1.8221249249	0.0	0.0	1.07462335217	0.0	0.0	1.78283177678	0.5901937046	0.0987095531587	0.0	0.0	0.543201223397	0.0	0.0	0.0	0.0	0.0	0.0	0.0	0.815571524831	0.0	0.0	0.0	0.0	0.0	1.67725988701	0.0	0.0	0.0
D6ROC-3_	31.0416047494	0.689443081157	0.693301416447	2.27582722022	0.640907907505	80.118240917	1.98793057925	0.0	2.61853106149	0.670995670996	0.0826569934111	0.462050202447	11.0556030227	24.806888998	0.012755476432	0.0915375905091	7.09447069116	0.111284271284	2.27392569765	0.0	3.21941216678	0.0	0.0	0.223569023569	0.149228566149	3.26774926296	0.594997594998	0.945454545455	0.197658402204	0.188359155464	3.11206470297	0.395534290271	0.0	0.0	0.302951634727	0.0580808080808	0.0	0.0	0.0	0.816560096377	0.0	0.0542118432027	0.0	0.0	0.0	0.37317620651	0.0	0.0	0.0
DB0601MIN-3_	19.0653465919	2.29553080457	0.958060742184	27.7885936498	0.52447455606	17.3663405102	8.6631171103	32.6235952402	30.2090581089	0.0634511272809	0.386905075541	0.0	0.187182172065	8.62428347865	0.0	0.129840553914	0.468569088438	0.0	9.25919854878	0.0	16.4395514899	0.0	0.0	0.148649616735	0.158753793776	5.46280271924	79.1220206114	0.0	0.0	0.0	2.64856570466	0.0	0.0	0.0	0.0	0.123576187406	0.0	0.0	0.0	5.21208572155	1.81917662174	0.11534434724	0.0	0.0	0.0	0.396995964372	0.0	0.0	0.0
DB0608MIN-3_	27.4404938068	5.18244152771	1.28382933085	41.1947878205	0.579819238681	26.0080890071	14.2891034163	0.244520086247	46.0077561848	0.286963967508	0.42419788616	0.0	1.88122176493	10.5311261076	0.204567012275	0.195738894333	0.0504559479879	0.178473073986	10.6889763239	0.0	19.964214765	0.0	0.0	0.0896376694206	0.7179796557	10.4813600205	2.86269699845	0.379070144176	0.0	0.0	1.99639984186	0.0	0.0	0.0	0.0	0.0	0.0	0.0	0.0	2.61913006776	2.74246843381	0.0	0.0	0.0	0.0	0.0	0.0	0.0	0.0
DB1BIS-3_	15.1017905543	69.568080339	0.26476942601	4.74331246914	0.236741305691	3.64688020586	0.591492638004	0.941329898598	0.359262135034	13.8090783554	0.306194288034	0.0	8.50952216838	1.00103002248	0.118128359848	0.188384190009	0.0	0.343534233151	3.87288399846	0.0	1.3251088432	0.0	0.0	0.0862696185428	0.921336329827	0.0	5.51026771794	0.0	0.0	0.0	0.0	0.305253311014	0.0	0.0	0.0	0.0	5.94519161465	0.0	0.0	0.0	5.27884553849	0.0	0.0	9.85480131777	12.0885562831	1.15199390223	0.0	0.0	0.0
DB2BIS-3_	5.15530953995	26.8766845088	0.400778264262	38.1723530013	0.398169376627	5.40871830748	0.895335221876	35.8858574517	1.45016194721	0.263218356359	0.0	0.0	0.609019401872	2.10450970349	0.105961163564	0.316838733669	0.0	0.346669064101	0.407106768639	2.80691153004	1.56006756981	0.0	0.0	0.0870568491714	0.154957290212	2.42371045756	0.617838912364	0.0	0.0	1.17354036444	0.0	0.20535921301	0.246614171617	0.0	0.0	0.0	3.33302382844	0.0	0.0	0.0	2.66350812491	0.0	0.0	3.3149095685	2.03314453535	0.387502039484	0.0	0.0	0.179671387978
DB3BIS-3_	100.0	1.27984989472	0.070944083719	0.374092338478	0.043497629113	12.4189344254	4.42975294748	0.00504452407059	0.259910341976	0.0592015430596	0.0164087474387	0.0	0.291076347375	3.09797163527	0.00633041992567	0.0	0.0156138242896	0.0276146552465	9.76759914761	0.0	20.4513690482	0.0	0.0	0.0832163625426	0.0	0.0	0.590583135199	0.0	0.0	0.0	0.0	0.0	0.0	0.0	0.0	0.0	0.31859884881	0.0	0.0	0.810501800093	0.0	0.0538096298081	0.0	0.0	0.0	0.185203751977	0.0	0.0	0.0
DG008-01GRE-3_	32.2579562209	10.1771026209	7.52778222807	1.54525224838	0.373722711552	58.9602825298	1.07233914859	0.113771481068	0.589289320395	0.659652253278	0.0352451484772	0.0394038721157	5.9083013607	20.3517396073	1.11498823813	0.0	3.20284980529	0.0593148640957	17.0517198271	0.0	1.71595673797	0.0	0.0	5.28785757869	0.0	21.6470984032	11.4168807396	0.125982556261	0.210705091183	0.0	0.663496081823	0.263526264784	0.0	0.0	0.32294833464	2.29083665339	1.36866799528	0.0	0.0343739387564	0.0	2.27862302707	0.0577901634227	0.0	2.26871597043	1.0436093464	2.98356125049	0.0	0.0	0.0
DG008-02GRE-3_	33.0848914267	51.9452220011	7.92564967734	3.83748816562	0.13680794424	9.38776416628	3.74853236772	0.482324711665	0.290654305513	0.33515929076	0.0	0.0	0.292956154261	4.45425531068	1.40168656251	0.0	0.0785733014453	0.277929940897	5.48324753288	0.0	12.3286268143	0.0	0.0	0.139589640094	0.372694955822	0.0	1.48599298448	0.295156407669	0.493647371801	0.0	0.0	0.0	0.0	0.0	0.0	0.0	1.60328199699	0.0	0.0	0.0	12.8122535131	0.270785695109	0.0	5.31522835958	9.78002018163	5.59199461823	0.0	0.0	0.0
GulfMCosm-13-1A-10-4_	2.63753160467	0.055580185781	1.47189841187	0.0287034288233	80.469216042	0.0	0.0316173893273	0.0134179833536	0.0	10.6489638992	0.698332835859	1.56146414172	23.4980953617	0.0	0.00841917572353	1.12781830296	0.0	0.036726257941	2.69125286319	20.4743334464	0.0	0.0	0.0	0.0	0.0984974201532	0.924367844619	46.3415021319	0.0	2.60926486008	0.0	0.0	3.32864296216	0.0	0.0	0.399922819361	0.0	0.0	0.0629807532531	0.0	1.0779311893	0.0	0.572515231902	100.0	0.0	0.0	2.70943988859	0.305353690246	0.0	0.0
GulfMCosm-15-3A-10-4_	1.10801253383	0.248553132537	2.742621283	0.812952877111	52.0640293652	0.0	0.424176406548	0.780063303567	0.0	33.0976517023	1.46387161855	4.80069333777	15.4075371793	0.0	0.0753006658779	0.360255275707	0.0	0.0	0.231446388325	61.6072588756	0.0	0.0	0.0	0.0824885708607	0.880955757232	0.0	7.02501632734	0.0	3.50056919824	0.0	3.67435188544	8.17248846625	0.0	12.8464390345	0.0	0.0	0.0	0.563296552202	0.0	0.0	0.0	0.320034136975	29.6250627811	0.0	0.0	22.0300801696	0.0	0.0	1.53218874149
GulfMCosm-16-4A-10-4_	1.74794373306	0.82301136732	1.37564285009	0.174371295634	54.7578201935	0.0	0.0	0.0	0.0	38.025805705	0.0	3.77949205696	11.9937602207	0.0	0.230156531003	1.46816062542	0.0	0.0	0.47161068435	45.0433736542	0.0	0.0	0.0	0.0	0.897547269063	0.0	0.0	0.0	2.37766486248	0.0	0.0	8.92114855791	0.0	0.0	3.6442541723	0.0	0.0	0.0	0.0	0.0	5.1425448487	0.65212302273	60.3660149258	0.0	0.0	13.4669906845	0.0	0.0	1.04069684872
GulfMCosm-17-1A-10-10_	0.846779670884	0.078864203443	2.3562742284	0.0724054370872	55.3251326505	0.0	0.0797560078238	0.0	0.0	38.7667579645	0.0825735857487	2.95413731857	9.08164078208	0.0	0.191139076706	0.457226107992	0.0	0.0	0.587490807094	52.0161553484	0.0	0.387434173948	0.0	0.0	0.372694955822	0.0	13.3739368603	0.0	0.987294743602	0.0	0.0	9.38446014127	0.0	0.0	0.0	0.0	0.0	0.23830684108	0.0	0.0	0.0	0.812357085328	64.4559712491	0.0	0.0	10.2519901334	1.15539858729	0.0	0.0
GulfMCosm-18-2A-10-10_	1.22754855627	0.252722475706	3.05080588957	0.116012592002	44.1327460716	0.0	0.127790143498	0.0542323719537	0.0	46.5013922573	0.352812389014	4.83191707264	21.5920763915	0.0	0.136113410593	8.46556212954	0.0	0.0	0.418362267012	47.5235785503	0.0	0.413847767591	0.0	0.0	1.99051846521	0.0	15.873015873	0.0	1.58190637172	0.0	0.0	14.5087861124	0.0	0.0	8.08197570412	0.0	0.0	0.254553575328	0.0	0.0	0.0	0.0	73.9503241705	0.0	0.0	25.8840085032	0.0	0.0	0.0
GulfMCosm-19-3A-10-10_	1.03321222325	0.378157045375	3.01719443662	0.130195124796	42.4841757903	0.0	0.394384323559	0.0228233536312	0.0	37.5660175615	0.296957762674	3.5689684043	15.9349809088	0.0	0.11456495049	0.137026105094	0.0	0.0	1.23245595488	100.0	0.0	0.696660950569	0.0	0.0	1.00523665562	0.0	4.00803551178	0.0	0.443823583991	0.0	0.0	8.88135512289	0.0	0.0	0.0	0.0	0.0	0.428509103217	0.0	0.0	0.0	0.0	62.2430603304	0.0	0.0	21.7862453063	1.03878430483	0.0	0.0
GulfMCosm-20-4A-10-10_	0.770270771208	0.401736177916	5.19823362213	0.199785659883	59.9801189151	0.0284651784989	0.812558102412	0.0215524022617	0.0	24.2817366827	0.210315930975	4.03643256745	11.0680830369	0.0	0.0405694634859	0.388186826318	0.0	0.117981825414	0.748173128932	75.3101807305	0.0	0.328933190304	0.0	0.0	1.26567813654	0.494916588186	5.67726340911	0.0	1.67643451002	0.0	0.0	3.77405282321	0.0	0.0	0.642369069137	0.0	0.0	0.0	0.0	0.0	0.0	0.344847235622	23.3081071001	0.0	1.03790961662	12.6603364984	0.0	0.0	0.183442601519
GulfMCosm-21-1A-10-17_	0.429163989352	0.404139830134	4.60190905253	0.0856250455291	31.4188422988	0.0	0.0471588327884	0.0	0.0	53.5075008524	0.292949010061	4.69438594706	10.3933012723	0.0	0.715783149423	0.720940450311	0.0	0.0	0.0	96.5887151355	0.0	0.0	0.0	0.082537788385	0.0	0.0	3.51460393227	0.0	0.583776307225	0.0	0.0	10.805803291	0.0	0.0	0.0	0.0	0.0	0.845448971995	0.0	0.0	0.0	0.0	8.46935395225	0.0	0.0	36.3713206046	0.0	0.0	0.0
GulfMCosm-22-2A-10-17_	0.563698155293	0.34999742773	4.53140481929	0.739067231316	53.4778026649	0.0	0.743305991411	0.94634639022	0.0	31.0707355042	0.659627238059	4.83445630541	13.911415911	0.0	0.056551373344	0.135277227353	0.0	0.0	0.695271998603	67.1910487865	0.0	0.0	0.0	0.0619495447082	0.330802240232	1.03482559348	5.27584074382	0.0	0.876318039327	0.0	0.0	6.13760105593	0.0	14.9101954336	1.34313532638	0.0	0.0	1.26911999737	0.0	3.62021717605	0.0	0.961392293249	12.7135129637	0.0	0.0	16.5447579241	0.0	0.0	0.0
GulfMCosm-24-4A-10-17_	0.596416953693	0.680448979209	3.47637481281	0.0892460051659	48.8345826193	0.0	0.245765558935	0.0312898526617	0.0	35.4359156598	0.203558267356	4.437750825	10.2911780384	0.0	0.0392659255837	0.939284977239	0.0	0.0	1.2068892824	79.2563612287	0.0	0.0	0.0	0.0	0.918757963233	0.0	16.4845415778	0.0	1.82539009498	0.0	0.0	8.827572663	0.0	0.0	5.59556191008	0.0	0.0	0.29373392974	0.0	0.0	0.0	0.667533890182	61.79257498	0.0	0.0	16.0827805417	0.0	0.0	0.0
GulfMCosm-25-5A-10-17_	1.10073279183	0.239203862474	4.6365867149	0.0299473239371	56.9467293185	0.0	0.692738847588	0.0629975998498	0.0	25.9380713888	2.11748174273	4.04737464481	39.0162331957	0.0	0.0790562708747	8.44697882369	0.0	0.114953493918	1.133952067	50.2608202726	0.0	0.0	0.0	0.057735114079	4.0078707144	0.0	2.45846251689	0.0	2.04175519806	0.0	0.0	5.1071962042	0.0	0.0	1.25176176286	0.0	0.0	0.197130283398	0.0	3.37393362025	0.0	0.0	11.84861204	0.0	0.0	16.1901780746	0.0	0.0	0.0
H10D-3_	56.5935898084	0.0105295711429	0.321748427177	0.442275660825	0.27398913301	61.5804494391	1.34172871526	0.742268087676	0.261945713219	0.126788450943	0.0826862259152	0.0	1.17342312483	24.0452413262	0.0318999688469	0.0	0.0157360969499	0.0278309070306	1.37268183325	0.0	4.40141935195	0.0	0.0	0.0	0.0	2.33493209745	1.78562406623	0.827565300864	0.0	0.0	0.0	0.0989185437701	0.0	0.0	0.0	0.0	0.0	0.0	0.0	0.816848881335	0.0	0.0	0.0	0.0	0.0	0.0	0.0	0.0	0.0
H11D-3_	17.0286574261	1.2651465093	0.744536769176	3.07806618546	1.05344885335	17.1037822965	1.59931614232	63.4474637302	1.63194570404	1.31429342275	0.13246527475	0.0	1.87985138889	6.49595969667	0.0	0.733486156245	1.26047983379	0.891715326357	0.942457935784	0.0	1.71979929589	0.0	0.0	0.223930932146	0.0	0.0	2.38384305564	0.0	0.791913468967	0.0	0.0	0.396174572408	1.90305100137	0.0	0.0	0.0	2.57199912427	0.0	0.0	0.0	0.0	0.0	0.0	4.2633681136	0.0	4.48536355052	0.0	0.0	0.0
H12D-3_	14.7348473795	13.9152037509	0.697932608738	1.90544960954	0.493754195113	15.7306610563	0.899524321927	58.1016953322	1.96687841493	0.280005780765	0.0	0.0	1.76218239073	3.34914037396	0.0479056208942	0.229191235721	0.0	0.417949273791	0.0	0.0	1.61214873299	0.0	0.0	0.0	0.0	1.75323638106	0.0	0.443854324734	0.0	0.0	0.0	0.0	0.0	0.0	0.0	0.0	4.82201049777	0.0	0.0	0.0	0.0	0.0	0.0	3.99650326582	3.67678300455	1.40153431125	0.0	0.0	0.0
H13-3_	18.5678499132	0.391751506827	0.851243658361	1.13295454979	0.897048661748	19.2860573333	0.41599054607	62.9115189189	0.0	0.332975295381	0.123053268386	0.137572842232	10.0411272542	7.84472606527	0.522207287011	0.908493379489	0.117091942455	0.20708915145	0.583662546196	0.0	2.3964045452	0.0	0.0	0.104010025063	0.555399550706	0.0	2.21446473326	0.43984962406	0.0	1.4020719091	4.63299858037	0.736050652948	0.883917109848	0.0	2.25505352165	0.0	0.0	1.42052378653	0.0	0.0	0.0	0.0	0.0	0.0	0.0	0.0	0.0	1.38796992481	0.0
H17-3_	64.5161819522	1.23397451886	2.1609360087	0.62608478289	3.10951795381	36.4046569908	2.46301663301	0.0627162144968	0.0	0.690023594355	1.02001151109	7.64045869201	1.0856449319	15.5062950678	2.87266525941	1.50613424085	2.32943272244	2.2315808218	4.354279014	0.0	7.94569783761	4.30729248668	0.0	0.603510958762	0.920762109615	2.88035593673	3.67122230631	0.364599563727	0.609790645627	1.16220357688	3.84037900398	0.0	0.732695391772	0.0	0.0	0.0	0.0	0.0	0.198959656735	5.03829539054	0.0	0.334495012594	0.0	0.0	0.0	0.0	0.0	0.0	0.0
H18-3_	0.538305622567	90.1978944769	0.221911880289	1.52406478045	0.146882781587	10.3348663568	0.766157926618	0.387307268186	1.27287112184	0.547126904932	0.0933205114491	1.48672803559	1.28295167713	3.08903024293	0.180013138528	0.602856262512	1.55399284997	0.353365237756	1.27257571548	0.0	1.36302981259	0.0547323259276	0.0604763641842	0.0788785934901	0.0	1.31761399871	4.19848623698	0.166785459729	0.139473854727	0.265824039786	0.0	0.0	0.0	0.0	0.0	0.0	1.35896147599	0.0	0.0455068808597	1.15237989367	1.8099705248	0.0	0.0	0.750875453221	2.07241625089	0.526649243684	0.0	0.0	0.0
H19D-3_	53.6375878674	2.27351969558	0.403763932104	2.74563458907	0.254839092843	53.8998605086	6.15485886407	0.0168881708752	3.23883090093	0.668912358096	0.109867145727	2.11883187575	1.70532587237	14.4796342546	0.127158731235	0.253481621784	0.836356980929	0.462244812333	2.27989355756	0.0	2.67451375775	0.0	0.0	0.162512936701	0.0	4.65371932582	0.988583735919	0.196358143828	0.0	0.625914454677	1.03413411293	0.492882790176	0.0	0.0	0.0	0.0	0.0	0.0	0.0	0.0	0.710298633965	0.0	0.0	0.0	0.0	1.55007319143	0.0	0.0	0.0
H20D-3_	4.17402099832	4.49614061318	0.298204336971	35.2289068267	0.0326494094501	29.8853784025	10.9127602212	26.4090877575	31.0697670099	0.0740613323395	0.0164219192207	0.0	0.0	13.5695390084	0.41814310158	0.0	2.17206375693	0.0	0.0389459756392	0.0	60.1241212604	0.0	0.0	0.0138805271256	0.0741201487497	0.0	41.0784763434	0.117399157134	0.0	0.0	1.23658200118	0.0	0.0	0.0	0.0	0.0	0.0	0.0	0.0	0.0	0.424675337194	0.0	0.0	0.528536153356	0.486253261088	0.185352420452	0.0	0.0	0.0
H30D-3_	19.7376735613	61.0459941348	0.990106750484	15.7296084105	1.77059087536	1.54971919789	3.83394271938	3.33236930847	1.34346276476	0.344260838664	1.06868090362	0.0	0.541640949388	1.87167868592	0.0	1.9724984522	0.0	9.24946695096	2.89653427776	0.0	4.95525193581	0.358159763416	0.0	0.0	0.0	0.0	0.0	0.0	1.82539009498	1.73951085737	0.0	0.0	2.19330178376	0.0	0.0	0.0	5.92855395155	0.0	0.0	0.0	11.8441634622	0.0	0.0	9.82722258274	9.04104477612	0.0	0.0	0.0	0.0
H36D-3_	48.6240757156	1.07225727425	1.73852931643	19.1363525735	0.592187062794	29.8070946794	7.63493778382	1.38411274328	16.1499910281	0.154996900062	0.137472361994	0.038423326369	0.304829429727	16.0953361739	0.0265181051401	0.0634342815372	0.0	2.66058678826	33.6623267535	0.0	70.722953962	0.0	0.0	0.0	0.310239984225	0.0	1.85546289074	0.245695086098	0.205461799855	0.0	0.0	0.102787417936	0.493746222637	0.0	0.0	0.0	1.33460937339	0.0	0.0	3.39518897695	2.66630475251	0.0	0.0	2.21226010262	5.08819823604	0.0	0.0	0.0	0.0
H37D-3_	24.6167444749	5.80211029043	12.3553561727	21.1585780657	29.9536880534	0.177599890973	6.40755148468	6.14078341378	1.02641752076	0.591791282214	0.437400927271	0.0	10.6040993352	0.357494797561	0.281245471441	1.07643313561	0.0	10.5509385937	6.91555622664	0.0	9.46464155935	0.0	0.0	0.0	0.658068064534	0.0	73.4669636229	0.0	25.2773840858	8.30626119865	5.48943261638	0.436056734263	0.0	0.0	2.67191196775	0.0	8.4927525649	0.0	0.0	7.20173269856	11.3113080013	0.956253448029	0.0	4.69255350053	12.9514476615	6.58252907696	0.0	0.0	0.0
H43D-3_	2.02232238523	33.7658513736	0.182520710641	78.3058003816	0.302151891376	3.95612675006	0.595314576351	0.456834431598	3.32854959529	0.533085706425	0.0	0.0566359513524	0.0898636655609	1.11790895347	0.0	0.0	0.0321362532944	0.0	0.640752114272	0.0	0.986551190192	0.0	0.0	0.0142729398817	0.914586961336	0.953679550243	1.51941709412	0.0	0.0	0.0	0.0	0.252514281991	0.0	0.0	0.0	0.0	100.0	0.0	0.0	0.834084291594	100.0	0.0553752835025	0.0	100.0	100.0	1.33414729215	0.0	0.0	0.0
H44-3_	27.4896232102	2.59297058671	1.36188453041	58.3579063398	0.626254633505	0.383692918152	11.4308757697	19.7272154171	21.3039136952	0.304411013787	0.0449988581122	0.100616926131	0.159647813512	1.54468813408	0.0	0.0	0.0	0.151459208924	1.4940605733	0.0	1.16844213917	0.422268096104	0.0	0.152140042159	0.0	1.90604802054	2.42939628422	0.0	0.269015422301	1.02543615018	1.69422274179	0.134581711358	0.0	0.0	0.0	0.0	8.73715952167	0.0	0.0	2.2226958906	5.81841409194	0.0	0.0	4.34483747953	6.66208413528	0.0	0.0	0.0	0.0
H5D-3_	6.91422957229	1.18907148234	12.3609144613	0.416826985124	3.96041400871	9.37496519913	0.163979675837	24.551602366	0.119518015255	0.0918790752816	34.9052594748	0.0	3.97532992232	4.49575667098	1.59813946417	51.766216641	0.0	100.0	1.12736479359	0.0	0.440832371385	7.32845404713	0.352067796475	0.229598893499	1.22602722397	10.5470626774	0.0	3.64107883817	2.43587325538	11.6063628989	71.5904012999	0.20310111378	100.0	13.002476506	37.3347035328	0.0	0.0	0.0	0.132460900096	60.3780121055	0.0	0.890783813621	0.0	0.0	0.0	0.0	0.0	0.0	0.0
H7D-3_	9.32049813733	23.1189793041	10.743608607	16.1539941916	1.77456377934	14.4385146965	3.74500389512	22.7335359676	14.8543371996	10.8009224632	0.0856863073057	1.0537647549	0.911998582845	5.46255794074	0.0	0.158153952189	0.122302840417	0.216305160808	2.03212352471	0.0	5.00610164154	0.0	0.0	0.181064572426	0.0	3.02456223853	0.0	0.306282722513	0.256128034269	0.0	1.61305971515	11.0195646184	0.307751245052	0.0	0.0	0.0	3.32743970475	0.0	0.0	0.0	3.32380712865	0.140496661703	0.0	8.27338948327	3.8057591623	13.5398487493	0.0	0.0	0.0
H8-3_	0.138847596783	0.00524755266472	0.00712656149676	0.195120584162	0.00546184601638	0.140546998018	0.0477620326841	99.9694058821	0.145049056684	0.0	0.0	0.0	0.49707244746	0.0808314856001	0.0	0.0	0.0	0.0	0.0	0.0	0.0	0.0	0.0	0.0	0.0	0.0	0.0	0.0	0.0	0.0	0.0	0.0	0.0	0.0	0.0	0.0	0.0	0.0	0.0	0.0	0.426257871939	0.0	0.0	0.0	0.0	0.0	0.0	0.0	0.0
H9D-3_	30.4552017229	17.1534000187	0.354616491255	5.11736731241	0.480842478497	11.6816088657	2.40710026851	30.3552582962	3.44224784876	5.54851855931	0.315460383489	0.423219460684	1.67879461568	4.48625651411	0.0730219063284	0.34935317889	3.06181436264	0.53089547307	6.43401330319	0.0	15.5633880383	0.0	0.0	2.23978411719	0.0	0.0	3.4062121379	0.225520431766	0.0	0.718872644217	2.37543874784	4.9060585156	0.0	0.0	0.0	0.0	61.2510585588	0.0	0.0	0.0	68.5262934619	0.0	0.0	73.1018068452	63.5173477255	5.69690739313	0.0	0.0	0.0
MHB-0015-20100401-HPB-2_	0.18177377967	36.9737388794	14.6991193129	0.0	26.3135922834	0.705327846003	0.239691292656	0.0	0.0	0.78342178418	0.0	0.0	19.3693103114	0.608472949601	0.191477204969	5.49641938463	0.0	0.835264811004	0.0	1.33042143339	0.0	0.0	0.0	0.62926459439	3.36018833558	0.0	4.46586519369	6.20924943139	7.4178096354	0.0	9.34327234555	0.742189058697	1.78257734056	0.0	18.1908790526	7.84685367703	19.2734187599	45.8358547041	51.3092669272	0.0	19.2523779097	1.62758831753	0.0	39.9347331641	7.3479909022	0.0	6.9446550417	0.0	100.0
MHB-0017-20100622-DCP-2_	0.243782018693	37.2958587567	15.8282851065	0.0729575883614	29.2795986683	0.405400869582	0.160728426545	0.102316386538	0.0	0.600382501755	0.0	0.186041566008	20.9585032739	0.816040488585	0.128397780048	5.83569590739	0.0	2.80049386303	1.57858909291	0.669099849001	0.0	1.17116603879	0.0	0.843924758516	5.25751887857	0.0	0.0	9.51703101169	18.9016499515	0.0	0.0	0.0	0.0	0.0	21.3467699915	5.2618200305	12.9240667739	34.5778743768	32.4586445583	41.0978391161	0.0	1.63710395843	0.0	16.0672841007	0.0	0.0	4.6568378241	1.87697000508	94.9240388488
MHB-0018-20100622-HPB-1_	0.426894750604	14.5395737299	8.47557875282	3.62369406019	21.839738542	0.516298808978	0.0511739745894	1.46593314251	0.0	2.53279686753	0.211927286441	0.473866960619	100.0	0.0	0.0817605805615	10.9525067828	0.201660451233	6.77648799889	7.53905328366	1.42022164992	0.687864043404	7.20911021372	0.0	3.3139095716	11.0001115287	1.49612531579	3.81384020102	8.71155713823	5.06783601636	0.0	0.0	1.58457003629	0.0	0.0	99.035468031	2.97831013273	0.0	100.0	1.24013248002	10.468041378	0.0	0.694978630892	0.0	6.82083691078	3.13758497896	1.19600014388	0.0	2.39041761088	57.6725960993
MHB-0019-20100622-HPB-2_	0.509459790781	17.3733276941	9.11385873354	3.84688501378	21.2384248374	0.738596473681	0.155027532697	1.08556047182	0.188321946233	2.60589361603	0.21400568415	0.0	78.3929216634	0.0	0.0	9.47993091641	0.101819080395	5.042170644	11.6732509239	1.72097993198	0.694610013101	6.02467106451	0.0	6.69281900403	9.65912262097	0.0	1.92562150718	14.5341614907	3.83815269399	0.0	0.0	0.0	1.53724714756	0.0	58.8274831736	6.39097744361	2.07761027658	93.8780937185	1.87844192421	36.9974597443	0.0	0.350897187124	0.0	6.88772972128	3.16835567179	2.4154589372	0.0	0.0	71.1178001469
MHB-0045-20100902-St9_	0.106276425259	7.0209649486	13.173335205	0.0	34.7114743686	0.117822622705	2.24221854619	0.0	0.0	0.523471800068	0.290178806656	0.0	4.11800778542	0.0	54.9672831458	0.0	0.0	1.95339412361	2.06455102777	0.777848346918	0.0	0.0	0.0	0.981087470449	0.0	8.19420407886	0.0	0.0	3.46953578337	0.0	0.0	0.0	0.0	0.0	0.0	1.0195035461	0.0	0.837454182662	6.79214402619	0.0	0.0	0.0	0.0	9.3393462843	0.0	3.27521670607	0.0	0.0	6.07442203187
MHB-0112-20110728-St9_	0.276379960098	3.48354020019	19.5761509906	0.0	69.3902509478	5.3621177457	0.819992891966	0.0	0.0	1.53149444216	0.0	0.42183718771	24.0956859006	0.462579723645	0.582267281509	5.57139455779	0.17951848238	0.0	1.78967420505	9.10284313304	0.0	2.21295254399	0.0	2.39193083573	1.70301187882	7.99112005846	6.79017428297	0.674351585014	11.2784909615	0.0	0.0	0.0	0.0	0.0	0.0	3.31412103746	0.0	1.63339766809	2.57592551541	0.0	0.0	0.618671178912	0.0	0.0	0.0	2.12936279219	0.0	0.0	12.8350611924
MHB-0126-20110824-St6_	0.0	3.309818571	19.2848989149	0.0	25.2261514035	16.8853338965	0.161963532281	0.0	0.0	0.756245120999	0.0	0.0	1.18983421669	0.82231129152	53.1770062032	0.0	0.31912353169	0.564402810304	2.38607946652	1.79797732648	0.0	0.78677718521	0.0	0.0	0.0	0.0	0.0	25.1741803279	4.0098733234	0.0	0.0	0.0	0.0	0.0	0.0	4.7131147541	0.0	0.967877375044	0.654161412358	0.0	0.0	0.0	0.0	0.0	0.0	0.0	0.0	0.0	1.75510964445
MHB-0129-20110824-St9_	0.152664511547	10.8153848029	10.4078155507	0.0	23.8953346163	1.39631623928	2.2143782013	0.0	0.0	0.845954427616	0.312628169922	0.116505495173	4.06687683871	0.255516020542	62.9988960628	2.3081111647	0.0991609573159	1.75376358757	1.9771313249	3.2124319504	1.35295258203	2.44474540836	0.0	1.2331529237	1.41104374869	4.41406981899	0.0	3.35243553009	3.73795259182	0.0	3.92351996937	0.623334841401	0.0	0.0	5.72917131576	6.59025787966	4.04674297107	1.20299053555	0.203266965445	10.2947404701	0.0	1.70868273705	0.0	3.35395816896	12.3425660618	0.0	1.45813435212	0.0	0.545363582613
MHB-0130-20110824-St10_	0.0	1.88402189755	13.234344595	0.0	13.050522613	0.414289022479	0.0985513762511	0.0	0.0	0.460159125995	0.0	0.0	0.361994449965	2.00143596141	92.8986756104	3.38985840165	0.0	0.0	0.483959592544	0.547015545713	0.0	0.0	0.0	0.517456359102	0.0	2.88125380329	3.67236670229	0.0	2.43992291997	0.0	0.0	0.0	0.0	0.0	3.73967728653	0.716957605985	0.0	1.17786573322	1.99021676578	10.079731863	0.0	0.0	0.0	0.0	0.0	0.0	0.0	0.0	3.20384104673
MHB-0131-20110824-St11_	0.190739550823	2.7771660122	15.3678430745	0.0	16.9983163278	0.47578968405	0.628784437179	0.0	0.0	0.234875175209	0.0	0.145562354948	0.230962250495	0.319242569818	85.8939779308	0.240313483437	0.0	0.219115808615	0.308779310438	0.174505357065	0.0	0.91634192454	0.0	0.0	0.587654258106	0.0	0.0	3.25775656325	0.0	0.0	9.80411791868	0.0	0.0	0.0	0.0	0.914876690533	0.0	0.0	2.539624258	6.43114157051	3.36699634883	0.0	0.0	0.0	0.0	0.0	1.82179793158	0.0	0.0
MHB-0132-20110824-St12_	0.0	0.990451283394	10.4068689123	0.0	11.3941375791	0.731337219871	0.158155485249	0.0	0.0	0.147692894066	0.0	0.0	0.0	0.0	100.0	1.5111258063	0.311620377118	1.10226541842	0.0	0.438925930627	0.0	0.38413933605	0.0	0.138402534601	0.0	0.0	0.0	0.585292646323	0.0	0.0	0.0	0.0	0.0	0.0	0.0	0.575287643822	0.0	0.0	1.59695232232	0.0	0.0	0.0	0.0	0.0	0.0	0.0	0.0	0.0	0.0
MHB-0133-20110824-St13_	0.230316633415	7.90803666135	18.6245325396	0.0	23.5468419132	8.17084608868	1.51850535549	0.0	0.0	0.850830245643	0.0	0.0	2.7888525348	3.85483103037	53.9810292232	0.58035359977	1.7951848238	0.529161520516	2.98279034175	3.79285130543	0.0	1.47530169599	0.0	2.12616074288	2.83835313137	4.43951114359	0.0	8.99135446686	1.87974849358	0.0	0.0	0.0	0.0	0.0	0.0	0.0	0.0	0.907443148936	1.22663119781	15.531114225	0.0	0.0	0.0	10.1198680199	9.31027857829	0.0	0.0	0.0	6.58208266277
MHB-0137-20110824-St17_	0.723802612482	30.1214037831	10.3602777703	0.21661520952	31.3514660589	1.90579203759	4.6528150134	0.151891571562	0.0	2.45103324349	0.0	1.10473588027	3.50574549582	0.0	23.6356571592	3.19172579738	0.0	2.49444743935	4.10105532459	9.27077818455	0.0	2.31817217438	0.0	0.835220125786	5.57495398067	0.0	4.44564240791	2.64905660377	5.90737564322	0.0	0.0	2.95531281033	0.0	0.0	0.0	0.0	9.59307145067	2.13882638047	0.0	12.2021810628	12.7767982203	0.0	0.0	15.9015586546	14.6294339623	0.0	0.0	2.78641509434	2.58564077432
MHB-0149-20111107-St12_	0.102461374096	2.76101104726	25.7637623907	0.0	47.8342312031	12.6088332852	0.0	0.0	0.0	0.504680504681	0.0	0.0	0.99254546623	3.42981119882	0.21586190885	6.19639074216	0.0	7.06227106227	3.31739823265	0.0	0.0	0.0	0.0	0.472934472934	13.8897357724	7.90005316321	0.0	100.0	6.68997668998	0.0	10.5331420716	0.836707152497	0.0	0.0	20.5074952739	0.982905982906	0.0	0.0	0.0	0.0	0.0	100.0	0.0	0.0	0.0	0.0	0.0	0.0	0.0
MPA-0001-20120413_	1.42133306282	0.0366461344241	52.1072415658	0.0	15.1262835883	1.23522858106	0.0555907989222	0.0	0.0	0.422722216241	4.75237224513	99.5153767752	49.3565110969	0.564484375148	0.0317204764324	13.4457476579	0.015647554229	29.6668604443	0.155995214557	0.0	0.21349530571	2.16036643229	0.0	0.0	0.0	0.696538221624	0.591858949056	0.293896006029	0.196615742961	25.6690803875	55.721670944	0.0491809780669	4.84300427028	1.37749170219	1.20541419093	0.0	0.0	0.0	0.0	11.37153774	0.0	0.107851745332	0.0	0.0	0.0	0.371207680929	0.0	0.0	0.0
MPA-0025-20120426-Bv6_	0.0	0.0157855838441	66.4363029443	0.0	34.7334784297	0.0067109633615	0.0	0.0	0.0	0.111810023949	12.1150677456	5.00761255563	0.967536367681	0.16210378116	0.0	7.44355361321	0.0	2.83717575093	0.274383877251	0.0221524170704	0.0	100.0	0.0428440410778	0.0	1.41738503801	3.26708924494	1.78463225322	0.945263583115	1.08690163603	0.376642221591	19.2909040061	0.0988636001233	0.831071328285	1.97788126006	4.54335667108	0.0580690769542	0.0	0.0	0.0	8.1639516806	0.0	0.487808041745	0.0	0.0	0.0	1.11930249781	0.231266410826	0.0	0.0
MPA-0041-20120501_	0.362521468754	1.15545074238	100.0	0.318246729374	11.7803630768	0.0803813830419	0.103573070792	0.0608607425997	0.0290346672813	0.0	4.89967960741	0.0184438163569	0.438969127875	0.283152600356	0.00636455907853	2.98404886555	0.0	75.1837680992	0.117373799674	0.0	0.3212759483	0.425726518845	0.0427641444234	0.0	0.0	1.16464167645	0.296884037623	0.471750415806	0.690374843643	0.93984962406	35.4042258331	0.0	2.48856457619	0.394838571386	2.41860485564	0.115921576533	0.0	0.0	0.0	21.1866910748	0.0	0.324598909958	0.0	0.0	0.0	0.0	0.230835139358	0.186079330679	0.0
MPA-0044-20120501-Bv6_	0.0	0.0	83.971090129	0.0	34.3983168071	0.0536092042197	0.0	0.0	0.0	0.00744310228503	13.7972538752	0.0	1.0832272786	0.526066942309	0.0	10.4788456357	0.0	9.66562223135	0.0391403815076	0.0	0.0	0.65820637609	0.0427813941161	0.0	0.0744901328532	5.12649040541	0.59400758236	0.353955528664	1.18397711803	0.188045745888	29.8261109636	0.0	1.30405962961	0.987494591698	1.20979022187	0.0	0.0	0.0	0.0	30.1624528112	0.0	0.487094764217	0.0	0.0	0.0	0.186277640521	0.230928250895	0.0	0.0
MPA-0054-20120507_	0.0241498403893	0.0	81.9922213116	0.0	35.3253159798	0.18741487286	0.0	0.00506789716761	0.0	0.0371724032079	14.4241781914	0.0184298831758	5.76077267605	0.323358509478	0.0127195020827	13.3876492163	0.0	2.35812133072	0.273665305454	0.0	0.0	0.0386731734873	0.811904935565	0.0	1.04165387129	4.88779981416	1.18663903918	2.00342465753	1.87245897736	1.8782792497	21.7230140931	0.0493023453073	0.710481319156	0.197270147433	2.11468052847	0.23166800967	0.0	0.0	0.0	20.3564286718	0.0	0.864943187279	0.0	0.0	0.0	0.0	0.230660757454	0.0	0.0
MPA-0057-20120508_	2.43508684739	0.293404919589	64.8502448217	3.57885051275	41.6743700775	2.44571542755	1.23192936616	0.025297442345	4.02607872997	0.0148442905746	13.5444594543	0.018399304155	1.60566898165	1.12987696589	0.00634919888769	6.62196617349	0.0	3.6282510792	1.09284495049	0.0	2.3503376068	0.07721801325	0.170643750717	0.0278210736253	0.297121585777	4.41495755991	0.888502618102	2.41188596712	1.27903043711	1.50013023408	20.4477155908	0.0	0.472868321624	0.393885670213	3.92074768861	0.0	0.0	0.0	0.0	23.5742776077	0.0	0.593661795442	0.0	0.529678848041	0.0	0.0	0.460556086279	0.0	0.0
MPA-0067-20120514_	0.536820270924	0.005243064192	63.6356030469	0.440450926023	48.0340477372	0.655324981348	0.74763181412	0.00506305238541	0.463759966613	0.0	12.8952395638	0.0368245293422	2.04501820589	0.363430560237	0.0	13.6484274573	0.0	0.388025157233	0.19528834879	0.0	0.106908781387	0.270453420345	12.6792234809	0.0	0.445996318454	2.5578285336	1.48188080264	1.29509433962	0.984562607204	0.750593464794	8.68089897524	0.0	0.946402822519	4.5328759291	0.603616842023	0.0	0.0	0.0	0.0	17.083053488	0.0	0.378050891466	0.0	0.0	0.0	0.0	0.230440251572	0.0	0.0
MPA-0073-20120413_	0.0	0.0052523135492	55.7446069986	0.00723324477353	18.8713981574	0.475613820927	0.0	0.0	0.0	0.424107142857	5.98879913753	89.0881231065	41.9382977353	0.202262051543	0.0509190389827	13.002582539	0.0	27.2929723502	0.391265718972	0.0	0.0	2.82541839172	0.299364099119	0.0	0.223391553157	0.232940075629	0.0	0.471774193548	1.08492943548	21.8056102959	40.9964330025	0.345394736842	4.74036191975	2.17172159888	3.02340845141	0.0	0.0	0.0	0.0	7.33422425274	0.0	0.0541025451317	0.0	0.0	0.0	0.744847670251	0.230846774194	0.0	0.0
MPA-0074-20120423_	0.00604202447923	0.0	80.4208273894	0.0	28.0323442495	2.29756786528	0.0	0.0	0.0	0.0148802023708	7.15980117716	0.571758307065	0.907202864275	0.161801485918	0.0	3.71483634282	0.0	36.2592323256	0.0782491997823	0.0221111066812	0.0	5.57314715579	0.342113155387	0.0	0.0	2.79514002347	1.78130422574	0.0589688019757	0.59174986598	100.0	25.4661975291	0.0	0.237006150113	21.1238635691	8.76744260171	0.0	0.0	0.0	0.0	12.2230910047	0.0	0.216399273305	0.0	0.0	0.0	0.0	0.230835139358	0.0	0.0
MPA-0075-20120507_	0.0121158024855	0.0	84.5296696121	0.0	34.2391217188	0.235061758775	0.0	0.00508505564506	0.0	0.0745965170646	12.0746291653	0.221907379052	5.36949592638	0.283896646807	0.0319064168672	11.2043231963	0.0	2.47745139796	0.156909633926	0.0	0.0	0.271628769991	0.686024267627	0.0	1.04518061894	3.03602528204	1.19065666592	3.31093031482	2.17545100814	2.4500301489	24.9103567109	0.0	0.831701277749	0.395876097572	0.303120034747	0.290565465663	0.0	0.0	0.0	17.9743078469	0.0	0.433935821078	0.0	0.0	0.0	0.373383641866	0.694325130123	0.0	0.0
MPA-0076-20120508_	0.012115190267	0.0	83.1023395438	0.0	31.3655502011	0.141029928582	0.0	0.00508479869429	0.0	0.007459274766	6.58282133276	1.0724981354	7.48170641358	0.202773072391	0.00638096092356	16.1798126125	0.0	8.54538367141	0.313803410385	0.0	0.0	0.232812895229	0.214371750759	0.0	3.13538341611	7.47291537217	0.59529825068	3.8428499242	1.58206624098	8.8573537178	58.5363802443	0.0	27.8011806899	1.58342437491	70.0171898391	2.09196563921	0.0	0.0	0.0	12.2545906328	0.0	0.271196183783	0.0	0.0	0.0	0.0	0.231430015159	0.0	0.0
MPA-0077-20120510_	0.0181452786618	0.0	65.7543314222	0.0	38.9081793418	0.127405370828	0.0	0.0	0.0	0.0521358896737	12.0722582365	1.9755793318	2.63660538834	0.121479690291	0.00637130255687	18.0451903954	0.0	4.66922300706	20.7188424635	0.0	0.0	6.27643361796	4.28094545663	0.0	0.223616973493	5.59620314891	2.67478737206	3.18768920283	1.18475369232	16.3707104542	14.3010521265	0.0	19.8109817627	100.0	6.96085643062	0.232088799193	0.0	0.0	0.0	14.683250169	0.0	0.379099973153	0.0	0.0	0.0	0.0	0.693239152371	0.0	0.0
MPA-0078-20120514_	0.0120755283498	0.0	67.1280973937	0.0	47.0390623612	0.0669372542993	0.0	0.0	0.0	0.00743485508028	11.9190926565	0.939971381377	2.57346968529	0.121265548304	0.0	12.6276232891	0.0	1.27622405296	0.195485063319	0.0	0.0	0.464101455209	11.6663795182	0.0	0.520853167169	2.79316913653	0.890024103321	0.766053890708	0.886998924017	2.44188600436	18.6206641508	0.0	1.3026146882	5.1292821573	1.20844973409	0.0579199194158	0.0	0.0	0.0	18.7288576122	0.0	0.648740062702	0.0	0.0	0.0	0.0	0.922689498867	0.0	0.0
P1mamD-3_	97.7312117717	0.449459662524	0.732479034691	1.6748740321	0.908109849387	5.92122800858	5.01333306397	0.0102124286964	0.906194846468	0.314609022175	0.132875300719	0.204261499149	0.147317982885	47.2007599323	0.0256313425031	0.0306565229289	0.727019337227	0.0	2.99368803823	0.0	8.51779318902	0.116896716816	0.0	0.14039004753	0.0	6.80085258608	0.896708203756	0.118739534176	0.695069126337	0.0	4.37745134046	0.198700435058	0.0	0.0	0.0	0.0	0.0	0.0	0.0	4.10206776989	0.429523967167	0.108935352455	0.0	0.0	0.0	0.562405913296	0.232404729284	0.0	0.0
P2mam-3_	0.712851103996	78.7163098787	0.406500590483	24.7254789051	0.180368079035	0.254502564988	0.310672238095	2.63690014126	10.5379908572	0.14134055154	0.0164947436962	0.0368820560712	0.760764792449	0.808885124495	0.0190907906688	0.0608897497843	0.0	0.0555187606185	1.99505293834	0.0	4.0688801221	0.193482799024	0.0	0.0418262447087	0.148897682411	0.465786242741	1.48419577466	0.294799435598	0.295830202855	0.0	1.24206573511	0.197328637053	0.0	0.0	0.0	0.115904051602	5.44456597526	0.0	0.0	0.814749541839	5.97182037359	0.0540916395592	0.0	4.24703995513	5.37250554324	0.37234876481	0.0	0.0	0.0
P3mamD-3_	68.1953542495	0.0368814493737	0.91588962736	0.275724941837	0.471618722045	2.17049072944	1.37471645723	0.0254394190919	0.233017224604	3.23928944619	0.182047660683	0.962133458266	0.234862614114	14.4056232322	0.0446938273203	0.458197060391	100.0	0.306372159542	0.784984514552	0.0	4.18989125154	0.194128459087	0.0429003635102	5.13381872114	0.149394560105	0.701010885905	9.5305510211	0.177469916068	0.0989391334725	0.0	1.24621055959	0.395974261673	0.118880549712	0.0	0.0	0.116290828193	0.0	0.0	0.0	4.08734197296	0.0	0.0	0.0	0.532651562782	0.0	0.933978269907	0.463140863586	0.0	0.0
PGOR67D-3_	0.117511032665	3.90846050112	15.6902897321	18.4650412892	38.901265187	1.07650596866	2.48740155237	0.996781091819	4.4283881853	0.380795149407	2.38107407734	0.207675868737	24.8336073895	0.0828123428286	0.00651494694718	80.415936191	0.0160689556276	0.227356814882	1.20147219694	0.0452671379726	0.876979633731	0.0	0.175098465563	0.0142736762455	100.0	3.09961844432	3.64678915987	9.29577464789	4.54299221905	0.0	5.72223009926	0.151516385764	9.94686065109	0.0	0.61893848915	0.0	9.5086872644	0.0	0.0	11.6777825267	18.3415575752	10.7987373784	0.0	14.6746700941	12.0006190992	0.0	1.18144766032	100.0	0.176751484599
PGOR73-3_	74.5809722611	0.37927534419	0.915704430792	30.9402392553	0.0657939570477	0.611376836286	5.36989919343	0.0406948402225	30.9559030452	0.0820852049241	0.148917968111	0.0	0.0	4.42224064488	0.0	0.274862646661	0.0	0.0	1.80509931131	0.0	100.0	0.0	0.0	0.0	0.298728703848	0.0	5.35985094675	0.118289353958	0.0	0.0	1.2459585708	0.0	0.0	0.0	0.0	0.0	0.0	0.0	0.0	3.26921239678	0.0	0.108522343081	0.0	0.532543858492	0.0	0.0	0.0	0.0	0.0
PML-0033-2008-08-28-Np_	0.0	0.0	38.3916346611	0.0	67.8578628696	0.136311711191	0.0	0.0	0.0	0.0	5.03571836781	0.0	5.35974551764	0.0	0.064758572655	18.5891722265	0.0	0.564981684982	0.0	0.0	0.0	0.0	0.435119686925	0.0	1.51524390244	4.74003189793	15.1037851038	0.0	5.01748251748	0.0	6.31988524296	0.0	0.0	0.0	0.0	0.0	0.0	0.0	0.0	24.8736767819	0.0	2.20183486239	0.0	0.0	0.0	0.0	2.34871794872	0.0	0.0
PML-0034-2008-08-28-Dp_	0.0	0.0	42.5089136028	0.0	65.293997085	0.0	0.0	0.0	0.0	0.0	5.32563456921	0.0	3.63353628125	0.502237684933	0.0790232895352	17.0129314025	0.0	0.0	0.0	0.0	0.0	0.0	0.0	0.0	3.69802954913	11.5682881113	40.5477084451	0.0	6.12271020594	0.0	15.4240002801	0.0	1.47135138435	0.0	0.0	0.0	0.0	0.0	0.0	20.2351563307	0.0	0.671711198631	0.0	0.0	0.0	0.0	0.0	0.0	0.0
PML-46-2003-08-04_	0.0546730652291	0.0	58.4751206742	0.0	50.4548031121	0.0	0.264341818573	0.0	0.0	0.26929592147	11.2457742206	0.0	3.35425444121	0.244018188058	0.0	12.4907481364	0.0	0.586196412283	0.0	0.0	0.0	0.0	0.0	0.0	0.449182975031	7.02573897914	0.0	0.0	1.48739600321	0.0	11.2409026061	0.446464290858	0.0	0.0	0.0	0.174825174825	0.0	0.0	0.0	22.1208587982	0.0	3.2635892229	0.0	0.0	0.0	1.1232728624	6.96260261478	0.0	0.0
PW18-Station3-150meters_	0.0	0.116691938204	14.9495894257	0.0	82.1860830654	0.0	0.0	0.0	0.0	3.74695604259	0.0	0.0	0.0	0.0	5.75067728056	0.0	0.0	0.0	0.0	0.0	0.0	0.0	0.0	0.10327236531	0.0	1.72509559555	41.7764268828	0.0	18.2607146493	0.0	0.0	0.0	0.0	0.0	0.0	0.0	0.0	0.0	0.0	12.0700932499	0.0	1.60267935112	0.0	0.0	0.0	2.75807722616	10.2575587906	0.0	0.0
PW28-Station6-145meters_	0.0	2.22686582566	27.6059484494	0.0	66.4437129315	0.0	0.0866172095927	0.0	0.0	4.85322896282	0.0	0.401034257905	0.0	0.43976757289	5.05116866709	0.0	0.170665516126	0.0	0.0	0.0	0.0	0.0	0.0	0.0	0.0	2.53234580848	6.45531637312	0.0	97.5728518057	0.0	6.75275409522	0.0	0.0	0.0	0.0	1.2602739726	0.0	0.0	0.349841938883	0.0	4.63815277861	2.3526454694	0.0	0.0	0.0	0.0	5.01917808219	0.0	0.0
PW3-Station5-135meters_	0.0	0.242057841617	28.3531614866	0.0	70.5439598004	0.0	0.0	0.0	0.0	1.71450694099	0.0	0.0	0.0	0.932143810132	4.25330694964	0.0	0.0	0.0	0.0	0.0	0.0	0.0	0.0	0.321331784746	0.0	0.0	17.1035894032	0.0	100.0	0.0	7.15666447374	0.568494406749	0.0	0.0	0.0	0.0	0.0	0.0	0.0	9.38901852977	0.0	2.49336700444	0.0	0.0	0.0	0.0	7.97909407666	0.0	0.0
PW5-Station4-160meters_	0.0	0.0697172925021	8.07703449882	0.0	93.8033445698	0.0	0.0081352687719	0.0	0.0	0.44822828519	0.0	0.0376659729647	0.0298821006507	0.0	1.81967889813	0.0932759143678	0.0	0.0	0.0	0.0	0.0	0.0	0.0	0.15662257904	0.0	0.47568638778	26.0707607627	0.0	29.808974413	0.0	4.43962912698	0.0	0.0	0.0	1.23481907624	0.118367556997	0.0	0.0	0.0	4.99240077451	0.0	2.54110168231	0.0	0.0	0.0	0.570394386976	9.89964489733	0.0	0.0
R15mamD-3_	10.4048453883	0.0105290391852	1.80884976888	100.0	0.0109590116392	0.221573674223	0.399303848405	0.0610052538103	100.0	0.0745776738502	0.0165364097155	0.0	0.176004576461	1.70294960402	0.0	0.0	0.0	0.0278295010032	8.54941490573	0.0	17.3900954265	0.0	0.0	0.0559091980735	1.04491660444	0.233481413584	0.595177951953	0.0591088208548	0.0	0.0	4.35821125424	0.0	0.0	0.0	0.0	0.0	0.0	0.0	0.0	4.90084568301	0.0	0.0	0.0	0.0	0.0	0.186644662243	0.0	0.0	0.0
R16mamD-3_	8.61655066923	0.231920062514	27.6667644387	49.6796081054	0.521184983731	5.08893607675	34.0060172547	2.64168023455	51.4010892434	0.097068670665	0.0	0.0185100536337	0.117478826048	3.00407742634	0.0	0.122235325718	0.0157544039924	0.139316424597	0.863832377425	0.0	3.65420379477	0.0	0.0	0.0	0.597820052556	0.233764850808	0.893850711757	0.0591805766313	0.593875017244	0.0	1.24671484307	0.0	0.0	0.0	0.910234046677	0.0	0.0	0.0	0.0	4.90679511631	0.0	0.0542941070012	0.0	0.0	0.0	0.0	0.0	0.0	0.0
RBAN01ban-3_	3.47266448147	2.91427703448	4.65623766348	77.0656521645	13.6381541051	2.37650952026	12.58415289	0.266307284738	18.4595108662	1.05585471439	0.655533039798	0.916102683058	11.4209106559	1.20549976618	0.00903220203685	25.1062187659	0.267332437104	1.06381109056	13.3811140785	0.0	0.303957088917	0.659089792803	0.0606883191119	0.0197887609375	4.22677292004	1.32223191488	8.8477219083	0.0	2.51932817915	0.0	2.64439801669	0.350099194772	0.504517454873	0.0	0.429042440999	0.658035905872	7.27319629333	0.0	0.0	2.31283740909	14.5305122454	0.998077994447	0.0	8.28857797694	9.70517130391	0.528495021021	8.51727344253	6.0736714112	0.0
RGOR38D-3_	15.3467862463	0.120560146819	0.334577723115	40.1359217438	0.223687870519	5.44184052247	72.1362761017	0.0354324528733	47.1757085001	0.00742550541343	0.0	0.0	0.146035990378	3.67376255873	0.0	0.30389743328	0.0	0.0	0.351430617604	0.0	0.641291357166	0.0	0.0	0.0	0.14862804878	0.0	0.592603238478	0.0588531187123	0.0	0.0	0.619908260753	0.0	0.0	0.0	0.0	0.0	0.0	0.0	0.0	2.43982242076	0.0	0.107987373784	0.0	0.0	0.0	0.371674491393	0.0	0.0	0.0
RMGACHP13D-3_	28.1195819263	1.70691586942	0.442225392297	15.1890484474	0.256926712115	61.7061083818	8.53282760142	0.253586427499	13.5301549531	0.312484249786	0.0329944754708	0.0184438163569	12.5252524487	31.9153430973	0.0	0.0	1.25584221331	0.0	0.547744398476	0.0	1.6063797415	0.0	0.0	0.0	0.0744600980232	97.364044151	0.0	0.0	0.197249955327	0.0	0.621126769002	0.148018855162	0.118503075056	0.0	0.302325606955	0.0	0.0	0.0	0.0	3.25949093458	0.426623094651	0.0540998183263	0.0	0.0	0.0	0.186202532354	0.461670278716	0.0	0.0
SEA-0035-20120519-Bv6_	0.595429508406	0.862631629272	8.43492267433	0.0	54.5898126005	0.0	0.785147719404	0.0	0.0	33.9719331441	0.0	0.605867152878	2.88396902853	0.0	8.78100513318	0.0	0.0	1.82403027436	0.0	2.17900563408	0.0	0.0	0.0	0.916114790287	0.0	0.0	9.75244402397	0.0	61.555538832	0.0	0.0	22.6908330429	0.0	0.0	0.0	1.90397350993	0.0	0.0	0.0	26.7680296494	14.0142861274	0.0	0.0	0.0	0.0	55.0496688742	7.58278145695	0.0	0.0
SEA-0069-20120524-Bv6_	2.58387555427	0.0522335342436	4.68184012099	0.719336222089	3.96876074592	0.0	0.0	0.100880367078	0.0	89.6073517126	0.0	7.70407916501	0.0	0.0	1.45585061833	0.0	0.0	0.0	0.778216728261	64.8713824362	1.06506868675	0.0	0.0	0.0	0.0	0.0	0.0	0.0	0.0	0.0	0.0	69.6794618124	0.0	0.0	0.0	0.0	0.0	0.0	0.0	8.1042054678	0.0	0.0	0.0	0.0	0.0	100.0	0.0	0.0	0.0
SEA-0136-20120610-Bv6_	0.760337046674	0.44061691677	6.73188860372	0.0	77.7344474577	0.0	9.35758860505	0.0	0.0	11.8594583711	0.0	0.0	1.84135020426	0.0	4.93903913008	1.27726870478	0.0	0.582301419511	0.0	0.0	0.0	0.0	0.0	0.584918957012	0.0	0.0	6.22671901742	0.0	31.027772439	0.0	0.0	1.03482808501	0.0	0.0	0.0	0.0	0.0	0.0	0.0	17.0907927149	0.0	0.0	0.0	0.0	0.0	0.0	43.5729386892	0.0	0.0
SEA-0143-20120611-Bv6_	0.0	0.0	9.10397532364	0.0	100.0	0.0	0.0	0.0	0.0	0.921290263585	0.0	0.0	0.0	0.192649020769	0.0303118619004	0.0	0.0	0.0	0.0	0.0	0.0	0.0	0.0	0.0	0.0	0.0	1.4139405162	0.0	2.81826910487	0.0	0.0	0.234984966016	0.0	0.0	0.0	0.0	0.0	0.0	0.0	0.0	0.0	0.257655903844	0.0	0.0	0.0	2.66042566811	0.0	0.0	0.0
SEA-0155-20120613-Bv6_	0.0	0.0	48.782221858	0.0	49.6546521351	0.0	0.0	0.0	0.0	5.83055484312	7.63946502837	0.0	0.0	0.0	0.0	34.7086878196	0.0	0.0	0.0	0.0	0.0	0.0	0.0	0.0	0.0	0.0	0.0	0.0	3.513138567	0.0	22.1252714969	0.0	0.0	0.0	0.0	0.0	0.0	0.0	0.0	0.0	0.0	0.0	0.0	0.0	0.0	0.0	0.0	0.0	0.0
SEA-0156-20120613-Bv6_	0.0	0.0491073990651	37.814052498	0.473399167836	75.4424765189	0.0	0.0	0.521635168596	0.0	0.904357973161	0.0	0.0	0.0	0.756433384094	0.0	0.569413852366	0.0	0.0	0.0	0.0	0.0	0.0	0.0	0.0	0.0	0.0	2.77590772407	0.0	1.84431496873	0.0	5.80762310263	0.0	0.0	0.0	0.0	0.0	0.0	0.0	0.0	7.61917526308	0.0	0.0	0.0	0.0	0.0	0.0	4.31668237512	0.0	0.0
SEA-0173-20121006-Bv6_	0.0	0.0	16.209132598	0.0	91.911725224	0.0	0.0	0.0	0.0	0.388850174216	0.0	0.0	1.52948835503	0.0	0.0123199235783	0.0	0.0	0.0	0.0	0.0	0.0	0.0	0.0	0.0	2.01786139203	1.35264324892	31.6074332172	0.0	2.67272727273	0.0	1.20231963159	0.0955070603338	0.0	0.0	0.0	0.0	0.0	0.0	0.0	52.052718729	0.0	0.31416424256	0.0	0.0	0.0	5.0460704607	39.767804878	0.0	0.0
SEA-0178-20121008-Bv6_	0.0	0.0	23.3007474304	0.0	86.0423873193	0.0	0.0	0.0	0.0	3.36693479958	0.0	0.260829479927	0.0	0.0	0.0900065692639	0.0	0.0	0.0	0.0	0.0	0.0	0.0	0.0	0.0	0.0	0.0	0.0	0.0	1.39473854727	0.0	0.0	0.697752935439	0.0	0.0	0.0	0.0	0.0	0.0	0.0	23.0475978735	0.0	0.765070916189	0.0	0.0	0.0	0.0	0.0	0.0	0.0
SEA-0182-20121009-Bv6_	0.0	95.2247366983	0.0828324601712	0.0	5.6182782734	0.0	0.0	0.0	0.0	2.24647072759	0.0	0.0	0.0	0.0	0.0	0.0	0.0	0.0	0.0	0.0	0.0	0.0	0.0	0.0	0.0	0.676255648299	0.0	0.0	0.286335701173	0.0	0.0	0.0	0.0	0.0	0.0	0.0	11.1596309676	0.0	0.0	0.0	16.1018692819	0.0	0.0	7.70762555509	14.1820310214	0.0	0.0	0.0	0.0
SEA-0201-20121012-Bv6_	0.177900923012	0.375556564315	3.570233565	0.0	23.9594476144	0.0	100.0	0.0	0.0	8.76263161614	0.0	0.0775797668726	1.23094996342	0.0	1.57949412422	0.128078884325	0.0	0.350343741482	0.0	0.0	0.0	0.162792989774	0.0	0.117306197442	0.0	0.979760674259	3.74632787183	0.0	18.2531269875	0.0	0.0	5.18840029903	0.0	0.0	0.0	0.243799024804	0.0	0.0	0.0	10.2827368507	0.0	0.910234891171	0.0	0.0	0.0	6.26575271477	1.94191223235	0.0	0.0
SEA-0205-20121013-Bv6_	0.0	2.18613777936	3.95858064902	0.0	56.1268463377	0.0	0.0	0.0	0.0	15.4845154845	0.0	0.0	0.0	0.0	28.2582862494	0.0	0.0	0.0	0.0	0.0	0.0	0.0	0.0	3.86946386946	0.0	0.0	0.0	0.0	41.0521296885	0.0	0.0	6.84578579315	0.0	0.0	0.0	0.0	0.0	0.0	0.0	0.0	0.0	0.0	0.0	0.0	0.0	0.0	32.027972028	0.0	0.0
SEA-0209-20121013-Bv6_	0.430705895901	0.873582402051	10.8469850598	0.0	72.8704320076	0.0	11.3587837729	0.0	0.0	2.82862845737	0.0	0.87651200081	2.08612849489	0.0	6.50300157739	0.0	0.0	1.97912745937	0.0	0.0	0.0	0.919634170976	0.0	0.331337325349	0.0	0.0	28.2178500143	0.0	82.0223189984	0.0	0.0	2.34478411598	0.0	0.0	7.18376331449	1.37724550898	0.0	0.0	0.0	58.0882272153	0.0	0.0	0.0	0.0	0.0	0.0	71.3053892216	0.0	0.0
SEA-0211-20121013-Bv6_	0.0	0.0	41.8125081053	0.0	58.2363435185	0.0	0.0	0.0	0.0	15.5167748918	0.0	0.0	0.0	0.0	0.717495549302	0.0	0.0	0.0	0.0	0.0	0.0	0.0	0.0	0.0	0.0	0.0	0.0	0.0	0.0	0.0	0.0	0.0	0.0	0.0	0.0	0.0	0.0	0.0	0.0	0.0	0.0	0.0	0.0	0.0	0.0	10.4955808081	0.0	0.0	0.0
SEA-0226-20121016-Bv6_	0.0	0.0	19.2217366086	0.693882786538	23.4562542378	0.0	79.1424299561	0.265392965697	0.0	9.60334903192	0.0	3.69965120342	0.0	0.0	0.44405878392	0.531119206471	0.136907501947	6.05337519623	0.0	0.0	0.0	0.0	0.0	0.0	1.94817073171	2.03144224197	2.58922030351	0.0	22.3636363636	0.0	0.0	6.88490456912	0.0	0.0	0.0	0.0	0.0	0.0	0.0	28.4270591794	0.0	0.0	0.0	0.0	0.0	45.4700854701	2.01318681319	0.0	0.0
SEA-0229-20121016-Bv6_	0.542442568743	24.2046888773	7.47085073468	1.08225924817	53.1673226437	0.0	4.05324121812	0.0	0.0	1.66989872872	0.0	0.0	8.3198664081	0.0	16.3801095539	0.0	0.0	0.0	0.0	0.0	0.0	0.0	0.0	0.834590246355	0.0	41.8238108641	4.44228973641	0.0	1.4757301522	0.0	0.0	0.0	0.0	0.0	0.0	10.407239819	4.79291842841	0.0	0.0	0.0	0.0	0.0	0.0	7.94478326448	0.0	5.57231439584	0.0	0.0	0.0
SEA-0239-20121017-Bv6_	0.511214531737	1.2220308198	7.84541729908	0.0	71.690863198	0.0	9.10034755369	0.0	0.0	1.57376383389	0.0	0.390131940659	1.23803645574	0.855624542136	13.1933509961	0.64408112725	0.0	9.39628388669	0.0	0.467704123307	0.0	0.0	0.0	4.71926083866	0.0	4.92700543761	0.0	0.0	37.5508819539	0.0	0.0	0.0	0.0	0.0	0.0	2.45202558635	0.0	0.0	0.0	34.4731128108	0.0	0.0	0.0	11.2311115231	0.0	0.0	19.5309168443	0.0	0.0
SEA-0340-20121102-Bv6_	0.0	1.25549278092	0.0	0.0	40.5096564336	0.0	0.0	0.0	6.94068474129	8.89271371199	0.0	0.0	0.0	0.0	0.0	0.0	0.0	0.0	0.0	0.0	0.0	0.0	0.0	100.0	0.0	0.0	0.0	0.0	0.0	0.0	0.0	0.0	0.0	0.0	0.0	0.0	0.0	0.0	100.0	0.0	0.0	0.0	0.0	0.0	0.0	0.0	0.0	0.0	0.0
SEA-0345-20121103-Bv6_	0.0	1.12049355716	0.0	0.0	3.49875284494	0.0	0.0	0.0	0.0	100.0	0.0	5.90231871513	0.0	0.0	18.3308540338	0.0	0.0	0.0	0.0	0.0	0.0	0.0	0.0	0.0	0.0	0.0	0.0	0.0	0.0	0.0	0.0	100.0	0.0	0.0	0.0	0.0	0.0	0.0	3.43258891646	0.0	0.0	0.0	0.0	0.0	0.0	0.0	0.0	0.0	0.0
SEA-0350-20121104-Bv6_	0.0	0.0	0.117443367803	2.62005533506	62.916577093	0.0	0.262367481339	0.0	0.0	0.122505433709	0.0	0.0	0.0	0.0	46.5294375143	0.0	0.0	0.0	0.0	0.0	0.0	0.0	0.0	4.13278008299	0.0	3.83529551907	0.0	0.0	3.24783100717	0.0	0.0	0.0	0.0	0.0	0.0	0.0	0.0	0.0	0.0	0.0	0.0	0.0	0.0	0.0	0.0	0.0	0.0	0.0	0.0
SPA-0066-20120512_	0.0121047920121	0.0210442572456	81.3376702872	0.00724529592098	36.3819422909	0.0670994690822	0.0	0.00508043450094	0.0	0.0	12.3115394538	0.0184754763638	3.07805852795	0.0810396143306	0.0446283897986	12.5057161568	0.0	6.53564035803	0.235150558825	0.0	0.0	0.116306538006	0.899588588862	0.0	0.745879136102	8.39981418777	0.594787316653	2.54001110718	1.67950265517	0.753170349512	23.6433329885	0.0	1.30577142597	2.57085619309	3.33129025312	0.0580602817186	0.0	0.0	0.0	15.5091587952	0.0	0.325156105037	0.0	0.0	0.0	0.0	0.462462765689	0.0	0.0
SPA-0121-20120512_	0.00604629080004	0.00525575734181	81.4126523962	0.0	36.7609922156	0.0268127136554	0.0	0.0	0.0	0.0	11.6387650277	0.184568396801	2.51853343451	0.121436801411	0.0127381062871	11.0609653171	0.0	6.5290476911	0.15660890431	0.0	0.0	0.271108172157	0.984269831976	0.0	0.44707604929	6.0604130031	2.37674935814	2.59645937358	1.08564079286	2.44533447403	25.4841794106	0.0	1.30445426107	2.76582158995	3.63046897721	0.116003429667	0.0	0.0	0.0	21.2016511633	0.0	0.270690093159	0.0	0.0	0.0	0.186334011421	1.15499066929	0.0	0.0
W10-3_	94.5791806358	1.85771844796	0.564619029241	1.43500328815	0.219102748736	0.268479204911	20.2854477791	0.0101639478976	1.74559921275	0.0894615712049	0.214897329468	0.0184810747103	0.55715079325	4.29640103911	0.0063774161243	0.0305109892107	0.0	0.0	15.7598614691	0.0	29.1878628443	0.0	0.0428505322713	0.0	0.0	0.233398873818	3.56980527679	0.0590879248523	0.0	0.188349642856	0.622381507185	0.0494392893501	0.0	0.0	0.0	0.0580778748548	0.0	0.0	0.0	2.44955657415	0.427484915962	0.0	0.0	0.0	0.978940457553	0.186578680089	0.0	0.0	0.0
W11-3_	15.269309377	0.0315520490965	0.749874955151	40.5986815087	0.0985216031226	0.33534496975	78.5436166891	0.0304687624627	43.6360177192	0.0	0.0165180507624	0.0	0.586030579072	2.9566024878	0.0254903545977	0.0	0.0	0.0277986043024	0.313391678014	0.0	0.321681272216	0.0	0.0	0.0	0.670986336491	0.466444398514	0.594517177077	0.0	0.0	0.0	0.0	0.0	0.0	0.0	0.0	0.0	0.0	0.0	0.0	4.07950391306	0.0	0.0	0.0	0.0	0.0	0.0	0.0	0.0	0.0
W12-3_	18.219605048	0.0209976123754	1.42581490305	50.3082576958	2.36034950881	15.1174775967	36.1924977139	0.0202766946068	57.024380529	0.148727064248	0.0494667816092	0.0	0.0877495991755	7.15610902386	0.0190840587392	0.0	0.0156901197385	0.0	3.98869885733	0.0	4.28152139454	0.0	0.0427426018591	0.878041408493	0.148845177057	1.39686598171	3.26407929551	0.117878192534	0.295725885117	0.0	0.0	0.0	0.118443378782	0.197319835143	0.0	0.115863180696	0.320155651406	0.0	0.0	4.07231119547	0.0	0.0	0.0	0.0	0.0	0.0	0.461437710947	0.0	0.0
W13-3_	14.3003065143	0.0787410464078	1.73236510721	49.1732675452	3.33836469881	0.374924156517	60.7030605221	0.0506917365171	54.6447371685	0.104108944973	0.0329778544061	0.0184345252299	0.292498663918	0.202149972425	0.0636135291306	0.0608682784102	0.203971556601	0.0277495916003	0.782097815164	0.0	0.642228209181	0.0386829143501	0.0854852037181	0.0696858260709	0.372112942642	0.931243987805	27.0028378083	0.0589390962672	1.08432824543	0.0	1.24162774911	0.0	0.0	0.197319835143	0.0	0.173794771044	0.320155651406	0.0	0.0	5.70123567366	0.426408182004	0.0540725653827	0.0	0.0	0.0	0.0	1.84575084379	0.185985592665	0.0
W14-3_	4.28964879252	0.0649426543647	26.0915796738	3.73395459516	59.0608741083	0.248483046627	5.97660995403	0.146330233834	4.42790814656	0.344993879141	1.54693711481	0.1520410326	22.2545652628	0.458495664802	0.537776980916	1.66293685589	0.0323515520051	0.486344919687	3.14459374409	0.0683520853277	0.551755915366	0.0797605331358	0.39659052223	0.0431056868346	26.0101786992	12.0008597779	6.42430537523	0.243053752272	11.4837940559	1.74321482751	16.6407780742	0.152523609725	1.46531467911	0.610282427541	100.0	13.6769670216	0.0	0.147179691204	0.16579110321	18.4727903392	0.0	1.28216428951	0.0	0.0	0.0	0.383738711446	55.1835886783	6.13575694625	2.84682339214
W15-3_	9.52547384995	0.0104877114348	5.44797868986	59.3181980568	10.9269121912	0.140447981413	37.959974669	1.34697525154	58.4135879407	0.148569894947	0.0823575115509	0.0	0.292189562069	0.121161808654	0.127092609377	0.0912059325725	0.0313470779921	0.0	1.79692404269	0.0	1.06924920998	0.0	0.0	0.0	0.223031824408	2.09308473754	0.59284180661	0.0	1.96942248573	0.0	3.72094692747	0.0	0.0	0.0	0.301853983877	0.0	0.0	0.0	0.0	2.44080463591	0.0	0.108030846962	0.0	0.0	0.0	0.0	9.91042673108	0.0	0.86201037288
W16-3_	65.5311507004	0.161827157288	1.43585125829	4.71722284682	1.38117243998	16.1606431488	4.91789630974	0.0	5.00988239117	1.11566316142	0.135550965486	0.227317792942	28.2534813065	100.0	0.0392212082029	0.0312738429113	0.741659078514	0.0	9.60393485658	0.0	2.85977393011	0.0	0.131765719459	1.61835248645	0.1529519417	100.0	3.04921637358	4.05787348587	0.202590142025	0.193058871425	0.63794265575	1.36823578773	0.0	0.0	0.0	0.654829692515	0.328989017293	0.0	0.0	1.67386788573	0.0	0.222257893242	0.0	0.545335055839	0.0	1.52994904004	0.0	0.0	0.0886731034779
W17-3_	28.1153756902	0.114637954693	1.61525005924	17.9088456406	2.22978136137	39.6317583986	15.9119816137	9.23670254563	31.8062223132	0.466891927288	0.337584255268	0.0	0.479075163155	16.3892339587	0.147603594851	0.415393356271	4.02608213577	0.0	8.21959314576	0.0	1.75314523934	0.263990144652	0.23335626774	1.9403190319	0.203157701441	0.953286118085	1.21503221751	0.241336633663	0.403634113411	0.0	1.69468869964	0.0	0.0	0.0	0.0	0.0790704070407	0.0	0.0	0.0	2.2233071931	0.0	0.0738032518848	0.0	0.724338738222	0.0	0.254018457401	0.0	0.0	0.0
W5-3_	26.0020991333	0.821905696577	5.89995780675	22.7186641928	6.96596763607	1.72213528082	33.9307669071	0.226767698389	25.6394759711	0.498993963783	18.6250653998	5.36030296833	1.63560309224	14.468972539	0.284572882653	20.4219075164	0.526418986359	21.4136016097	7.43470995464	0.0	2.39415440008	0.0	2.39009405494	0.155868544601	1.66463414634	10.4147179729	9.95573440644	23.0704225352	2.20486555698	8.40453245791	69.4297252044	0.0	6.62315355548	15.4473083561	13.517616603	0.0	0.0	0.0	0.0	9.10867037085	0.0	0.60472929319	0.0	0.0	0.0	0.0	2.58028169014	0.0	0.965063105908
W6-3_	0.210876356946	0.0532175626933	16.9039345467	3.37128392391	8.80098244432	5.51283915103	6.3775932439	0.0285502372355	4.44569309197	0.050258995955	100.0	0.04153024574	20.098158635	3.59776938213	0.0644903223115	100.0	0.0176737540106	0.156289264841	0.396438783293	0.0	0.482281570692	2.65797914649	100.0	0.0784959049727	3.4370921523	19.1438330781	11.0302283542	11.0872155706	0.666226470573	2.53952989493	100.0	0.0555494165818	5.0698712741	36.2293795455	7.48826715583	0.261022527379	0.0	0.0	0.0	100.0	0.480317132211	0.243634907885	0.0	0.0	0.0	0.0	5.1977529365	0.0	0.194403564999
W7-3_	22.1636053907	0.164103780813	5.88363530165	20.4300549577	4.16764827073	32.8178494596	35.9966118511	0.158469553008	21.9544242069	0.418447694038	0.3092803407	0.115257877272	12.6186134628	9.60563186768	0.119318944892	3.42509157559	0.196198152396	1.38798650169	3.4229280662	0.0	4.6846249482	0.483713091505	2.9396274912	0.174278215223	4.65311119647	11.6448027729	0.0	2.94803149606	0.616320687187	5.87324610739	3.88150432245	0.308329879818	5.18379105051	4.93479816999	1.88927318665	0.0	0.0	0.0	0.603270745003	5.09224879	0.0	0.676154012858	0.0	0.0	0.0	0.0	0.0	0.0	0.0
WHD-0015-2013-07-17-Bv6_	2.28032242893	1.69900925244	15.1902464647	0.0	47.5992014081	0.361151952204	10.7388863795	0.0	0.0	5.21480331263	1.33419168712	0.0	7.88911817587	0.0	6.86300090637	16.4170678631	4.65504108182	6.73602484472	10.5471628592	0.0	0.0	0.0	0.0	4.88677536232	0.0	6.27925421261	8.00336438923	0.0	13.2936017787	0.0	0.0	0.0	0.0	0.0	24.450172694	100.0	0.0	0.0	0.0	21.9672417232	0.0	10.2089150379	0.0	0.0	0.0	0.0	18.6684782609	0.0	0.0
WHD-0018-2013-07-17-Bv6_	1.66731304162	1.3043854066	26.3749382464	0.0	51.7416397778	0.0	2.41841513571	0.0	0.0	3.90092059077	0.0	0.0	10.4983425183	0.0	11.064799236	10.0831393162	0.866382661833	12.2582952513	12.9558473398	0.0	2.95523230887	0.0	0.0	5.7719054242	0.0	0.0	0.0	0.0	10.8863320268	0.0	0.0	1.36154015079	0.0	0.0	8.34275711767	43.1849791377	0.0	0.0	0.0	22.4866340866	0.0	0.0	0.0	0.0	0.0	0.0	0.0	0.0	0.0
WHD-0021-2013-07-17-Bv6_	4.0644324873	3.56944364906	20.92367921	0.0	46.9329383723	4.64536590043	3.59138989442	0.0	0.0	2.94102961003	1.37289770251	0.0	9.5386359993	0.0	5.03174788577	11.8253385013	14.8057256562	7.12398262346	11.3958021078	0.0	0.0	4.29441192738	0.0	7.05930327391	1.03275973777	12.9228412457	30.8833075348	0.0	17.0990753392	0.0	0.0	1.36867859968	0.0	0.0	0.0	45.0192240475	0.0	0.0	0.892641088377	11.3022648782	0.0	4.1269973609	0.0	3.68220293908	0.0	5.16524913589	6.40335547012	5.16183152744	2.9936857969
WHD-0027-2013-07-17-Bv6_	1.81873629248	1.417396506	4.40512469948	0.0	10.5255444598	0.625757397698	2.3982295672	0.0	0.0	1.62176301334	0.0856190672006	0.0957216218515	0.607521943756	0.0	86.6745133563	0.474089534941	0.651769954338	1.29681252569	2.84274041595	2.86886259261	0.0	0.0	0.0	1.30264190426	0.0	0.0	4.62239826613	0.0	0.511854088888	0.0	0.0	0.512135688423	0.0	0.0	0.0	33.9916296103	0.0	0.0	36.5741765428	0.0	0.0	0.0	0.0	0.0	0.0	1.9327462435	0.0	0.0	0.0
WHD-0060-2013-08-07-Bv6_	10.7930373485	3.35067205196	15.3198768258	0.0	11.2762591691	12.6778657434	4.7439865061	39.4747146995	0.0	0.791098861838	0.0	0.392222679891	0.0	0.0	3.38368747795	0.0	0.0	0.0	0.0	0.0	0.0	0.0	0.0	0.0	0.0	0.0	0.0	0.0	0.0	0.0	0.0	1.04924691149	0.0	0.0	0.0	40.6752411576	0.0	0.0	0.0	0.0	0.0	0.0	0.0	0.0	0.0	3.95974752888	0.0	0.0	0.0
WHD-0074-2013-10-02-Bv6_	1.87591353319	2.32949107637	6.69632853641	0.0	14.6689514769	0.495171082009	4.06381226452	0.824821034099	0.0	2.30998509687	0.0	0.0	1.08166746972	0.0	59.1875017064	0.675277307035	1.04440428553	37.9689163296	18.5101922251	1.30761987381	0.0	0.858302383865	0.0	0.721559860904	0.0	1.72188193013	0.0	4.35916542474	1.45813575396	0.0	0.0	0.36473448898	0.0	0.0	0.0	11.5685543964	0.0	1.05586622732	75.1690932019	24.0952159587	0.0	0.399923433462	0.0	0.0	3.61102831595	1.37646961417	0.0	0.0	0.0
WHD-0076-2013-10-02-Bv6_	4.71143349009	4.55047601817	9.57881441982	0.0	38.3640541207	0.870549683916	11.3897848204	1.97740937869	0.0	2.57849864837	0.0	0.799003843533	0.0	0.0	1.10287525482	0.0	14.9611800708	1.2027448534	100.0	0.0	0.0	5.02987685217	0.0	0.0	0.0	0.0	25.7226034519	0.0	8.54505756252	0.0	0.0	0.0	0.0	0.0	0.0	0.0	0.0	10.3127545638	0.0	0.0	0.0	0.0	0.0	46.0034175052	0.0	8.06647258612	100.0	0.0	86.023365281
WHD-0087-2013-11-06-Bv6_	5.5239685032	4.63324538794	7.66514979755	0.0	37.0013619382	0.214881032193	7.66740860986	1.8710168324	0.0	6.44416214343	0.0	0.0	0.0	0.0	1.22502069533	0.0	27.445139689	0.445317011202	84.0908156694	0.709307142541	0.0	7.44925981663	0.0	0.670978172999	0.0	7.47216022713	100.0	0.0	3.16381274344	0.0	0.0	1.58277666681	0.0	0.0	48.4918542247	0.0	0.0	22.1461610536	0.0	0.0	0.0	0.867740093301	0.0	25.5491898352	7.83508488278	0.0	70.3476151981	0.0	81.7026950414
[truncated: 50 more columns]
