# Supplementary material for: Oligotyping reveals community level habitat selection within the genus Vibrio
Source: Front Microbiol. 2014 Nov 13;5:563. doi: 10.3389/fmicb.2014.00563 (PMC4230168; doi:10.3389/fmicb.2014.00563)
Supplement: Supplementary file 6 [file DataSheet2.ZIP › HTML-OUTPUT/across_samples_sum_normalized.txt]

sample	CGGCCATTATCAG	CCGAGATCATCAG	CGGCCACCGTCAG	CGTCTACCGACAG	CGGCCACCGTCGG	TGGCCACCGTCAA	CTCTTACTGGCAG	CGTCTACCGACGG	CGCCTACCGACAG	CGCTTTCTGGCAG	CGGCCATCATCAG	CGTTTTCTGGCAG	CGTCCACCGACGG	TGGCCACCGTCAG	CTCTTTCTGGCAG	CGGCCATCATCGG	CCCTTACTGGCAG	TCGCCACCGTCAA	CGGCCATTATCGG	CCGCTTTTATCAG	CGGCCATTGTCAG	TCGCTTCCGTCAA	CGGTCATCATCGG	CGGCCGATTTCGG	CGTCCACCGACAG	CGACCACCGTCGG	CGGCCACTGTCGG	TGGCCACCGTCGA	CGGCCACCGCCGG	TGGCCATCATCAA	CGGCCATCGTCAG	CGCTTTCCGGCAG	CGGCCATCACCGG	CGGTCGCCGTCAG	CGTTTGTTAACGG	CGGCCGATTTCAG	CCGGGATCATCAG	CGTCCTCCGACAG	CTCTTTCTGGCGG	CGGCCACCGCCAG	CCGAGGTCATCAG	CGGCCATCGTCGG	CGGCCCTCGTCGG	CCGAGATCACCAG	CCGAGATCGTCAG	CGCTTTCTGACAG	CGGCCACCGTAGG	CGTCCACCGAAGG	CGTCCTCCGACGG
0-1-i_	0.352328109306	0.971235114254	0.384821634729	0.712946304421	0.0487497590537	0.755696439146	0.275488883637	2.04148811844	0.880897970594	1.25921270938	0.0189578685647	0.262602156202	0.0893927501033	0.623958040509	0.0	0.0226190703084	0.0431176905567	0.0384101504347	0.247453188968	0.0	0.532928402322	0.0	0.0	0.0928783422348	0.0	0.412850133105	0.0	0.095150553413	0.0315864195022	0.0	0.14881715311	2.94582906702	0.13080128605	0.0	0.0	0.0	0.706399874299	0.0	0.0	0.0	0.579469398503	0.080747087218	0.0	1.16375548296	0.708364444408	2.40091819395	0.0	0.0	0.0
0-1-ii_	0.00212847395093	0.0252306694387	0.0113282573916	0.0253288404654	0.00315415470339	0.0106363019132	0.00410321977983	8.862290395	0.0	0.00202425542166	0.0	0.0	0.0803304720145	0.010782763069	0.00504020156092	0.0	0.025831061472	0.0115054278675	0.0111183689104	0.0	0.0	0.0	0.0	0.0	0.0	0.0	0.116299171153	0.0	0.0	0.0	0.0	0.0	0.0	0.0	0.0	0.0374794152754	0.0	0.0	0.0	0.0	0.0	0.0	0.0	0.0	0.424368867436	0.0	0.0	0.0	0.0
0-1-w_	0.530971524212	0.586992878481	0.179668167585	0.112245264375	0.0807014366386	0.739656690675	0.0972073938146	4.70768401977	0.0799633922973	0.126602930361	0.0242154920934	0.0	0.152245626555	0.613078130228	0.0	0.0866761866731	0.367170704942	0.098125028242	0.0948239627334	0.0	0.151272555524	0.0	0.0	0.0949091826167	0.0	0.0	0.165311242446	0.0	0.0806926885377	0.0	0.0	0.0875070167912	0.668306671152	0.0	0.0	0.0	0.451153580702	0.0	0.0	0.0	0.0	0.0	0.0	0.495500704629	0.0	0.657164920474	0.0	0.0	0.0
0-2-i-1_	0.0353484648531	2.93406475141	0.154027140032	0.351913611891	0.0232810568081	0.0905854118272	0.0302861786354	1.48274200179	0.0296590409674	0.537882620325	0.0	0.0	0.0988208917157	0.0	0.024801408491	0.0	0.0953305189653	0.0	0.0820655302476	0.0	0.0	0.0	0.0	0.0	0.491356536907	0.0	0.0	0.0	0.0	0.0	0.0	1.36319524595	0.0	0.0	0.0	0.0	0.0	0.0	0.0	0.0	1.28117062325	0.0	0.0	3.85948595715	0.0	0.0	0.0	0.0	0.0
0-2-i_	0.00478336052784	0.00352661579948	0.00229698145655	0.00542114202773	0.00060007556815	0.00595390221917	0.0040983310598	8.98124837172	0.0	0.0	0.0	0.0	0.0257897454014	0.00923135666286	0.0	0.0	0.00552863259404	0.0	0.0	0.0	0.0	0.0	0.0	0.0	0.0	0.0	0.0	0.0	0.0	0.0	0.0	0.0	0.0	0.0	0.0	0.0	0.0	0.0	0.0	0.0	0.0	0.0	0.0	0.0	0.0	0.0329839622288	0.0	0.0	0.0
0-2-w_	0.622285399291	0.0834076917188	0.527180261764	1.06074434674	0.114092538968	0.786140963484	0.551179743885	2.53383857618	1.54944717172	0.00639800905135	0.0740371624723	0.0	0.18513420472	0.852019648505	0.0	0.0481829707907	0.142876183428	0.0	0.966391970353	0.0	1.513653349	0.0	0.0	0.0659495783864	0.0526013131231	0.644930146597	5.74349417059	0.0	0.0	0.0	0.211339441858	0.0	0.0	0.0	0.0	0.0296150421045	0.0	0.0	0.0	0.324982762862	0.274306952511	0.0	0.0	0.0	0.0	0.0	0.0	0.0	0.0
0-3-i_	0.264225374221	3.47515073022	0.0476853601993	0.0535278286987	0.011691467792	0.141371746383	0.0415332415027	0.633695777648	0.0498390041064	0.154105900376	0.0182155165362	0.0275257291183	0.0429461548425	0.119905019555	0.000718555972578	0.0086933411914	0.259623541012	0.024604057431	0.194966003956	0.0	0.398268886751	0.0	0.0	0.278433208668	0.0	0.0	0.0746108233224	0.018284929798	0.0	0.0684313520921	0.0571959090044	0.302795141397	0.0	0.0	0.0	0.0	2.91857630274	0.0	0.0	0.0	2.96948555503	0.0	0.0	2.53455302331	2.90400561727	0.263646064368	0.0	0.0	0.0
0-3-ii_	0.733518423574	2.649868206	0.181715412407	0.572828799363	0.0146989901583	0.195600147393	0.151062399718	0.102531884561	0.224710392598	0.209422236917	0.0238173419439	0.029992273408	0.102947906924	0.165824429157	0.0	0.0142085100482	0.0	0.0	0.854927983638	0.0	2.1573874044	0.0	0.0	0.0	0.0	0.0	0.0812966008151	0.0	0.0	0.0	0.0	0.559443494556	0.0	0.0	0.0	0.0	0.665603597441	0.0	0.0	0.0	1.45600975796	0.0	0.0	1.2183842548	1.77987922385	0.215453280405	0.0	0.0	0.0
0-3-w_	0.529231600862	0.556375204801	0.181191204398	0.0800381138959	0.0677756108665	0.783599784851	0.06297775774	4.9658220014	0.111012612545	0.0310690322209	0.0	0.0	0.164392299287	0.364095371167	0.0	0.0311971689939	0.0	0.0706358506551	0.0	0.0	0.163341593347	0.0	0.0	0.0	0.0	0.227768077044	0.0	0.131235627911	0.0	0.0	0.0	0.0	0.0	0.0	0.0	0.0	0.974296288721	0.0	0.0	0.0	0.0	0.0	0.0	0.535033432327	0.651337270724	0.23653192264	0.0	0.0	0.0
0-4-i_	0.0961714125424	3.3506562602	0.107757412376	0.751182866848	0.0128776379751	0.132140633109	0.17531620415	0.0740233898881	0.250661445073	0.148761667367	0.0	0.0412470996886	0.0286019966978	0.138212905445	0.00143566768412	0.0	0.0	0.00491586619553	0.042754405186	0.0	0.125044428654	0.0	0.0	0.0	0.0853287870736	0.0634056151361	0.0	0.0	0.0	0.0	0.0	0.263035513012	0.0	0.0	0.0	0.0	2.44100361568	0.0	0.0	0.0	2.29903850548	0.0	0.0	1.41494445221	1.08790768699	0.296303745109	0.0	0.0	0.0
0-4-ii_	0.00818973935557	1.83351635009	0.00560778583563	3.56230919011	0.00164813354044	0.0115430472993	0.0421012754241	0.0240834769642	0.0360757966255	0.0285587031557	0.0	0.0	0.0	0.0138296296006	0.0	0.0	0.00552168323435	0.0	0.0	0.0	0.0	0.0	0.0	0.0	0.25614081023	0.0	0.0	0.0	0.0	0.0	0.0	0.0394791322675	0.0	0.0	0.0	0.0	1.15339162944	0.0	0.0	0.0	0.96469461782	0.0	0.0	0.894188309645	1.45141876608	0.0329425021727	0.0	0.0	0.0
0-4-w_	0.868414119422	0.182577575268	0.690007155849	1.5246721767	0.113742604085	1.14153860785	0.881483301896	0.0184141514563	2.28802459805	0.028055817197	0.0787052831853	0.0	0.154634158186	1.00876834888	0.00194045249807	0.0704288167181	0.0149172450215	0.0265771945551	1.09153174706	0.0	1.78229152317	0.0	0.0	0.0578389089663	0.15377417292	1.19978891983	0.201485707481	0.0987565034812	0.0	0.0	0.154456922971	0.0	0.0	0.0	0.0	0.0	0.0	0.0	0.0	0.158341913934	0.400953153487	0.0	0.0	0.0	0.0	0.0	0.0	0.0	0.0
0-C-w_	0.643471398858	0.12543954496	0.206497690294	0.0459176200535	0.101835537408	0.92695423422	0.0281012247745	5.1880006159	0.0	0.0356484166732	0.0250012208669	0.0314830871362	0.903817171868	0.822862165607	0.00493117407346	0.119318133397	0.0379084424743	0.101308926293	0.0652671666173	0.0	0.234271425736	0.0	0.0	0.0	0.195389275291	0.0	0.0	0.12548246093	0.0	0.0	0.392513588856	0.180692776819	0.344995728929	0.0	0.306799906342	0.0	0.0	0.402941716227	0.0	0.0	0.0	0.0	0.0	0.0	0.0	0.0	0.0	0.997016726009	0.0
10ION-3_	1.73187717047	0.0417528812682	0.646840183614	0.0229131519745	0.38805334018	1.59454155243	0.172096404742	0.0	0.0337065588896	0.0622606650294	0.261990761382	0.929760475646	0.411791627695	1.4471950181	0.00469766895456	0.880927622988	0.794494137671	0.321705534881	1.15026674162	0.035771754156	0.520748683821	0.268531824352	1.20897236569	0.466743448218	0.558411111987	0.829881714451	0.16259320163	2.03218866108	0.07936594259	1.78952148759	0.74785390787	0.172136459863	0.328659199838	0.513801138677	2.33817646477	0.209593862602	0.0	0.0	0.0	0.0	0.0	0.405780002258	0.0	0.0	0.0	0.0	0.2622631034	0.0	0.0
11ION-3_	2.09077009941	0.00993260779277	0.00332254551482	0.0574813522146	0.00180276785931	3.28417876385	0.113742647894	0.0	0.0844017717548	0.00867727558499	0.0	0.0	0.137739464315	2.71784989982	0.0	0.0	0.0110728733462	0.00493197485165	0.200174360531	0.0	0.479006880671	0.0	0.0	0.0214665279194	0.0	0.413487016251	0.34897373292	0.0366528220724	0.0	0.0	0.0	0.0131948723141	0.0503857948532	0.0	0.0	0.0	0.0	0.0	0.0	0.0	0.0	0.0311044814193	0.0	0.0	0.0	0.13212208625	0.0	0.0	0.0
18-1-i_	0.379121057212	0.00661806849658	0.935161341873	2.44383763151	0.00855840129348	0.461997923623	1.68468490016	0.00683050249514	3.50675756291	0.00433623314616	0.0	0.0	0.00573596348348	0.503539877409	0.0	0.0	0.0	0.0	0.98602683554	0.0	1.99475581637	0.0	0.0	0.0214546303124	0.285203169505	0.031789065018	0.0249128798386	0.0183162538074	0.0	0.0	0.229175566467	0.0131875591889	0.0	0.0	0.0	0.0	0.0	0.0	0.0	0.234939924499	0.0	0.0	0.0	0.0	0.0	0.0330122147283	0.0	0.0	0.0
18-1-ii_	0.269788605943	0.00529632280047	1.15933460072	3.1241201846	0.00555741356064	0.159547209218	0.602597257493	0.00546632996053	4.15035224892	0.00867552613427	0.00365063189775	0.0	0.00286899363046	0.226441828851	0.0	0.0	0.0	0.0	0.7099992004	0.0	1.39112041471	0.0	0.0	0.0572325333077	0.228243036499	0.0318002809179	0.0249216696652	0.0183227161953	0.0	0.0	0.229256424781	0.0	0.0	0.0	0.0	0.0	0.0	0.0	0.0	0.23502281661	0.0	0.0	0.0	0.0	0.0	0.0330238621831	0.0	0.0	0.0
18-1-w_	0.55029826206	0.951076062667	0.701913411905	1.57129353057	0.0354006396267	0.292210014088	1.19900886755	0.12270059275	2.23239335594	0.0413814376264	0.0512152007151	0.0128986711121	0.0160997973775	0.414926700611	0.0	0.0366636224493	0.108718046236	0.38739333735	0.788831842719	0.0	1.56769583263	0.0577432667129	0.0	0.0602192119657	0.0	0.0	0.0	0.0	0.0	0.0	0.160813444621	0.0	0.0	0.0	0.0	0.0	0.381671718252	0.0	0.0	0.0	0.626180974963	0.0	0.0	0.419188971162	0.765466372468	0.0	0.0	0.0	0.0
18-2-i_	0.366015877848	0.000441071225009	1.00842284899	2.48266340877	0.0968157986236	0.408243487987	1.30106238129	0.0127464179204	3.83096867088	0.000866984528806	0.0218894485019	0.0	0.0143355748825	0.452587103652	0.000719569399628	0.0	0.0	0.0	0.190479002358	0.0	0.307669313616	0.0	0.0	0.100091349239	0.256605277523	0.0	0.0498107012701	0.0183107182448	0.0	0.0	0.114553152361	0.0	0.0	0.0	0.0	0.0	0.0	0.0	0.0	0.411020611127	0.0	0.0310778468459	0.0	0.0	0.0	0.0	0.0	0.0	0.0
18-2-ii_	0.297854336033	0.0105931795314	0.929660981217	2.02623055896	0.227865441139	0.236352174479	2.34075110317	0.211830962934	2.84855960137	0.00694077074465	0.0	0.0	0.0487753501528	0.341990611613	0.000720077185887	0.0	0.0	0.0	0.0810107033806	0.0	0.421918441003	0.0	0.0	0.0	0.199722723606	0.0	0.0747687775832	0.0	0.0486620961573	0.0	0.0573169951568	0.0	0.0	0.0	0.0	0.0160636860773	0.0	0.0	0.0	0.235034663115	0.0	0.0310997778836	0.0	0.0	0.0	0.0	0.0	0.0	0.0
18-2-w_	0.567622975437	0.0017611800141	0.837131575826	1.76961868956	0.179505750964	0.6191582131	2.10341530912	0.00363542459161	2.72128262611	0.00778912885426	0.00364182104039	0.0	0.0744138010024	0.608534298953	0.0	0.0304159848548	0.00552196087329	0.00491907950308	0.427823520518	0.0	0.295752754245	0.0	0.0528169889104	0.442481613103	0.0284615210437	0.031723530441	0.248615208245	0.0182784940323	0.0485422026179	0.0	0.0571757777009	0.0	0.050254054038	0.0	0.0	0.0160241084114	0.0	0.0	0.0	0.293069481694	0.0	0.0310231543359	0.0	0.0	0.0	0.0329441585736	0.0	0.0	0.0
18-3-i_	2.16631978577	0.0136780307333	0.543856546637	1.01243875766	0.0346857950066	0.582609437785	0.314099689179	0.00273233866817	1.39967479357	0.00693832262436	0.0291962256782	0.00459571215527	0.0	0.429647414941	0.0	0.00870867259025	0.0	0.0	4.27776190562	0.0	7.84263516419	0.0	0.0	0.0	0.114087016128	0.06358133361	0.249141351485	0.036634353453	0.0121612330654	0.0	0.0572967785406	0.0131882236835	0.0	0.0	0.0	0.0	0.0	0.0	0.0	0.234951762649	0.0	0.0	0.0	0.0	0.0	0.0	0.0	0.0	0.0
18-3-w_	1.22932503342	0.52811741302	1.04011079905	0.565814120681	0.0702132308292	1.04515865566	0.376266042633	0.0832700931953	0.641626561888	0.00968476232966	0.0203765752852	0.00641486168474	0.0200171731707	1.23167775818	0.0	0.00607794050591	0.0	0.316514984192	2.75280272963	0.0	5.04390982213	0.0	0.0	0.0	0.079623397175	0.0	0.104328159971	0.0511355590539	0.0	0.0	0.0	0.0184086008737	0.140589763217	0.0	0.0	0.0	0.189815777167	0.0	0.0	0.163977095286	0.311416913346	0.0	0.0	0.208474132444	0.63447891402	0.0	0.0	0.0	0.0
18-4-i_	1.91063148906	0.00419440209681	0.188135645891	0.0159694575053	0.207650170177	2.9205690448	0.0926497771474	0.0505813983944	0.0206729482344	0.00867858813613	0.0219115222663	0.0	0.146370317907	2.25134882977	0.0	0.0	0.0	0.0	0.123936205414	0.0	0.387826129719	0.0	0.0	0.00715659167061	0.0	0.413549561557	0.124652328482	0.21995019774	0.0365076132833	0.0	0.0	0.0131968682107	0.0	0.0	0.0	0.0	0.0	0.0	0.0	0.0587764418084	0.0	0.0	0.0	0.0	0.0	0.0	0.0	0.0	0.0
18-4-ii_	0.476310019685	0.00374721793062	0.690660527395	1.98774584768	0.0448579069707	0.334486051707	3.45506701953	0.00136500008076	2.61117820396	0.0	0.00364640471486	0.0	0.0544477590967	0.355425124448	0.0	0.0	0.0	0.0	0.0190383105966	0.0	0.0911153830884	0.0	0.0	0.0	0.0284973433277	0.0317634583603	0.0995712482822	0.0	0.0	0.0	0.0572477403673	0.0	0.0	0.0	0.0	0.0	0.0	0.0	0.0	0.352126014314	0.0	0.0	0.0	0.0	0.0	0.0	0.0	0.0	0.0
18-4-w_	0.426235709106	0.0261909680939	0.658782343889	1.73764974824	0.112799546543	0.418263897626	3.54690385461	0.00408882470279	2.61411056784	0.00778717109805	0.0473317739439	0.00458485414134	0.183126393817	0.400978615125	0.0	0.0173761942619	0.0496851566195	0.0	0.0617811984612	0.0	0.0454889874399	0.0	0.0	0.0285400256579	0.19918057174	0.3805866828	1.64044795287	0.0365477996596	0.0	0.0	0.114322813745	0.0	0.0	0.0785436717799	0.0	0.0160200808368	0.0	0.0	0.0	0.234396656188	0.0741923570093	0.0	0.0	0.0	0.0	0.0	0.0	0.0	0.0
18-C-w_	0.59955223169	2.29548932781	0.450283192896	0.602673555519	0.0788036001644	0.0919862440078	0.304202422028	0.355895423472	0.0392839496343	0.0445272189289	0.166550242831	0.0	0.67081177889	0.0263540771416	0.00410624066997	0.099357468368	0.0	1.20917450008	0.543486581461	0.0	0.650267625138	0.0	0.0	0.0	0.162702710698	0.0	3.5530750658	0.0	0.0	0.0	0.0	0.0752323906934	0.0	0.0	0.255475518446	0.0	1.16361054316	0.0	0.0	0.335071333827	1.27270068237	0.0	0.0	0.425996725365	1.55579555036	0.188328090173	0.0	0.0	0.0
30-1-i_	0.627453089487	0.00773315871149	0.324914739824	0.0469904832996	0.246326175545	4.39900606293	0.0903816844863	0.0	0.055175155744	0.0330069270445	0.00731010666646	0.0138080091997	0.743969313167	3.09074169171	0.0	0.00436092844737	0.0942144168054	0.0	0.300564590394	0.0	0.114164365556	0.0	0.0	0.150417356412	0.0285649339179	3.78881667521	0.0748555600763	0.587037043705	0.0121796442984	0.0	0.229534086983	0.0924573279449	0.0	0.0	0.0	0.0321646616963	0.0	0.0	0.0	0.235307462734	0.0	0.0	0.0	0.0	0.0	0.0991915763594	0.0	0.0	0.0
30-1-ii_	0.956939165601	0.0213962653514	0.402275527193	0.0832933723949	0.31272550206	3.42467895251	0.111324479482	0.0	0.118773633353	0.0563653509132	0.010946929848	0.0919003510843	0.966412460715	2.33267904477	0.000719714408324	0.00435367817588	2.06927116908	0.0098574893604	0.290539016654	0.0	0.353321140126	0.0	0.0	0.100111519797	0.0	4.60894997958	0.0498207391967	0.293030531968	0.0486375800123	0.0	0.0572881186415	0.0527449216026	0.0	0.0	0.0	0.0160555931325	0.0	0.0	0.0	0.0	0.0	0.0310841096999	0.0	0.0	0.0	0.132035553572	0.0	0.0	0.0
30-1-w_	1.12313014241	0.391701491741	0.248066963833	0.0633922332308	0.267650783746	2.84330957503	0.0731071950967	0.00863543601509	0.032646572225	0.0709783251562	0.00728474094556	0.00917339737828	0.538150199754	2.16246700137	0.0	0.0	1.03828526404	0.0098396432645	1.92074198147	0.0	0.159275508926	0.0	0.0	2.51967055363	0.0	2.72863521817	0.870284506689	0.0365625033256	0.024274763029	0.0	0.0571844036669	0.0526494316766	0.0	0.0	0.0446969740343	0.592981459352	0.271440856903	0.0	0.0	0.0	0.371111027907	0.0310278347213	0.0	0.29812272719	0.181463841077	0.494236931641	0.0	0.0	0.0
30-2-i_	0.82784543555	0.183004381938	0.375828998193	0.224802859331	0.472377783563	1.79410551929	0.220124150082	1.48964676401	0.0269457533079	0.122168923228	0.0	0.0	0.448902473409	1.08461160539	0.0675975297673	0.0	1.21253202671	0.0	1.19292732928	0.0	0.0	0.0	0.0	0.671624681088	0.0	0.497569064205	0.389941582143	0.0	0.0	0.0	0.0	0.0	0.0	0.0	0.0	0.0	0.0	0.0	0.155812520415	0.0	0.0	0.0	0.0	0.0	0.0	0.516714058133	0.0	0.0	0.0
30-2-ii_	2.18599055859	0.00044151601019	0.369369576511	0.00990106365327	0.131171200119	2.45263256801	0.0850266942176	0.0177718426791	0.00861372843102	0.0407893642398	0.0292153630217	0.03219107165	0.198030430109	1.39149075516	0.000720295028025	0.0	0.0110745482628	0.0	0.543412592969	0.0	0.296572922726	0.0	0.0	0.522431191955	0.0	0.12724601894	0.274235122661	0.164962648305	0.0	0.0	0.0	0.118771813896	0.0	0.0	0.0	0.0	0.0	0.0	0.0	0.176329325425	0.0	0.0311091863779	0.0	0.0	0.0	0.198213107159	0.0	0.0	0.0
30-2-w_	1.53761912669	0.00836392286205	0.45874964461	0.0063688367324	0.1297334901	1.92774791229	0.0654809959154	0.000908673389779	0.00858817997046	0.0475906601534	0.02184653233	0.155892877375	0.191720081093	1.02784742941	0.0	0.0304098686302	21.0068360955	0.0688532648402	1.28796511256	0.0	0.307066101107	0.0	0.0264031840803	1.60545714788	0.0284557978342	0.0317171512875	0.42256086591	0.0365496369711	0.0	0.0	0.0571642804603	0.0657886304098	0.0	0.0	0.0	0.0160208861898	0.0	0.0	0.0	0.175806329738	0.0	0.0	0.0	0.0	0.0	0.0	0.0	0.0	0.0
30-3-i_	3.20210430811	0.0726293836763	0.248206130652	0.0568512687188	0.034858783995	0.320610149765	1.35573597952	0.000455688273823	0.0947510127412	0.011282164577	0.0438230445326	0.00459872452143	0.0430500935019	0.342094072697	0.0	0.00871438089175	0.0	0.0	1.84950952695	0.0	3.02276248163	0.0	0.0	0.0	0.0285404492773	0.0636230094702	0.224374191268	0.0	0.0	0.0	0.0573343350434	0.0131968682107	0.0	0.0787812868813	0.0	0.0	0.0680381364332	0.0	0.0	0.176329325425	0.0744168082482	0.0	0.0	0.0	0.181939619816	0.0330355178598	0.0	0.0	0.0
30-3-ii_	3.64363457144	0.0123612017566	0.159234631845	0.00574842501905	0.0488274244122	0.64361083529	0.225737769067	0.0	0.00344514395709	0.0173554261158	0.0438186257734	0.0183930432939	0.0660034874439	0.30045773806	0.0	0.0	0.0110734315955	0.00493222350175	1.23923708696	0.0	2.13282863468	0.0	0.0	0.050091090407	0.0	0.0954248913655	0.324063374845	0.0549820049379	0.0365039321527	0.0	0.0573285539156	0.0131955375459	0.0	0.0	0.0	0.0	0.0	0.0	0.0	0.0587705152702	0.0744093046628	0.0	0.0	0.0	0.0909606372526	0.0	0.0	0.0	0.0
30-3-w_	1.23562561915	2.15963754013	0.280946558023	0.167611375808	0.067692898078	0.486257787302	0.272893136301	0.0428646143685	0.0170580205664	0.0386695443469	0.0	0.0	0.0284177901289	0.503516813845	0.0	0.0	0.0274140683595	0.0488420634834	0.660785258029	0.0	1.29886331904	0.0	0.0	0.0708620482293	0.141298734528	0.0	0.123426342026	0.0907445554954	0.0602475864743	0.0	0.0	0.0	0.0	0.0	0.0	0.0	0.336844822736	0.0	0.0	0.0	2.21054701646	0.154016099209	0.0	0.739911436617	1.80150198693	0.981318161327	0.0	0.0	0.0
30-4-i_	0.484225545933	0.00110251146128	0.565795746435	1.49300980387	0.038570389039	0.299216535183	4.88542174371	0.00364128345477	2.14749620078	0.000866853537993	0.00729538042418	0.0	0.0430002268546	0.295522431509	0.000719460681447	0.0	0.0	0.0	0.0142837667474	0.0	0.0683606285613	0.0	0.0	0.0	0.0570147794639	0.0635493123904	0.0498031754792	0.0	0.0	0.0	0.057267922387	0.0	0.0	0.0	0.0	0.0	0.0	0.0	0.0	0.29354179351	0.0	0.0	0.0	0.0	0.0	0.0	0.0	0.0	0.0
30-4-ii_	1.65743994572	0.00882809459633	0.236643612812	0.0303343218235	0.236589426984	3.0948265309	0.176459203115	0.000911146842902	0.0292792952065	0.01214696108	0.0109529998263	0.027585392711	0.129117729271	2.67135861826	0.0	0.0	0.0885740561331	0.0147944328799	0.152498422575	0.0	0.410535933274	0.0	0.0	0.0429287274735	0.0	0.540659277548	0.174469275285	0.183245634295	0.0121661372828	0.0	0.0573198844095	0.0263870841035	0.0	0.0	0.0	0.0	0.0	0.0	0.0	0.117523255407	0.0	0.0622026911415	0.0	0.0747072591766	0.0	0.0330271915371	0.0	0.0	0.0
30-4-w_	1.26213462871	0.0326097046061	0.219667149454	0.00478167556795	0.214901341853	3.65790922434	0.128759316145	0.00227408422695	0.00859725610047	0.0701621333542	0.0218696201051	0.247856231967	0.128903301961	3.50667979092	0.0	0.0434885804001	0.281860935547	0.0443095907813	0.261671380227	0.0	0.444008664116	0.0	0.0	0.0571432469843	0.0	0.317506704953	0.771366499466	0.164647184532	0.0485837313504	0.0	0.0572246926131	0.0395148941506	0.0502970472904	0.0	0.0	0.0	0.135816049507	0.0	0.0	0.0	0.0	0.0	0.0	0.0	0.0	0.0329723428973	0.0	0.0	0.0
30-C-w_	0.545816606295	2.79902251888	0.146837936576	0.200493034186	0.0542784388049	0.18280455279	0.0416717560919	0.0809584849335	0.0204044283037	1.54185522697	0.0648807436709	0.0	0.798829256652	0.109508312183	0.0	0.0258035706519	0.0	0.0584238000342	0.451666722461	0.0	0.135101885211	0.0	0.0	0.0423818102727	0.338036865045	0.0	0.442919611368	0.0	0.0	0.0	0.0	0.0781527283435	0.0	0.0	0.0	0.0	1.2087790623	0.0	0.0	0.0	0.881402542841	0.0	0.0	1.32759863321	2.15491697809	0.195638526639	0.0	0.0	0.0
44ION-3_	1.32992679744	0.0540530063587	1.67258596749	0.00998336487635	0.0587071566476	1.22984865507	0.116085085014	0.00474791990267	0.00897483981993	0.0361696744952	1.10345551284	1.24579411047	0.538258474026	1.32459177585	0.00750491793581	1.29385894732	0.490400021911	1.05360041488	0.993322730183	0.0	0.237696986378	1.28700595406	11.0367667502	0.0372830792233	1.04079304272	0.828628281339	0.649390499287	5.34732613649	0.31698428082	2.85890982074	2.09082822916	0.13750117532	1.05012096318	1.23126025431	2.10118044603	0.0837109188565	0.0	0.0	0.0	1.22481026571	0.0	0.162066848813	0.0	0.0	0.0	0.0	0.0	0.0	0.0
5-1-i_	0.0124982769608	4.02272620985	0.0155316805274	0.352815002791	0.000598659087225	0.0324944626304	0.0140182523381	0.0113475786434	0.0223079602997	0.0181536397397	0.0	0.0	0.0	0.0506526130346	0.0	0.0	0.0	0.0343937809302	0.0237405180165	0.0	0.0	0.0	0.0	0.0	0.0852859319749	0.0	0.0	0.0	0.0	0.0	0.0	0.0394355111078	0.0	0.0	0.0	0.0	2.5753208616	0.0	0.0	0.0	2.81676084594	0.0	0.0	2.82846763531	3.26208390521	0.032906103446	0.0	0.0	0.0
5-1-ii_	0.0104489061225	3.96593954978	0.0117077108067	0.476061257394	0.000448813987364	0.0282902620561	0.00525473333821	0.00453720846164	0.0222990008298	0.0129616776824	0.00363615326328	0.0	0.00571523004451	0.0230146679993	0.0	0.0	0.0	0.0	0.0	0.0	0.0113574028207	0.0	0.0	0.0	0.0284172262924	0.0	0.0	0.0	0.0	0.0	0.0	0.0525595636774	0.0	0.0	0.0	0.0	2.50654216153	0.0	0.0	0.0	2.22286544202	0.0	0.0	2.15770046783	1.90211802992	0.0	0.0	0.0	0.0
5-1-w_	0.014282392035	3.85367675682	0.0300464976563	0.494170773176	0.00748689271313	0.0730518855516	0.0202285060936	0.0337682536246	0.0462224775548	0.0210676179319	0.00466588525744	0.0	0.0110006120521	0.0413451549719	0.000920286754546	0.0	0.0990459711314	0.0063023032376	0.0182708543797	0.0	0.102016153289	0.0	0.0	0.0274309120537	0.109394330449	0.0406440490505	1.84744338834	0.0	0.0	0.0	0.0732533573997	0.0674440474708	0.0	0.0	0.0	0.0	1.82551101961	0.0	0.0	0.0	2.37697055657	0.0	0.0	0.95473981031	1.27850587122	0.0	0.0	0.0	0.0
5-2-i_	0.0604848592807	0.518631872002	1.87877976538	1.73591549215	0.0320903389794	0.165334354331	0.181379684007	1.24507014979	0.21568609666	0.0383488537328	0.0	0.0	0.0	0.40855180561	0.0159141603685	0.0	1.01950202235	0.0	0.386162049498	0.0	0.0	0.0	0.0	0.0	0.42038078761	0.0	1.46883305208	0.0	0.0	0.0	0.844494516833	0.0	0.0	0.0	0.0	0.0	0.0	0.0	0.0733643802029	3.03007508084	0.0	0.0	0.0	0.0	0.0	0.0	0.0	0.0	0.0
5-2-ii_	0.144667587139	1.46989016024	0.329781592493	1.15584415637	0.0197131770988	0.145735648223	0.19874678637	2.71528540046	0.339035211411	0.113862693608	0.0	0.0	0.31378629343	0.202173835448	0.0472511950082	0.0	0.0605406603352	0.0	0.0	0.0	0.0	0.0	0.0	0.0	0.0	0.0	0.0	0.400796790865	0.0	0.0	0.0	0.432855822308	0.0	0.0	0.0	0.0	4.46328674712	0.0	0.108914154292	0.0	0.0	0.0	0.0	0.817002539991	1.98919982349	0.0	0.0	0.0	0.0
5-2-w_	0.0929417323082	2.37572613815	0.307832815699	1.8257937791	0.0166127896705	0.0646395224369	0.513418491882	0.0118014817891	0.583438961685	0.019018098775	0.0109128426776	0.00458070932819	0.0914804216817	0.0736765280503	0.0	0.00434012144609	0.0551558223334	0.0	0.109206382876	0.0	0.113619660884	0.0	0.0	0.0142571124105	0.0852859319749	0.0950606559306	0.322826429614	0.0	0.0	0.0	0.114219463303	0.0525806814771	0.0	0.0	0.0	0.0	0.813259219454	0.0	0.0	0.0585461890606	1.33425513755	0.0	0.0	0.521033511768	1.08736130174	0.0	0.0	0.0	0.0
5-3-i_	0.0213510406181	4.20157925872	0.0218872300879	0.0922183260077	0.00104718006526	0.00419093953514	0.00525446954638	0.0322125628999	0.0325892112799	0.0302423963235	0.0	0.0	0.0	0.00460270252889	0.0	0.0	0.0	0.0196447094693	0.0142378751273	0.0	0.0454273306798	0.0	0.0	0.0	0.0	0.0	0.0	0.0	0.0	0.0	0.0	0.0525569251451	0.0	0.0	0.0	0.0	1.89674749381	0.0	0.0	0.0	3.70458975398	0.0	0.0	2.23199187883	2.53603005609	0.0	0.0	0.0	0.0
5-3-ii_	0.0129501581505	4.08721339384	0.13619311638	0.12245851521	0.000448904133281	0.00593865496769	0.000583976530052	0.0344897103008	0.00686260912769	0.0501285535186	0.0	0.0045797892761	0.0	0.00460385811577	0.0	0.0	0.0	0.0	0.00949429985892	0.0	0.0113596839963	0.0	0.0	0.0	0.0284229339953	0.0	0.0	0.0	0.0	0.0	0.0	0.0657126505705	0.0	0.0	0.0	0.0	2.10049767292	0.0	0.0	0.0585344298461	2.2974223097	0.0	0.0	2.75348111871	3.17083346205	0.131597976543	0.0	0.0	0.0
5-3-w_	0.00113512380863	4.19419868487	0.0188237483097	0.129358711526	0.000747610454449	0.00837767341093	0.00233414803733	0.0494282761308	0.0154292492097	0.0509544599685	0.0	0.00915268473995	0.00571207562752	0.0184015723784	0.0	0.0	0.0	0.0049087131539	0.0	0.0	0.0340534029281	0.0	0.0	0.0	0.0284015419226	0.0	0.0248091282568	0.0	0.0	0.0	0.0	0.065663192981	0.0	0.0	0.0445960526178	0.0	2.03120977403	0.0	0.0	0.0	2.29569319105	0.0	0.0	1.635972773	1.72001407718	0.0657494657012	0.0	0.0	0.0
5-4-i_	0.151059894317	0.563818401779	0.201498143671	3.02119793993	0.0331634767886	0.110603491706	0.203384449214	2.27019261445	0.108639793941	0.0820933728953	0.0	0.0	0.0904941711101	0.0	0.0681348710214	0.0	0.349191598881	0.155533629821	0.0	0.172944204115	0.0	0.0	0.0	0.0	0.0	0.0	0.0	0.577937502885	0.0	0.0	0.0	0.416110472532	0.0	0.0	0.0	0.0	0.0	0.0	0.0	0.0	0.0	0.0	0.0	0.0	0.0	0.0	0.0	0.0	0.0
5-4-ii_	0.137302075699	3.20145115645	0.078449835952	0.845589851403	0.00988134887031	0.111848225536	0.339477873707	0.16255447455	0.154494039766	0.125390643002	0.00363889353152	0.0137469609275	0.00857930571166	0.0967344514614	0.0	0.0	0.0	0.00491512525911	0.0189990938194	0.0	0.06819577174	0.0	0.0	0.0	0.0	0.0316980292108	0.0248415356791	0.0	0.0	0.0	0.0	0.276145660755	0.0	0.0	0.0	0.0	2.84740831566	0.0	0.0	0.0	2.22454063201	0.0	0.0	2.30824562067	2.17548742754	0.164588380655	0.0	0.0	0.0
5-4-w_	0.0953242592016	2.64463193867	0.199851143559	0.924941086122	0.0142345962785	0.0752084835122	0.626872730435	0.733901339431	0.680320656527	0.124626061668	0.00364182104039	0.00917201361963	0.105896562965	0.0829819498572	0.0	0.00869028138708	0.00552196087329	0.0	0.0522895413967	0.0	0.13650127119	0.0	0.0	0.00713680021134	0.0569230420874	0.0951705913231	0.372922812367	0.0	0.0	0.0	0.0	0.197405586702	0.050254054038	0.0	0.0	0.0320482168229	1.76409942462	0.0	0.0	0.175841689016	1.85527523882	0.0	0.0	0.447116635422	0.907182341063	0.461218220031	0.0	0.0	0.0
5-C-w_	0.0220927905332	2.180595403	0.200510330506	1.33307900442	0.0567475759697	0.159656788345	0.119251828377	0.233884899092	0.20019852653	2.19355256101	0.141461986038	0.0	1.1395284076	0.179073895265	0.0139507922762	0.0843907794073	0.053623416918	0.0955377472239	0.0	0.0	0.662777656599	0.0	0.0	0.0	0.829164156031	0.0	0.0	0.0	0.0	0.0	0.0	0.0	0.0	0.0	0.0	0.155609115277	0.658886894472	0.0	0.0	0.0	1.44131695116	0.0	0.0	0.723653616965	0.880959101517	0.0	0.0	0.0	0.0
63ION-3_	0.0586282810159	0.00153925240346	1.87678716668	0.0	0.437769457533	0.062193702669	0.0058409384742	0.0	0.0	0.0311205252681	1.0549081255	24.9236394547	4.49683447829	0.0506526130346	0.00430483992491	1.89229295049	0.0275779111667	4.9625312485	0.0142443108099	0.0	0.0113619660884	1.25088950703	0.0	0.0	0.0	0.126747541241	0.0	0.0547721394176	0.0363645971698	8.06273305667	4.62588826378	0.0394355111078	2.30901616335	0.313890666007	0.357108865922	0.0	0.0	0.0	0.0	0.644008079666	0.0	0.0309873182378	0.0	0.0	0.0	0.032906103446	0.0	0.0	0.0
D03BER-3_	1.24051942764	0.128902585923	0.22473548396	2.17541244795	0.0757705321609	0.0372403325705	1.22563270918	0.0317482395834	3.2292533598	0.0316719107317	0.230201104077	0.0152570263355	0.733172330106	1.518383674	0.0454042513425	0.0867341834524	0.0183708193122	0.0490953428357	1.66052969869	0.0	2.49766728803	0.0	0.0	0.118715860324	0.473438215555	0.105539908567	0.165421855523	0.0	0.0807466816381	0.0	0.190216103532	0.0	0.0	0.0	0.297356750978	0.0	0.225727728317	0.0	0.0	0.0	0.0	0.309629555085	0.0	0.0	0.0	0.109600773789	0.0	0.0	0.0
D04BER-3_	0.838540965917	0.00331554941063	0.00946984308898	0.0767501415272	0.00526550557856	5.23457826639	0.100986547178	0.00501889745972	0.106945039482	0.0286754870286	0.00365652952601	0.00920905729337	1.21841849043	0.0786883675477	0.0	0.0	0.0332655768926	0.0	0.420005815548	0.0	0.0913683791541	0.0	0.0	0.286624964869	0.0	0.0318516545543	0.0	0.110113900237	0.0121845633792	0.0	0.114813395286	0.0132135241934	0.0	0.0	0.0	0.128710609082	0.0	0.0	0.0	0.0588506245146	0.0	0.0	0.0	0.0	0.0	0.0992316375776	0.0	0.0	0.0
D14ROS-3_	0.506302373445	0.0638851858649	0.378365160617	0.853710572237	0.401325665067	0.724983370516	0.458637191994	0.00980127387185	1.1183590106	0.0169695788725	16.2737489386	0.0269761914917	0.909117129821	0.677949085889	0.00563368285155	0.178915441228	0.0108272461646	3.38544407554	0.764294414799	0.0	1.29362419339	0.201273113934	0.673149737792	0.0559742413894	0.613868681425	4.22975401676	0.731212549774	3.58397603583	0.809027138731	2.01195461541	8.29599508546	0.0	1.87218770654	0.462132287109	2.27829858479	0.0942583460771	0.0	0.0	0.0	7.12552662564	0.145510061913	1.82486984156	0.0	0.146114818845	0.0	0.258382500527	0.550408624871	0.284763625678	0.0
D25ROCD-3_	3.771948721	0.0174513212759	0.0109988300542	0.00607237413052	0.00315739054995	0.692185892385	0.273437434396	0.0	0.0	0.0208422730782	0.0401974725209	0.0322121858746	0.0804128830268	0.282181427695	0.0	0.0261602900443	0.0	0.0	1.53590898346	0.0	2.21434171122	0.0	0.0	0.0429677142088	0.0	0.127329480002	0.349255447336	0.0550236159406	0.0	0.0	0.0	0.0528220963113	0.0	0.0	0.0	0.0	0.0	0.0	0.0	0.117629986921	0.0	0.0	0.0	0.0	0.0	0.0330571859593	0.0	0.0	0.0
D28ROS-3_	1.00436253543	0.122688444653	0.0362120949626	1.87829056369	0.00873252826794	1.34297352532	1.09482871691	0.0198630011753	2.75340195706	0.0662009378861	0.185714197055	0.0	0.22935134429	1.56168179431	0.102040080649	0.0316542703711	0.0402273838271	0.0179177020435	1.35056415493	0.0	3.10752893936	0.0	0.0	0.051991458829	0.20734165953	1.15552669123	0.271673585801	0.133158494254	0.0	0.0	0.0	0.0	3.84404856426	0.0	0.16278375983	0.0583676681478	0.0	0.0	0.0	0.64050174197	0.0	0.0	0.0	0.271436375008	0.0	0.0	0.0	0.0	0.0
D29ROS-3_	0.429717331763	0.0070778172509	0.0517341775975	3.00386134614	0.000451625451594	0.56302345666	2.05748339839	0.0086746979116	4.2529941015	0.0104342978633	0.00365893088413	0.0	0.0	0.611393288082	0.0	0.0	0.0	0.0	1.47098576309	0.0	2.28570959117	0.0	0.0	0.0430219800768	0.257357139412	0.0	0.0249783241302	0.0367287385011	0.0	0.0	0.172333195289	0.0	0.0	0.0	0.0	0.0	0.0681687476574	0.0	0.0	0.35333564144	0.0	0.0	0.0	0.0	0.0	0.0	0.0	0.0	0.0
D31ROS-3_	0.473459848214	0.00110557383846	0.0558150163254	3.19649384275	0.00451488602308	0.50698917952	1.6991707126	0.0155184398859	4.95054494182	0.000869261342881	0.0109734665196	0.0	0.00574928878625	0.504709658448	0.00216437724723	0.0	0.0	0.0	0.210077147477	0.0	0.342752548031	0.0	0.0	0.0716815729525	0.285865729265	0.0637258293431	0.0249707553233	0.0183588045712	0.0243777416712	0.0	0.287134959577	0.0	0.0	0.0	0.0	0.0	0.0	0.0	0.0	0.470971433922	0.0	0.0311594613117	0.0	0.0	0.0	0.0	0.0	0.0	0.0
D5ROC-3_	2.47205309329	0.000441716456321	0.0140654323654	0.00990555868823	0.00586254215022	2.7931013762	0.0932784969108	0.0237065480128	0.025852917066	0.0451491465002	0.0219214699913	0.0276048739206	0.0114852368096	1.52162225129	0.00144124407696	0.0	0.0276989401352	0.00493496030858	0.59611765313	0.0	0.194001100452	0.0	0.0	0.5513077361	0.0	0.0	0.149650704043	0.183375045054	0.0121747291877	0.0	0.0	0.145231454774	0.0	0.0	0.0	0.0	0.0	0.0	0.0	0.0588031260283	0.0	0.0	0.0	0.0	0.0	0.297454642424	0.0	0.0	0.0
D6ROC-3_	1.17159808842	0.0289674974986	0.0248363762421	0.100455340122	0.0176089447857	4.19385202645	0.146254709919	0.0	0.155305523611	0.0782374720472	0.0182900345584	0.115159726558	1.0837956706	2.83392578979	0.00144299103948	0.0130933572899	2.50147281765	0.0197637683146	0.276933862072	0.0	0.342769858766	0.0	0.0	0.114696309174	0.0571760333856	0.446103334735	0.0499440329452	0.293755708537	0.0243789728703	0.0687112985325	0.287149461342	0.105750903928	0.0	0.0	0.0448888549834	0.0160953266711	0.0	0.0	0.0	0.0588744025447	0.0	0.0311610350218	0.0	0.0	0.0	0.0661811541124	0.0	0.0	0.0
DB0601MIN-3_	0.719580182868	0.0964485461622	0.0343209410671	1.22659251185	0.0144099384499	0.909054686014	0.637357105518	2.9300061163	1.79170438587	0.00739834251037	0.0856129277202	0.0	0.0183497207054	0.985233552284	0.0	0.0185721379998	0.165214980644	0.0	1.12764705392	0.0	1.75031417242	0.0	0.0	0.0762608438659	0.0608255674315	0.745765453205	6.64149374271	0.0	0.0	0.0	0.244382520291	0.0	0.0	0.0	0.0	0.0342453758959	0.0	0.0	0.0	0.375794058796	0.317195047923	0.0663000745146	0.0	0.0	0.0	0.0704054830983	0.0	0.0	0.0
DB0608MIN-3_	1.03568196131	0.217744388323	0.0459910618025	1.81834384657	0.0159305336072	1.36141377467	1.05126843813	0.0219609562646	2.7287278618	0.0334597320921	0.0938649432707	0.0	0.184418706069	1.20307023885	0.0231420885968	0.0279981072778	0.0177905002184	0.031696307519	1.30177494279	0.0	2.12558402617	0.0	0.0	0.0459862895199	0.275089614701	1.43088385352	0.240294472456	0.117778289102	0.0	0.0	0.18420733305	0.0	0.0	0.0	0.0	0.0	0.0	0.0	0.0	0.188840623746	0.478181940057	0.0	0.0	0.0	0.0	0.0	0.0	0.0	0.0
DB1BIS-3_	0.569984351257	2.92295803421	0.00948492665065	0.209370493137	0.00650446738386	0.190898798657	0.0435169040074	0.0845431761903	0.0213078984686	1.61012571098	0.067753542424	0.0	0.834199931565	0.114357136733	0.0133635278679	0.0269461048061	0.0	0.0610106973229	0.471665685539	0.0	0.14108394561	0.0	0.0	0.0442583980677	0.353004509209	0.0	0.462531268622	0.0	0.0	0.0	0.0	0.0816131859128	0.0	0.0	0.0	0.0	1.26230155274	0.0	0.0	0.0	0.920429409409	0.0	0.0	1.38638223344	2.25033269711	0.204301037017	0.0	0.0	0.0
DB2BIS-3_	0.194575984423	1.12924520175	0.0143572182671	1.68493313988	0.0109397036396	0.283123593014	0.0658710090395	3.22299798806	0.0860093522831	0.0306910158859	0.0	0.0	0.0597029931071	0.240418067903	0.0119870873009	0.0453199906194	0.0	0.0615674343344	0.0495801818991	0.348001686999	0.166099931561	0.0	0.0	0.044662266395	0.0593709597774	0.330877686916	0.0518613306228	0.0	0.0	0.428094308037	0.0	0.0549052836632	0.104830357322	0.0	0.0	0.0	0.707677973505	0.0	0.0	0.0	0.464414272494	0.0	0.0	0.466344432833	0.378477919007	0.068721777398	0.0	0.0	0.0335154397064
DB3BIS-3_	3.77428324944	0.0537739077195	0.0025414544289	0.0165124895092	0.00119509736171	0.65007884235	0.325902845456	0.000453061235951	0.0154153266869	0.00690284493699	0.00363086709702	0.0	0.0285346067918	0.353910629984	0.000716142535132	0.0	0.0055053518071	0.00490428379573	1.18956347514	0.0	2.17745119826	0.0	0.0	0.0426920039913	0.0	0.0	0.0495734836733	0.0	0.0	0.0	0.0	0.0	0.0	0.0	0.0	0.0	0.067645897327	0.0	0.0	0.0584375962696	0.0	0.0309298422615	0.0	0.0	0.0	0.0328450684636	0.0	0.0	0.0
DG008-01GRE-3_	1.21750663826	0.427599032858	0.269670344311	0.0682076560143	0.0102680315157	3.0863221351	0.0788934245232	0.0102180992909	0.0349508500428	0.0769148400766	0.00779891642632	0.00982087901729	0.579198748559	2.32497189571	0.126135471718	0.0	1.12930789001	0.0105341502269	2.07667235194	0.0	0.182697405071	0.0	0.0	2.71279866072	0.0	2.95519698971	0.958331718621	0.0391431774862	0.0259881373335	0.0	0.0612206238245	0.0704569525203	0.0	0.0	0.0478517997562	0.634835593798	0.290599840611	0.0	0.0106369266656	0.0	0.397304984922	0.033217857943	0.0	0.319164984935	0.194272018941	0.529121427032	0.0	0.0	0.0
DG008-02GRE-3_	1.24871751521	2.1825196735	0.283923287447	0.169387278378	0.00375879827376	0.491409862748	0.275784536837	0.0433187803128	0.0172387564049	0.0390792620216	0.0	0.0	0.0287188867953	0.508851754859	0.158568843793	0.0	0.0277045302341	0.0493595626424	0.667786514547	0.0	1.31262524119	0.0	0.0	0.0716128570147	0.142795845236	0.0	0.124734088334	0.0917060265677	0.0608859312352	0.0	0.0	0.0	0.0	0.0	0.0	0.0	0.340413814298	0.0	0.0	0.0	2.23396855397	0.155647954953	0.0	0.747751063342	1.82058954582	0.991715578778	0.0	0.0	0.0
GulfMCosm-13-1A-10-4_	0.0995479135539	0.00233524555773	0.0527283254873	0.00126697346771	2.21089171415	0.0	0.00232613359477	0.00120510241146	0.0	1.24165930036	0.154524513584	0.389173692896	2.30354997082	0.0	0.000952437581894	0.161320916539	0.0	0.00652247837571	0.32775875218	2.53841366331	0.0	0.0	0.0	0.0	0.0377386979477	0.126191927477	3.88990061248	0.0	0.321823896815	0.0	0.0	0.889953186769	0.0	0.0	0.0592572390608	0.0	0.0	0.0194566663096	0.0	0.0777193926519	0.0	0.329082468662	19.655146736	0.0	0.0	0.48050721267	0.0531730180304	0.0	0.0
GulfMCosm-15-3A-10-4_	0.041819531466	0.0104431568636	0.0982498700537	0.0358838566687	1.43045920901	0.0	0.0312072252128	0.0700594227499	0.0	3.85915544886	0.323920111142	1.19650749883	1.51042164368	0.0	0.00851855175362	0.0515302075808	0.0	0.0	0.0281870873122	7.63808541547	0.0	0.0	0.0	0.0423186292794	0.337532934119	0.0	0.589679100963	0.0	0.431756406827	0.0	0.339031564376	2.1850142046	0.0	5.12437742692	0.0	0.0	0.0	0.174019402491	0.0	0.0	0.0	0.183956020701	5.82284956025	0.0	0.0	3.90693754152	0.0	0.0	0.285810556495
GulfMCosm-16-4A-10-4_	0.0659723475265	0.0345794749062	0.0492801292323	0.00769677401464	1.50447111213	0.0	0.0	0.0	0.0	4.43377362853	0.0	0.941986973494	1.17576448564	0.0	0.0260369586102	0.21000281437	0.0	0.0	0.0574358996629	5.58449023136	0.0	0.0	0.0	0.0	0.343889872732	0.0	0.0	0.0	0.293258604394	0.0	0.0	2.38517758708	0.0	0.0	0.539975290809	0.0	0.0	0.0	0.0	0.0	0.896663765484	0.374841126022	11.8650288123	0.0	0.0	2.38831139385	0.0	0.0	0.194128919904
GulfMCosm-17-1A-10-10_	0.0319598632779	0.00331354201442	0.0844096259977	0.00319598638448	1.52005802191	0.0	0.00586775610292	0.0	0.0	4.52016797383	0.0182715784186	0.736278534277	0.890285490654	0.0	0.0216230241536	0.0654007251108	0.0	0.0	0.0715485551301	6.44897768196	0.0	0.206005367773	0.0	0.0	0.142795845236	0.0	1.12260679501	0.0	0.12177186247	0.0	0.0	2.50904957479	0.0	0.0	0.0	0.0	0.0	0.0736202164424	0.0	0.0	0.0	0.466943864858	12.6689157291	0.0	0.0	1.81814522776	0.201196290978	0.0	0.0
GulfMCosm-18-2A-10-10_	0.046331159538	0.0106183351214	0.109290073722	0.00512081246083	1.21254720018	0.0	0.00940169167015	0.00487074402303	0.0	5.42201914877	0.0780690238225	1.20428958993	2.11670036128	0.0	0.0153981258861	1.21089739205	0.0	0.0	0.0509509516816	5.89198673729	0.0	0.220049926665	0.0	0.0	0.762655255345	0.0	1.33237921357	0.0	0.195110615534	0.0	0.0	3.87910045735	0.0	0.0	1.19751997935	0.0	0.0	0.0786393257821	0.0	0.0	0.0	0.0	14.5350447274	0.0	0.0	4.59041473148	0.0	0.0	0.0
GulfMCosm-19-3A-10-10_	0.0389963558733	0.0158885679839	0.108085999027	0.0057468314938	1.16725273163	0.0	0.0290153818453	0.00204982207638	0.0	4.38016275803	0.0657097181685	0.889516817338	1.56212766365	0.0	0.0129604094269	0.0195999451379	0.0	0.0	0.150096719419	12.3980283409	0.0	0.370426526584	0.0	0.0	0.38515041768	0.0	0.336434061799	0.0	0.0547407193051	0.0	0.0	2.37453832817	0.0	0.0	0.0	0.0	0.0	0.13237946835	0.0	0.0	0.0	0.0	12.2339648409	0.0	0.0	3.86369450409	0.180889566214	0.0	0.0
GulfMCosm-20-4A-10-10_	0.029072200693	0.0168792639261	0.186218119523	0.0088185677	1.64795376972	0.00149003204719	0.059780985715	0.0019356747772	0.0	2.83122794541	0.0465379332949	1.00602589994	1.08501910322	0.0	0.00458950887476	0.0555254817604	0.0	0.0209532347735	0.091117521697	9.33697755058	0.0	0.174899395557	0.0	0.0	0.484937014793	0.0675645291724	0.476548868646	0.0	0.20676961355	0.0	0.0	1.00903893125	0.0	0.0	0.0951809090461	0.0	0.0	0.0	0.0	0.0	0.0	0.198218620722	4.58124265191	0.0	0.193210991637	2.24525483217	0.0	0.0	0.034218912204
GulfMCosm-21-1A-10-17_	0.0161978645628	0.0169802552791	0.16485577838	0.00377950179836	0.863232693485	0.0	0.00346953836396	0.0	0.0	6.238924904	0.0648226761795	1.17001182806	1.01886933702	0.0	0.0809745270064	0.103121907056	0.0	0.0	0.0	11.9750962767	0.0	0.0	0.0	0.0423438790582	0.0	0.0	0.295015469068	0.0	0.0720023363413	0.0	0.0	2.88906295562	0.0	0.0	0.0	0.0	0.0	0.261184849025	0.0	0.0	0.0	0.0	1.6646639469	0.0	0.0	6.45029327223	0.0	0.0	0.0
GulfMCosm-22-2A-10-17_	0.0212755650526	0.0147054193296	0.162330080867	0.0326225336594	1.46930263047	0.0	0.0546860153416	0.0849937197625	0.0	3.62281890268	0.145959881698	1.20492245915	1.36375485854	0.0	0.00639749721936	0.0193497890983	0.0	0.0	0.0846748686477	8.33036527113	0.0	0.0	0.0	0.0317816127638	0.126744901594	0.14127128827	0.442853494095	0.0	0.108084116174	0.0	0.0	1.64096230234	0.0	5.94759907438	0.199014628005	0.0	0.0	0.392069688282	0.0	0.261019518671	0.0	0.552609488072	2.49885962831	0.0	0.0	2.93413983749	0.0	0.0	0.0
GulfMCosm-24-4A-10-17_	0.0225104651801	0.0285896031766	0.124535376333	0.0039393314764	1.34173015953	0.0	0.0180813006778	0.00281021938269	0.0	4.13179485463	0.0450426224199	1.10604901552	1.00885805871	0.0	0.00444204331182	0.134353479653	0.0	0.0	0.146983039249	9.82622612713	0.0	0.0	0.0	0.0	0.352016623456	0.0	1.38371061425	0.0	0.225141633784	0.0	0.0	2.36015893329	0.0	0.0	0.829103851373	0.0	0.0	0.0907433264856	0.0	0.0	0.0	0.383699311836	12.1454212842	0.0	0.0	2.85221018656	0.0	0.0	0.0
GulfMCosm-25-5A-10-17_	0.0415447733833	0.0100503398718	0.166098048264	0.00132187917655	1.56461139043	0.0	0.050965722979	0.00565797091073	0.0	3.02435503381	0.468548548078	1.00875306385	3.82481394581	0.0	0.00894341274467	1.20823927245	0.0	0.0204154117607	0.138100257912	6.23135074179	0.0	0.0	0.0	0.0296195080558	1.53559171468	0.0	0.206363074356	0.0	0.251827870843	0.0	0.0	1.365471031	0.0	0.0	0.185475652895	0.0	0.0	0.0608995279586	0.0	0.243262347743	0.0	0.0	2.32886208265	0.0	0.0	2.87125666527	0.0	0.0	0.0
H10D-3_	2.1360023804	0.000442408277174	0.011526105101	0.0195221111432	0.007527851441	3.22347682268	0.0987127750278	0.0666649405382	0.0155360449022	0.0147834156245	0.0182965030191	0.0	0.115032251055	2.74691556534	0.00360875342061	0.0	0.00554846449998	0.00494268949413	0.167174363643	0.0	0.468617813278	0.0	0.0	0.0	0.0	0.318757931295	0.149885088513	0.257127148507	0.0	0.0	0.0	0.0264470759584	0.0	0.0	0.0	0.0	0.0	0.0	0.0	0.0588952240886	0.0	0.0	0.0	0.0	0.0	0.0	0.0	0.0	0.0
H11D-3_	0.64270976484	0.0531561333272	0.0266717979895	0.135866283183	0.0289435072903	0.895310870825	0.117663826345	5.69837430317	0.096790977888	0.153245392436	0.0293114272972	0.0	0.184284366259	0.742094976735	0.0	0.10491642021	0.444438518203	0.158366091716	0.114778823365	0.0	0.183106521073	0.0	0.0	0.114881977016	0.0	0.0	0.200099524952	0.0	0.0976737480438	0.0	0.0	0.105922091146	0.808945873499	0.0	0.0	0.0	0.546094844144	0.0	0.0	0.0	0.0	0.0	0.0	0.599774426364	0.0	0.795459440363	0.0	0.0	0.0
H12D-3_	0.556134876475	0.584658314605	0.025002281044	0.0841068192305	0.0135658965316	0.82343376481	0.0661792067298	5.21825756596	0.116655894063	0.0326484139802	0.0	0.0	0.172749115716	0.382604012948	0.00541942765206	0.0327830645346	0.0	0.0742265957187	0.0	0.0	0.171644997561	0.0	0.0	0.0	0.0	0.239346575649	0.0	0.137906938283	0.0	0.0	0.0	0.0	0.0	0.0	0.0	0.0	1.02382424877	0.0	0.0	0.0	0.0	0.0	0.0	0.562231641709	0.684447738963	0.248555927812	0.0	0.0	0.0
H13-3_	0.700803249057	0.0164597500566	0.030494395758	0.0500087764267	0.0246464120194	1.00954376561	0.0306049805157	5.65023976852	0.0	0.0388246101888	0.0272287732524	0.0342881591856	0.984345243196	0.896177328483	0.059075836165	0.129949109944	0.041285999191	0.0367784410366	0.0710823239438	0.0	0.255144481337	0.0	0.0	0.053359655114	0.212798018991	0.0	0.185881927127	0.136662665156	0.0	0.511460041708	0.427485664254	0.196792095656	0.375734070191	0.0	0.334135085967	0.0	0.0	0.438842914252	0.0	0.0	0.0	0.0	0.0	0.0	0.0	0.0	0.0	1.08584866739	0.0
H17-3_	2.4350234486	0.0518464174422	0.0774119574458	0.027635472171	0.0854340059121	1.90563026279	0.181207425927	0.00563269899329	0.0	0.0804561102386	0.22570438408	1.90428037708	0.10642723645	1.77143089164	0.324976511134	0.215434485791	0.821345649222	0.396322371781	0.530293186417	0.0	0.845976092685	2.29026098494	0.0	0.309615699041	0.352784500167	0.393217558998	0.308161998228	0.113282234127	0.0752109166146	0.423958775613	0.354350846655	0.0	0.311452984328	0.0	0.0	0.0	0.0	0.0	0.0615675524732	0.363263686627	0.0	0.192268150026	0.0	0.0	0.0	0.0	0.0	0.0	0.0
H18-3_	0.0203171789434	3.78973602614	0.00794962597897	0.0672724381392	0.00403560443031	0.540986668176	0.0563672627603	0.0347850277175	0.0754942032094	0.0637944889679	0.0206496184893	0.370546735261	0.125769482714	0.352889170084	0.0203643781765	0.0862313765918	0.547929654267	0.0627566556248	0.154982771877	0.0	0.145121379977	0.0291021125393	0.0374349349769	0.040466623693	0.0	0.179876713731	0.352420474809	0.0518207682558	0.0172025539142	0.0969696158904	0.0	0.0	0.0	0.0	0.0	0.0	0.288538922283	0.0	0.0140819868772	0.0830871824936	0.315589855592	0.0	0.0	0.10563382805	0.385788504613	0.0933989202726	0.0	0.0	0.0
H19D-3_	2.02443449428	0.0955237319723	0.0144641748781	0.121192704808	0.00700170408661	2.8214303838	0.452821193634	0.00151676857174	0.192095612824	0.077994559698	0.0243109966774	0.528090017363	0.167175394561	1.65414570704	0.0143851082898	0.0362575136834	0.294895044989	0.0820933566815	0.277660667918	0.0	0.284754686732	0.0	0.0	0.0833730618631	0.0	0.635311813455	0.0829816104989	0.0610090944557	0.0	0.228326543751	0.0954193057746	0.131778209561	0.0	0.0	0.0	0.0	0.0	0.0	0.0	0.0	0.123849002097	0.0	0.0	0.0	0.0	0.274898642994	0.0	0.0	0.0
H20D-3_	0.157539375368	0.188908911446	0.0106826770209	1.5550090033	0.000897042526019	1.56437352269	0.802866356214	2.37186576421	1.84275317751	0.00863548256592	0.00363378170035	0.0	0.0	1.55017691072	0.0473033486451	0.0	0.765858184872	0.0	0.00474310108595	0.0	6.40139736239	0.0	0.0	0.00712104568549	0.0283986920789	0.0	3.44812280433	0.0364762883117	0.0	0.0	0.114099123712	0.0	0.0	0.0	0.0	0.0	0.0	0.0	0.0	0.0	0.0740471883397	0.0	0.0	0.0743549371636	0.0905179731039	0.0328714341618	0.0	0.0	0.0
H30D-3_	0.744955707053	2.56489582785	0.0354689362974	0.694307172715	0.0486469843751	0.0811212643229	0.282068290574	0.299288364257	0.0796810055841	0.0401404940541	0.236473767705	0.0	0.0530977925637	0.213819576436	0.0	0.282142307272	0.0	1.64267887764	0.352759294199	0.0	0.527584204258	0.190439663678	0.0	0.0	0.0	0.0	0.0	0.0	0.225141633784	0.634553969656	0.0	0.0	0.932325211481	0.0	0.0	0.0	1.25876899242	0.0	0.0	0.0	2.06517055688	0.0	0.0	1.38250243241	1.6830263432	0.0	0.0	0.0	0.0
H36D-3_	1.83521034493	0.0450517392351	0.0622799365275	0.844681348996	0.0162703395752	1.56027569993	0.561712578134	0.124310603218	0.957858720803	0.018072494593	0.03041937709	0.0095764913307	0.029882839998	1.83872263395	0.0029999183727	0.00907351513157	0.0	0.472512604498	4.09962302804	0.0	7.52985193732	0.0	0.0	0.0	0.118866596077	0.0	0.155747351793	0.0763382379913	0.02534143547	0.0	0.0	0.027481466529	0.209880853992	0.0	0.0	0.0	0.283368408206	0.0	0.0	0.244794869883	0.464901897728	0.0	0.0	0.31122272313	0.947188282185	0.0	0.0	0.0	0.0
H37D-3_	0.929105663274	0.243780262531	0.442610194109	0.933942672449	0.82297758053	0.00929660529398	0.471412127498	0.551519010361	0.0608769981193	0.0690023138768	0.0967864634984	0.0	1.03953415535	0.0408400153121	0.0318165062156	0.153970883052	0.0	1.87381651927	0.842222635592	0.0	1.00769758034	0.0	0.0	0.0	0.252134846556	0.0	6.16680887858	0.0	3.11768512742	3.03003053662	0.506508626689	0.116585072259	0.0	0.0	0.395901705422	0.0	1.80320760786	0.0	0.0	0.519248628234	1.97226087927	0.549655673437	0.0	0.660152609151	2.41096334954	1.1673824957	0.0	0.0	0.0
H43D-3_	0.0763281750356	1.41869900784	0.00653850249532	3.4564292671	0.0083016232283	0.20708655105	0.0437980891202	0.0410294349493	0.197416843881	0.0621572982629	0.0	0.0141157403168	0.00880945629823	0.127709323573	0.0	0.0	0.0113310728279	0.0	0.0780350729222	0.0	0.105037812684	0.0	0.0	0.00732236290772	0.350418529004	0.130193473671	0.127539704436	0.0	0.0	0.0	0.0	0.0675127649666	0.0	0.0	0.0	0.0	21.2323106564	0.0	0.0	0.0601379060248	17.436187566	0.0318297819559	0.0	14.0680891348	18.6153966148	0.236605137226	0.0	0.0	0.0
H44-3_	1.03753624416	0.108945714356	0.0487872601916	2.57592636122	0.017206346082	0.0200847061032	0.840984809662	1.77175021344	1.26353875272	0.0354940414842	0.00995718131032	0.0250773998993	0.015650490412	0.176464349912	0.0	0.0	0.0	0.0268987223418	0.181956677458	0.0	0.124403688087	0.224527159157	0.0	0.0780515164164	0.0	0.260207962639	0.20392325797	0.0	0.0331800703074	0.374067558687	0.156325524734	0.035982057633	0.0	0.0	0.0	0.0	1.85510085218	0.0	0.0	0.160257515863	1.01450959444	0.0	0.0	0.61123560938	1.24017338459	0.0	0.0	0.0	0.0
H5D-3_	0.260962608575	0.0499597807734	0.442809310601	0.0183988029454	0.108812375056	0.490739890795	0.0120642039377	2.20504038773	0.00708863385777	0.0107130148446	7.72370704182	0.0	0.389706952227	0.513592848162	0.180793005963	7.40453802919	0.0	17.7597140068	0.13729801575	0.0	0.0469352918642	3.89666418893	0.217930347604	0.117789778094	0.469745004579	1.4398533833	0.0	1.13129467629	0.300437964418	4.23387046974	6.60562910242	0.0543015533657	42.5078399326	5.18661995923	5.53194602908	0.0	0.0	0.0	0.0409896837939	4.35328569853	0.0	0.512023646002	0.0	0.0	0.0	0.0	0.0	0.0	0.0
H7D-3_	0.351781999962	0.971362239269	0.384872004053	0.713039622	0.0487561399122	0.755795352292	0.275524942392	2.04175532892	0.881013271376	1.2593775278	0.0189603499611	0.262636528212	0.089404450725	0.62403971041	0.0	0.0226220309197	0.0431233342335	0.0384151779413	0.247485578129	0.0	0.532998157348	0.0	0.0	0.0928904990859	0.0	0.412904171081	0.0	0.0951630076739	0.0315905538503	0.0	0.148836631795	2.94621464674	0.130818406637	0.0	0.0	0.0	0.706492335015	0.0	0.0	0.0	0.579545245283	0.0807576562084	0.0	1.16390780697	0.708457162267	2.40123245025	0.0	0.0	0.0
H8-3_	0.00524050158765	0.000220480084351	0.000255297275394	0.00861265058814	0.00015006421953	0.00735704261229	0.00351391658656	8.978500638	0.00860288427698	0.0	0.0	0.0	0.0487286822278	0.00923414587326	0.0	0.0	0.0	0.0	0.0	0.0	0.0	0.0	0.0	0.0	0.0	0.0	0.0	0.0	0.0	0.0	0.0	0.0	0.0	0.0	0.0	0.0	0.0	0.0	0.0	0.0	0.074323122066	0.0	0.0	0.0	0.0	0.0	0.0	0.0	0.0
H9D-3_	1.14946557721	0.72071369735	0.0127035491195	0.225881327602	0.013211147117	0.611482958851	0.177093584249	2.72628114146	0.204160306675	0.646952110799	0.0698039098412	0.105481692483	0.164574499696	0.512507555299	0.00826076211882	0.0499707930492	1.07957953937	0.0942855176921	0.7835771215	0.0	1.65702930953	0.0	0.0	1.14906335184	0.0	0.0	0.285917073722	0.0700699092742	0.0	0.262236644361	0.219181161703	1.31169442324	0.0	0.0	0.0	0.0	13.0050150335	0.0	0.0	0.0	11.94837306	0.0	0.0	10.2840273461	11.8240061983	1.01032139663	0.0	0.0	0.0
MHB-0015-20100401-HPB-2_	0.00686065731796	1.55348094393	0.526571631072	0.0	0.722965949097	0.0369209381337	0.0176344087884	0.0	0.0	0.0913462524281	0.0	0.0	1.89879960549	0.0695116257586	0.0216612756495	0.786197041211	0.0	0.148340641634	0.0	0.164946026366	0.0	0.0	0.0	0.322827936171	1.28743608154	0.0	0.374864235146	1.92923337771	0.914904592176	0.0	0.862101491218	0.198433273103	0.757735122599	0.0	2.69537324844	2.17451646155	4.0921921452	14.1600867555	15.8775202759	0.0	3.35688072325	0.935539792923	0.0	5.61805385726	1.36785764966	0.0	1.20931326374	0.0	18.6537434165
MHB-0017-20100622-DCP-2_	0.00920102389669	1.56701506589	0.567022127529	0.00322035842097	0.804456974647	0.0212210258109	0.0118250051815	0.00918928879994	0.0	0.0700040420961	0.0	0.0463683291477	2.05459033432	0.0932240308852	0.0145252783842	0.834726489145	0.0	0.497359700851	0.192251125257	0.0829551889083	0.0	0.62272898667	0.0	0.432953785267	2.01438694134	0.0	0.0	2.95697154501	2.3313089969	0.0	0.0	0.0	0.0	0.0	3.16298693478	1.45815313309	2.74407800687	10.6821549234	10.0442438173	2.96317531872	0.0	0.941009395169	0.0	2.26035984882	0.0	0.0	0.810922315646	1.46840745056	17.7068866475
MHB-0018-20100622-HPB-1_	0.0161122170648	0.610891714143	0.30362358677	0.159950375881	0.600046817362	0.0270260652444	0.00376493771317	0.131659096492	0.0	0.295321762405	0.0468944880876	0.11810489276	9.80313483012	0.0	0.00924934366515	1.56662507424	0.0711044078006	1.20348488831	0.918156272372	0.176079482662	0.0732366807334	3.83320703427	0.0	1.70011565436	4.21462699964	0.204246543675	0.320133328687	2.70670827266	0.625061395704	0.0	0.0	0.423654074494	0.0	0.0	14.6742524319	0.825347926415	0.0	30.8930352602	0.383755796477	0.754751162438	0.0	0.399474582993	0.0	0.959561416345	0.584073887959	0.212105349858	0.0	1.87009223389	10.758098098
MHB-0019-20100622-HPB-2_	0.0192284555461	0.729954132944	0.326488911105	0.169802056604	0.583525723305	0.0386624104876	0.0114055828009	0.0974968821989	0.0111694067324	0.303844775391	0.047354388265	0.0	7.68496380794	0.0	0.0	1.35599071246	0.0359008688617	0.895475086108	1.42164647888	0.213367579709	0.0739549221267	3.20342050809	0.0	3.43357780733	3.7008351129	0.0	0.161636458371	4.51580980515	0.473393588917	0.0	0.0	0.0	0.653450556854	0.0	8.71656746001	1.77106471313	0.441124668153	29.001792594	0.581279007185	2.667535859	0.0	0.201696140383	0.0	0.968971956551	0.589801974471	0.428370987717	0.0	0.0	13.2661319629
MHB-0045-20100902-St9_	0.00401117331666	0.294991407042	0.471912939673	0.0	0.953697759741	0.006167517401	0.164963015546	0.0	0.0	0.0610363257106	0.0642096957901	0.0	0.40369385552	0.0	6.21829356719	0.0	0.0	0.346917209778	0.251434816078	0.0964378585004	0.0	0.0	0.0	0.503321569515	0.0	1.11864817981	0.0	0.0	0.427928779107	0.0	0.0	0.0	0.0	0.0	0.0	0.282524351141	0.0	0.258715015938	2.1018114456	0.0	0.0	0.0	0.0	1.31386755988	0.0	0.580845235561	0.0	0.0	1.13310709986
MHB-0112-20110728-St9_	0.0104313625388	0.14636370252	0.701283222331	0.0	1.90649714772	0.280684250134	0.0603279731203	0.0	0.0	0.178570829572	0.0	0.105137179751	2.36213257708	0.0528448613116	0.0658702537905	0.79692134283	0.0632972667712	0.0	0.217958480335	1.12857307147	0.0	1.17666466549	0.0	1.2271182934	0.652498824804	1.09092375806	0.569966485484	0.20952316387	1.39107683813	0.0	0.0	0.0	0.0	0.0	0.0	0.918407689011	0.0	0.50460611754	0.797113505017	0.0	0.0	0.355612964514	0.0	0.0	0.0	0.377633098393	0.0	0.0	2.39421938219
MHB-0126-20110824-St6_	0.0	0.139064650581	0.69084959857	0.0	0.693088510876	0.883876018353	0.0119158735615	0.0	0.0	0.0881774787417	0.0	0.0	0.116641052517	0.0939404040733	6.0157645907	0.0	0.112521268287	0.100236324956	0.29059269727	0.222913738501	0.0	0.418342867753	0.0	0.0	0.0	0.0	0.0	7.82169720861	0.494573425033	0.0	0.0	0.0	0.0	0.0	0.0	1.30609618068	0.0	0.299006698747	0.202428561359	0.0	0.0	0.0	0.0	0.0	0.0	0.0	0.0	0.0	0.327393649755
MHB-0129-20110824-St9_	0.00576199108716	0.454416964631	0.37284277335	0.0	0.65652431959	0.0730912663912	0.162914764159	0.0	0.0	0.0986375005753	0.0691772080719	0.0290374095618	0.398681419873	0.0291900141278	7.12688726288	0.330147690976	0.0349636287323	0.311463397508	0.240788260669	0.398278223645	0.144048460226	1.29991289057	0.0	0.632637235417	0.540632980437	0.6025955811	0.0	1.0416122903	0.461035017032	0.0	0.362022243526	0.166656152322	0.0	0.0	0.848900982495	1.8262892154	0.859217039082	0.371640290325	0.0629004380409	0.742256077927	0.0	0.982152966305	0.0	0.471837824751	2.29761762484	0.0	0.253913434396	0.0	0.101730723388
MHB-0130-20110824-St10_	0.0	0.0791586732771	0.474098500134	0.0	0.358563109343	0.0216862831307	0.00725055648128	0.0	0.0	0.0536541267157	0.0	0.0	0.0354868040076	0.228642978493	10.5093649147	0.484878692654	0.0	0.0	0.0589398321978	0.0678191423868	0.0	0.0	0.0	0.265467610854	0.0	0.39334013305	0.308258058702	0.0	0.300937445656	0.0	0.0	0.0	0.0	0.0	0.554114294683	0.198682960154	0.0	0.363878476281	0.615867443536	0.726753846874	0.0	0.0	0.0	0.0	0.0	0.0	0.0	0.0	0.597636288332
MHB-0131-20110824-St11_	0.00719905091678	0.116684831149	0.550527553489	0.0	0.467028741824	0.024905583395	0.0462605115194	0.0	0.0	0.0273862272878	0.0	0.0362794365289	0.0226415408227	0.0364701011836	9.71694324077	0.0343739690187	0.0	0.0389143409536	0.0376052071779	0.0216352236254	0.0	0.487234652657	0.0	0.0	0.22515621739	0.0	0.0	1.01219523675	0.0	0.0	0.904623601365	0.0	0.0	0.0	0.0	0.25353020532	0.0	0.0	0.785880174568	0.463688611927	0.587075798722	0.0	0.0	0.0	0.0	0.0	0.317240293333	0.0	0.0
MHB-0132-20110824-St12_	0.0	0.0416145956908	0.372808861596	0.0	0.313053930466	0.0382824191654	0.0116357104512	0.0	0.0	0.0172208542775	0.0	0.0	0.0	0.0	11.3127176955	0.216148469517	0.109875695696	0.195759185908	0.0	0.0544181612749	0.0	0.204253446186	0.0	0.0710038432232	0.0	0.0	0.0	0.181852270793	0.0	0.0	0.0	0.0	0.0	0.0	0.0	0.159423445766	0.0	0.0	0.494172776104	0.0	0.0	0.0	0.0	0.0	0.0	0.0	0.0	0.0	0.0
MHB-0133-20110824-St13_	0.00869280211565	0.332262428136	0.66719306569	0.0	0.646949482559	0.427709333538	0.111718468741	0.0	0.0	0.0992060164287	0.0	0.0	0.273394974199	0.440373844263	6.10672144516	0.0830126398781	0.632972667712	0.0939775726775	0.363264133891	0.470238779777	0.0	0.78444311033	0.0	1.09077181636	1.08749804134	0.606068754478	0.0	2.79364218493	0.231846139689	0.0	0.0	0.0	0.0	0.0	0.0	0.0	0.0	0.280336731967	0.379577859532	1.11980131641	0.0	0.0	0.0	1.42367205336	1.73314528329	0.0	0.0	0.0	1.22780481138
MHB-0137-20110824-St17_	0.0273183607619	1.26557465378	0.371139811013	0.00956142643629	0.86138153129	0.0997601758024	0.342313819806	0.0136417592977	0.0	0.28578819978	0.0	0.275340387724	0.343672957756	0.0	2.6738351699	0.456538193805	0.0	0.443006731278	0.499453913899	1.14939370675	0.0	1.23261174016	0.0	0.428488098425	2.13601030384	0.0	0.373166736723	0.823070239957	0.728609302388	0.0	0.0	0.790138829351	0.0	0.0	0.0	0.0	2.03683073189	0.660748387874	0.0	0.879783524819	2.22778650262	0.0	0.0	2.23704544535	2.72332715458	0.0	0.0	2.17989241905	0.482318795715
MHB-0149-20111107-St12_	0.00386718247965	0.116006067493	0.92294416392	0.0	1.31424550432	0.66001924679	0.0	0.0	0.0	0.058845278121	0.0	0.0	0.0973005703047	0.391819805024	0.0244198483604	0.886319570391	0.0	1.25423914304	0.404014918142	0.0	0.0	0.0	0.0	0.242626807869	5.32176926127	1.07849157848	0.0	31.070315326	0.82513446638	0.0	0.971890484543	0.223703835233	0.0	0.0	3.0386301835	0.272382451356	0.0	0.0	0.0	0.0	0.0	57.4801246018	0.0	0.0	0.0	0.0	0.0	0.0	0.0
MPA-0001-20120413_	0.0536451357087	0.00153971638309	1.86665572255	0.0	0.415594642226	0.0646590068446	0.00408988938316	0.0	0.0	0.0492890178082	1.05158739764	24.8028537094	4.83848533027	0.0644863944365	0.00358844795047	1.92325335564	0.00551724480523	5.26874956969	0.0189981393309	0.0	0.0227307818926	1.14870373172	0.0	0.0	0.0	0.0950893102354	0.0496805753486	0.0913144158037	0.0242503724106	9.36379142925	5.14142517068	0.0131491327416	2.05865650314	0.549474244613	0.178608254945	0.0	0.0	0.0	0.0	0.819893714413	0.0	0.0619933176019	0.0	0.0	0.0	0.065832044784	0.0	0.0	0.0
MPA-0025-20120426-Bv6_	0.0	0.000663243816661	2.37997064035	0.0	0.954302321321	0.000351290629586	0.0	0.0	0.0	0.0130369449483	2.68077749505	1.24807929865	0.0948488946542	0.0185186496416	0.0	1.06471129972	0.0	0.503874299235	0.033416301551	0.00274646294659	0.0	53.1717080283	0.0265205078633	0.0	0.543062607545	0.446013231052	0.149801835838	0.293696375936	0.13405726851	0.137394840531	1.77996707102	0.0264323861061	0.353270469953	0.788966503089	0.673196825393	0.0160920757467	0.0	0.0	0.0	0.588625111283	0.0	0.280392670213	0.0	0.0	0.0	0.198503360648	0.0402717682003	0.0	0.0
MPA-0041-20120501_	0.0136825870708	0.0485471787365	3.58233455938	0.0140474563086	0.323665476031	0.00420762640693	0.00762000926101	0.00546605445375	0.0017220510657	0.0	1.08418302731	0.00459687029049	0.0430327354682	0.0323472022897	0.00072000460112	0.426832493074	0.0	13.3524221939	0.0142945654219	0.0	0.0342061549497	0.226366061599	0.0264710517477	0.0	0.0	0.15899339081	0.024920413596	0.146574341743	0.0851500841648	0.342846557871	3.26673939893	0.0	1.05783504666	0.157499043669	0.358368763136	0.0321241336714	0.0	0.0	0.0	1.52757131344	0.0	0.1865798579	0.0	0.0	0.0	0.0	0.0401966683856	0.145575195567	0.0
MPA-0044-20120501-Bv6_	0.0	0.0	3.00812538158	0.0	0.945093755726	0.00280621575287	0.0	0.0	0.0	0.000867858813613	3.05300543577	0.0	0.106190230638	0.0600976073656	0.0	1.49887351338	0.0	1.71658686526	0.00476677713131	0.0	0.0	0.349979572518	0.0264817293261	0.0	0.0285404492773	0.699853104173	0.0498609313929	0.10997509887	0.146030453133	0.0685969702487	2.75204808208	0.0	0.554327579982	0.393906434407	0.179256658836	0.0	0.0	0.0	0.0	2.17472834691	0.0	0.279982677401	0.0	0.0	0.0	0.0330355178598	0.0402128824403	0.0	0.0
MPA-0054-20120507_	0.000911483380579	0.0	2.93723568005	0.0	0.970563058036	0.00981037820272	0.0	0.000455160431846	0.0	0.00433426768996	3.19172893558	0.00459339763465	0.56473631269	0.0369403039386	0.00143892136289	1.91494306858	0.0	0.418795604269	0.0333287890772	0.0	0.0	0.020563186892	0.502570035092	0.0	0.399103456247	0.667267780099	0.0996063509584	0.622470358415	0.230947058668	0.685175116309	2.00437728354	0.0131815817497	0.302010261898	0.0786900313617	0.313335782671	0.0641997316855	0.0	0.0	0.0	1.46770896755	0.0	0.497170421783	0.0	0.0	0.0	0.0	0.0401663022481	0.0	0.0
MPA-0057-20120508_	0.0919070749903	0.0123276402455	2.32315273209	0.157970975261	1.14500331964	0.128022888228	0.0906346901492	0.0022720261287	0.238787415759	0.00173083049428	2.99706801894	0.00458577622975	0.157405895196	0.129076542939	0.000718266946092	0.947193044831	0.0	0.644367015114	0.133093958654	0.0	0.250239748066	0.0410581365505	0.105628666645	0.0142728827596	0.113840360102	0.60271677283	0.0745808124326	0.749380575288	0.157754226377	0.547230614286	1.88670579759	0.0	0.201006109248	0.157118936369	0.580943801737	0.0	0.0	0.0	0.0	1.69971752935	0.0	0.341237539733	0.0	0.0745156924704	0.0	0.0	0.0801993159473	0.0	0.0
MPA-0067-20120514_	0.0202611175651	0.000220291497613	2.27964020002	0.0194415670871	1.31973546361	0.0343034990479	0.0550042719005	0.000454725309924	0.0275056826723	0.0	2.85341103671	0.00917801292413	0.200475892024	0.0415181136795	0.0	1.95224427637	0.0	0.0689121581989	0.0237835197095	0.0	0.0113825462534	0.143804703018	7.84845307695	0.0	0.170880824307	0.349187084655	0.124388912241	0.40238989509	0.121434883731	0.273808042454	0.800984459714	0.0	0.402295396914	1.80814053044	0.0894389261557	0.0	0.0	0.0	0.0	1.23169693475	0.0	0.217304123473	0.0	0.0	0.0	0.0	0.0401279042736	0.0	0.0
MPA-0073-20120413_	0.0	0.000220680116686	1.9969583215	0.000319276462401	0.518491665171	0.0248963777022	0.0	0.0	0.0	0.0494504989653	1.32517937888	22.2040026	4.11126787244	0.0231063090664	0.0057603271334	1.85986388681	0.0	4.84715383335	0.047650953047	0.0	0.0	1.50232321782	0.185306701818	0.0	0.0855911386871	0.0318002809179	0.0	0.146581729562	0.133814019434	7.95444105188	3.78273100889	0.0923454844031	2.01502545707	0.866288401708	0.447983532597	0.0	0.0	0.0	0.0	0.528801337372	0.0	0.0310982103545	0.0	0.0	0.0	0.132095448732	0.0401986944273	0.0	0.0
MPA-0074-20120423_	0.000228043117847	0.0	2.88094309251	0.0	0.770188659438	0.120267988131	0.0	0.0	0.0	0.00173501777636	1.58429439007	0.142502979005	0.0889343199676	0.0184841155941	0.0	0.531362899541	0.0	6.43953596207	0.00952971028126	0.00274134127283	0.0	2.96333753366	0.211768413981	0.0	0.0	0.381584137944	0.149522481576	0.0183217927178	0.0729857864269	36.4788737575	2.34975991853	0.0	0.10074619492	8.42619883628	1.29908676637	0.0	0.0	0.0	0.0	0.881291142371	0.0	0.124386571933	0.0	0.0	0.0	0.0	0.0401966683856	0.0	0.0
MPA-0075-20120507_	0.000457284703744	0.0	3.02813556745	0.0	0.940719870668	0.0123044917374	0.0	0.000456701477323	0.0	0.00869788460781	2.67182939519	0.0553073950782	0.526378925361	0.03243220176	0.00360948286695	1.60264439979	0.0	0.439988282935	0.0191095034302	0.0	0.0	0.1444296565	0.424649765203	0.0	0.400454708537	0.414469071421	0.0999435901071	1.02871648904	0.268317767	0.893743405036	2.29847261997	0.0	0.353538247863	0.157912907445	0.0449138070985	0.0805213674483	0.0	0.0	0.0	1.295956832	0.0	0.249426850647	0.0	0.0	0.0	0.0662179418578	0.120906882223	0.0	0.0
MPA-0076-20120508_	0.000457261596887	0.0	2.97700382913	0.0	0.861768493098	0.00738232199065	0.0	0.000456678399936	0.0	0.000869744509873	1.45662241874	0.267305568426	0.733441767317	0.023164687816	0.000721860095544	2.31432864072	0.0	1.51763570082	0.0382170756322	0.0	0.0	0.123790592903	0.132696346065	0.0	1.20130342	1.02018000754	0.0499692699502	1.19398558896	0.195130333636	3.23106288097	5.40113772057	0.0	11.817681387	0.631619712063	10.3745651806	0.579724550335	0.0	0.0	0.0	0.883562281747	0.0	0.155883904354	0.0	0.0	0.0	0.0	0.0403002575765	0.0	0.0
MPA-0077-20120510_	0.000684854213097	0.0	2.35554013883	0.0	1.06900222906	0.00666913385158	0.0	0.0	0.0	0.00607899631447	2.6713047648	0.492386269798	0.258469981158	0.0138777751325	0.000720767471787	2.58114861771	0.0	0.829240652393	2.52327904425	0.0	0.0	3.33728695793	2.64990987752	0.0	0.0856775071419	0.763976880014	0.224521359002	0.990425086931	0.146126234964	5.9718507998	1.3195546387	0.0	8.42122041676	39.8894776455	1.03140184457	0.0643163406835	0.0	0.0	0.0	1.05866988229	0.0	0.217907136934	0.0	0.0	0.0	0.0	0.120717774587	0.0	0.0
MPA-0078-20120514_	0.000455764643787	0.0	2.40475303199	0.0	1.29239824036	0.00350388296567	0.0	0.0	0.0	0.000866897197199	2.63741285034	0.234275078072	0.252280703062	0.0138533116659	0.0	1.80623045162	0.0	0.22665374189	0.023807476919	0.0	0.0	0.246770670719	7.2215015663	0.0	0.199561778576	0.381315078365	0.0747085257352	0.23801535941	0.109401484903	0.890772512831	1.71812420083	0.0	0.553713366597	2.04604385951	0.179058036499	0.0160507412786	0.0	0.0	0.0	1.35036025781	0.0	0.372896596383	0.0	0.0	0.0	0.0	0.160673300919	0.0	0.0
P1mamD-3_	3.68865275538	0.0188844039569	0.0262398496	0.0739291801507	0.0249503181502	0.30995131444	0.368837614679	0.000917203586009	0.0537465708139	0.0366831197907	0.0294021563308	0.0509093995925	0.0144417804913	5.39218968089	0.00289960141895	0.00438504887162	0.256343170498	0.0	0.364591328169	0.0	0.90688691511	0.0621559809601	0.0	0.0720234853622	0.0	0.928432010399	0.0752695883936	0.036892747685	0.085729071899	0.0	0.403906381916	0.0531249783777	0.0	0.0	0.0	0.0	0.0	0.0	0.0	0.29576119409	0.0748926045561	0.0626161763264	0.0	0.0	0.0	0.0997402079026	0.0404699902288	0.0	0.0
P2mam-3_	0.0269050198116	3.30732814909	0.014562211137	1.09138618741	0.0049556129791	0.0133221359543	0.0228565718224	0.236826551001	0.625010034045	0.0164801770388	0.00364989603161	0.00919235067865	0.0745787983438	0.0924066059016	0.00215968725421	0.00870955030368	0.0	0.00985997310596	0.242970874476	0.0	0.433212460081	0.102878108982	0.0	0.0214578738062	0.0570492572584	0.0635877417266	0.124583230739	0.0915951142195	0.0364873762471	0.0	0.114605106522	0.0527582114941	0.0	0.0	0.0	0.0321192771706	1.15600716176	0.0	0.0	0.0587438606322	1.04125780144	0.0310919418178	0.0	0.597477366476	1.00011321503	0.0660344109769	0.0	0.0	0.0
P3mamD-3_	2.57388583234	0.0015496033272	0.0328102306467	0.0121705385041	0.0129577244081	0.113616035997	0.101139727298	0.00228477741297	0.0138202913113	0.377698140918	0.0402828347337	0.239798674211	0.0230238987272	1.64569072724	0.00505608651207	0.0655396082362	35.259470742	0.0544108193311	0.0956006581507	0.0	0.446096479151	0.103221417466	0.02655537151	2.63377300614	0.0572396329778	0.0956999049568	0.799993408688	0.0551404625313	0.0122030453745	0.0	0.11498754848	0.105868535635	0.0505335537824	0.0	0.0	0.0322264605205	0.0	0.0	0.0	0.294699456564	0.0	0.0	0.0	0.0749338966298	0.0	0.16563692631	0.0806494182868	0.0	0.0
PGOR67D-3_	0.00443519922214	0.164217065751	0.56207867154	0.815049572565	1.06881226265	0.0563505474719	0.183001457038	0.0895233855786	0.262648458132	0.0444003607553	0.526875287418	0.0517603847583	2.43447201557	0.00946043794826	0.000737017556148	11.5025376841	0.00566582870805	0.0403779200979	0.146323310393	0.00561223259498	0.0933717615583	0.0	0.108386139963	0.00732274068014	38.3144024371	0.423150619324	0.306111082592	2.8882264951	0.560327731194	0.0	0.52798879442	0.0405097488349	4.22819560388	0.0	0.0917091604677	0.0	2.01891401932	0.0	0.0	0.841974120899	3.19806838134	6.20712770053	0.0	2.06444566908	2.23396284155	0.0	0.20573236791	78.2328671519	0.0329707684219
PGOR73-3_	2.81489714332	0.0159355541949	0.032803596286	1.3657066012	0.00180768897266	0.032002998998	0.395070661435	0.00365490467485	1.83599988635	0.00957105865708	0.0329520185857	0.0	0.0	0.505194416487	0.0	0.0393158135182	0.0	0.0	0.21983705282	0.0	10.6469703477	0.0	0.0	0.0	0.114456117787	0.0	0.449905301326	0.0367528752719	0.0	0.0	0.114964297535	0.0	0.0	0.0	0.0	0.0	0.0	0.0	0.0	0.235711893719	0.0	0.0623787780237	0.0	0.0749187446944	0.0	0.0	0.0	0.0	0.0
PML-0033-2008-08-28-Np_	0.0	0.0	1.37531679638	0.0	1.8643947852	0.00713534320854	0.0	0.0	0.0	0.0	1.11428518233	0.0	0.525423079646	0.0	0.00732595450811	2.65895871117	0.0	0.100339131443	0.0	0.0	0.0	0.0	0.269339557808	0.0	0.580556646684	0.647094947089	1.26781006707	0.0	0.618850849785	0.0	0.583134290726	0.0	0.0	0.0	0.0	0.0	0.0	0.0	0.0	1.79340487752	0.0	1.26561742243	0.0	0.0	0.0	0.0	0.408995947404	0.0	0.0
PML-0034-2008-08-28-Dp_	0.0	0.0	1.52281150281	0.0	1.79395257267	0.0	0.0	0.0	0.0	0.0	1.1784367698	0.0	0.356200460753	0.0573753656918	0.00893968165884	2.43349631733	0.0	0.0	0.0	0.0	0.0	0.0	0.0	0.0	1.4168779237	1.57926801855	3.40357020509	0.0	0.755168433718	0.0	1.42316879464	0.0	0.625439691307	0.0	0.0	0.0	0.0	0.0	0.0	1.45896516944	0.0	0.386100433938	0.0	0.0	0.0	0.0	0.0	0.0	0.0
PML-46-2003-08-04_	0.0020635163429	0.0	2.09477445655	0.0	1.38624571763	0.0	0.0194479809297	0.0	0.0	0.0313996543333	2.48842343089	0.0	0.328822085417	0.0278765078673	0.0	1.78665209842	0.0	0.104106806339	0.0	0.0	0.0	0.0	0.0	0.0	0.172101772733	0.959132826713	0.0	0.0	0.183453809225	0.0	1.03719537876	0.119367659116	0.0	0.0	0.0	0.0484474715851	0.0	0.0	0.0	1.59492528633	0.0	1.87591515182	0.0	0.0	0.0	0.199207487295	1.21243857926	0.0	0.0
PW18-Station3-150meters_	0.0	0.00490290427217	0.535544308481	0.0	2.25806263569	0.0	0.0	0.0	0.0	0.43689159456	0.0	0.0	0.0	0.0	0.650557886331	0.0	0.0	0.0	0.0	0.0	0.0	0.0	0.0	0.0529812178437	0.0	0.23550487996	3.50670869615	0.0	2.25225673214	0.0	0.0	0.0	0.0	0.0	0.0	0.0	0.0	0.0	0.0	0.870259925633	0.0	0.921222087992	0.0	0.0	0.0	0.489132829946	1.7862085049	0.0	0.0
PW28-Station6-145meters_	0.0	0.0935635326504	0.988937431747	0.0	1.8255410156	0.0	0.00637254388821	0.0	0.0	0.565881989602	0.0	0.0999523325299	0.0	0.0502388133565	0.571424451633	0.0	0.060175757725	0.0	0.0	0.0	0.0	0.0	0.0	0.0	0.0	0.345708259404	0.541858549214	0.0	12.0345296761	0.0	0.62307499557	0.0	0.0	0.0	0.0	0.349246540369	0.0	0.0	0.108257685417	0.0	0.808717018075	1.35230354725	0.0	0.0	0.0	0.0	0.874018736918	0.0	0.0
PW3-Station5-135meters_	0.0	0.0101702520675	1.01570510261	0.0	1.93819529849	0.0	0.0	0.0	0.0	0.199909916962	0.0	0.0	0.0	0.106487612515	0.481164607937	0.0	0.0	0.0	0.0	0.0	0.0	0.0	0.0	0.164850967019	0.0	0.0	1.4356734209	0.0	12.3338915009	0.0	0.66034370901	0.151993895019	0.0	0.0	0.0	0.0	0.0	0.0	0.0	0.676953060619	0.0	1.43319046094	0.0	0.0	0.0	0.0	1.38944616278	0.0	0.0
PW5-Station4-160meters_	0.0	0.00292922730151	0.289346398224	0.0	2.57724689601	0.0	0.000598522597704	0.0	0.0	0.0522630017587	0.0	0.00938773129881	0.00292938261686	0.0	0.205855136711	0.0133420037229	0.0	0.0	0.0	0.0	0.0	0.0	0.0	0.0803511661075	0.0	0.064939279853	2.18837680251	0.0	3.67660656164	0.0	0.409643511318	0.0	0.0	0.0	0.182965226426	0.032801962646	0.0	0.0	0.0	0.359954661227	0.0	1.46062841325	0.0	0.0	0.0	0.101156928472	1.72388287234	0.0	0.0
R15mamD-3_	0.39270833662	0.000442385926549	0.0647990503979	4.41401435176	0.000301098845249	0.0115984473949	0.0293773178639	0.0054790333645	5.93101704598	0.00869568750651	0.00365911573463	0.0	0.0172539659376	0.194544055965	0.0	0.0	0.0	0.00494243978768	1.04120486027	0.0	1.85151830349	0.0	0.0	0.0286827690418	0.400353552958	0.0318741827529	0.0499591720883	0.0183652970251	0.0	0.0	0.40213110379	0.0	0.0	0.0	0.0	0.0	0.0	0.0	0.0	0.353353492084	0.0	0.0	0.0	0.0	0.0	0.0331006075433	0.0	0.0	0.0
R16mamD-3_	0.325213028589	0.00974430524341	0.99111606395	2.19286503167	0.01431955745	0.266384341864	2.50186814419	0.237255863052	3.04860736485	0.0113181168465	0.0	0.00461337903053	0.0115166077144	0.343184205553	0.0	0.0174843010851	0.00555491946626	0.0247421985729	0.105203277622	0.0	0.389061994472	0.0	0.0	0.0	0.229051180786	0.0319128767532	0.0750297308281	0.0183875917711	0.073247900278	0.0	0.115034078595	0.0	0.0	0.0	0.134870914821	0.0	0.0	0.0	0.0	0.353782449282	0.0	0.0312083203557	0.0	0.0	0.0	0.0	0.0	0.0	0.0
RBAN01ban-3_	0.131068193833	0.122445659422	0.166802010986	3.40168894682	0.374708284613	0.124400250846	0.925832948954	0.0239177186743	1.09483673608	0.123111679067	0.145053932611	0.22832612976	1.11960727042	0.137715651376	0.00102178751812	3.59114425747	0.0942600024445	0.188929807256	1.62964146296	0.0	0.0323622211266	0.350449300273	0.0375661353069	0.0101521123384	1.61946278669	0.180507137805	0.742676807761	0.0	0.310731204169	0.0	0.243997968725	0.0936032784573	0.21445947215	0.0	0.0635719425415	0.182354605872	1.54426763165	0.0	0.0	0.166756765666	2.53356736941	0.573696474832	0.0	1.1660445378	1.80665613037	0.0937262607414	1.48316247288	4.75160728637	0.0
RGOR38D-3_	0.579231182623	0.00506543012305	0.0119856934031	1.77160534598	0.00614582425195	0.284857401281	5.30716225507	0.00318227659674	2.79799931271	0.000865807034728	0.0	0.0	0.0143161050373	0.41968867848	0.0	0.043468892411	0.0	0.0	0.0427995682901	0.0	0.0682781006395	0.0	0.0	0.0	0.0569459487442	0.0	0.0497430509213	0.0182858495631	0.0	0.0	0.0571987860622	0.0	0.0	0.0	0.0	0.0	0.0	0.0	0.0	0.175912450259	0.0	0.0620712770053	0.0	0.0	0.0	0.0659148315606	0.0	0.0	0.0
RMGACHP13D-3_	1.06131267046	0.0717174231335	0.0158419930586	0.670446778363	0.00705906142621	3.23005453839	0.627771532196	0.0227752268906	0.802475796614	0.0364353733036	0.00730089580679	0.00459687029049	1.22786738536	3.64599180093	0.0	0.0	0.442803317768	0.0	0.0667079719688	0.0	0.171030774748	0.0	0.0	0.0	0.0285289416117	13.2918474717	0.0	0.0	0.0243285954756	0.0	0.0573112175251	0.0395746414832	0.0503730974602	0.0	0.044796095392	0.0	0.0	0.0	0.0	0.235010971299	0.0743868029831	0.0310966429833	0.0	0.0	0.0	0.0330221977578	0.0803933367711	0.0	0.0
SEA-0035-20120519-Bv6_	0.022473196198	0.0362441516147	0.302167150019	0.0	1.4998551035	0.0	0.0577643671986	0.0	0.0	3.96109585299	0.0	0.151004144758	0.282719372326	0.0	0.993370321547	0.0	0.0	0.323942560124	0.0	0.270153736064	0.0	0.0	0.0	0.469989015242	0.0	0.0	0.818619083042	0.0	7.59219337236	0.0	0.0	6.06667023363	0.0	0.0	0.0	0.527628258422	0.0	0.0	0.0	1.92998869269	2.44355721521	0.0	0.0	0.0	0.0	9.76281594605	1.32043393616	0.0	0.0
SEA-0069-20120524-Bv6_	0.0975227822313	0.00219463334088	0.167719176669	0.0317516040804	0.109041701661	0.0	0.0	0.00906031632555	0.0	10.4481339864	0.0	1.92013691439	0.0	0.0	0.164696270521	0.0	0.0	0.0	0.094776431925	8.0427723796	0.113397547261	0.0	0.0	0.0	0.0	0.0	0.0	0.0	0.0	0.0	0.0	18.6296517221	0.0	0.0	0.0	0.0	0.0	0.0	0.0	0.584317378639	0.0	0.0	0.0	0.0	0.0	17.7345588915	0.0	0.0	0.0
SEA-0136-20120610-Bv6_	0.0286972737919	0.0185128689854	0.24115877195	0.0	2.13575394718	0.0	0.688450301665	0.0	0.0	1.38280183153	0.0	0.0	0.180510043219	0.0	0.558739553658	0.182698008696	0.0	0.103415066762	0.0	0.0	0.0	0.0	0.0	0.300077553072	0.0	0.0	0.522670112217	0.0	3.82693178778	0.0	0.0	0.276673876556	0.0	0.0	0.0	0.0	0.0	0.0	0.0	1.23225493698	0.0	0.0	0.0	0.0	0.0	0.0	7.58760980649	0.0	0.0
SEA-0143-20120611-Bv6_	0.0	0.0	0.326134854296	0.0	2.74750000422	0.0	0.0	0.0	0.0	0.107421589081	0.0	0.0	0.0	0.0220081215496	0.00342909536506	0.0	0.0	0.0	0.0	0.0	0.0	0.0	0.0	0.0	0.0	0.0	0.11868601204	0.0	0.3476022536	0.0	0.0	0.0628260891076	0.0	0.0	0.0	0.0	0.0	0.0	0.0	0.0	0.0	0.148100934573	0.0	0.0	0.0	0.471814756874	0.0	0.0	0.0
SEA-0155-20120613-Bv6_	0.0	0.0	1.74754239245	0.0	1.36426156951	0.0	0.0	0.0	0.0	0.679837279549	1.69043263746	0.0	0.0	0.0	0.0	4.96466258459	0.0	0.0	0.0	0.0	0.0	0.0	0.0	0.0	0.0	0.0	0.0	0.0	0.433306699131	0.0	2.04149347741	0.0	0.0	0.0	0.0	0.0	0.0	0.0	0.0	0.0	0.0	0.0	0.0	0.0	0.0	0.0	0.0	0.0	0.0
SEA-0156-20120613-Bv6_	0.0	0.00206328629362	1.35462587094	0.0208959072094	2.07278204554	0.0	0.0	0.0468493500858	0.0	0.105447299743	0.0	0.0	0.0	0.0864145470081	0.0	0.0814478398804	0.0	0.0	0.0	0.0	0.0	0.0	0.0	0.0	0.0	0.0	0.233009390272	0.0	0.227475807178	0.0	0.535867986294	0.0	0.0	0.0	0.0	0.0	0.0	0.0	0.0	0.549346451642	0.0	0.0	0.0	0.0	0.0	0.0	0.751689064503	0.0	0.0
SEA-0173-20121006-Bv6_	0.0	0.0	0.580665358835	0.0	2.52527465441	0.0	0.0	0.0	0.0	0.0453395691669	0.0	0.0	0.149937805655	0.0	0.00139371817471	0.0	0.0	0.0	0.0	0.0	0.0	0.0	0.0	0.0	0.773131534365	0.184658801974	2.65312448182	0.0	0.329651281934	0.0	0.110937743114	0.0255349743632	0.0	0.0	0.0	0.0	0.0	0.0	0.0	3.75302776807	0.0	0.180581998078	0.0	0.0	0.0	0.894898337558	6.92499967532	0.0	0.0
SEA-0178-20121008-Bv6_	0.0	0.0	0.834710727792	0.0	2.36401459523	0.0	0.0	0.0	0.0	0.392581470572	0.0	0.0650081991686	0.0	0.0	0.0101821890883	0.0	0.0	0.0	0.0	0.0	0.0	0.0	0.0	0.0	0.0	0.0	0.0	0.0	0.172025539142	0.0	0.0	0.186552735012	0.0	0.0	0.0	0.0	0.0	0.0	0.0	1.66174364987	0.0	0.439763715918	0.0	0.0	0.0	0.0	0.0	0.0	0.0
SEA-0182-20121009-Bv6_	0.0	4.00094278629	0.0029673358471	0.0	0.154362195799	0.0	0.0	0.0	0.0	0.261936400416	0.0	0.0	0.0	0.0	0.0	0.0	0.0	0.0	0.0	0.0	0.0	0.0	0.0	0.0	0.0	0.0923203941193	0.0	0.0	0.0353163347112	0.0	0.0	0.0	0.0	0.0	0.0	0.0	2.36944751515	0.0	0.0	0.0	2.80755212962	0.0	0.0	1.08431563326	2.64004132266	0.0	0.0	0.0	0.0
SEA-0201-20121012-Bv6_	0.00671448473783	0.015779306711	0.12789771085	0.0	0.658285824217	0.0	7.35713366682	0.0	0.0	1.0217147081	0.0	0.0193357013851	0.120671684605	0.0	0.178683711291	0.0183201522394	0.0	0.0622200465279	0.0	0.0	0.0	0.0865598132132	0.0	0.0601809127001	0.0	0.133753990547	0.314466351171	0.0	2.25132087817	0.0	0.0	1.38718193355	0.0	0.0	0.0	0.0675614729885	0.0	0.0	0.0	0.741390610802	0.0	0.523204149614	0.0	0.0	0.0	1.11120360519	0.338156496688	0.0	0.0
SEA-0205-20121013-Bv6_	0.0	0.0918523115046	0.141809602651	0.0	1.5420851055	0.0	0.0	0.0	0.0	1.80548012417	0.0	0.0	0.0	0.0	3.19678014899	0.0	0.0	0.0	0.0	0.0	0.0	0.0	0.0	1.98512842802	0.0	0.0	0.0	0.0	5.0633251346	0.0	0.0	1.83030410645	0.0	0.0	0.0	0.0	0.0	0.0	0.0	0.0	0.0	0.0	0.0	0.0	0.0	0.0	5.5772174646	0.0	0.0
SEA-0209-20121013-Bv6_	0.0162560604833	0.0367042570124	0.388575294449	0.0	2.00211512248	0.0	0.8356809051	0.0	0.0	0.329815451025	0.0	0.218458690859	0.204505989084	0.0	0.735666210186	0.0	0.0	0.351487376613	0.0	0.0	0.0	0.488985196319	0.0	0.169984051022	0.0	0.0	2.36860323908	0.0	10.1165438318	0.0	0.0	0.626906556221	0.0	0.0	1.06443033374	0.381661638427	0.0	0.0	0.0	4.18819103132	0.0	0.0	0.0	0.0	0.0	0.0	12.4168230739	0.0	0.0
SEA-0211-20121013-Bv6_	0.0	0.0	1.497863928	0.0	1.60004354063	0.0	0.0	0.0	0.0	1.80924154109	0.0	0.0	0.0	0.0	0.0811682459706	0.0	0.0	0.0	0.0	0.0	0.0	0.0	0.0	0.0	0.0	0.0	0.0	0.0	0.0	0.0	0.0	0.0	0.0	0.0	0.0	0.0	0.0	0.0	0.0	0.0	0.0	0.0	0.0	0.0	0.0	1.86134495941	0.0	0.0	0.0
SEA-0226-20121016-Bv6_	0.0	0.0	0.688586913443	0.0306280857822	0.644460586174	0.0	5.82261435904	0.0238356014103	0.0	1.11974157796	0.0	0.922087727021	0.0	0.0	0.0502351166271	0.0759702488906	0.0482728605925	1.07506212261	0.0	0.0	0.0	0.0	0.0	0.0	0.746429974309	0.277326405895	0.217338868641	0.0	2.75830664476	0.0	0.0	1.84076298706	0.0	0.0	0.0	0.0	0.0	0.0	0.0	2.0496055743	0.0	0.0	0.0	0.0	0.0	8.06391908569	0.350567954918	0.0	0.0
SEA-0229-20121016-Bv6_	0.0204733190099	1.01697918751	0.267630867748	0.0477710785373	1.46077219188	0.0	0.298202374256	0.0	0.0	0.194708640841	0.0	0.0	0.815607721672	0.0	1.85303555205	0.0	0.0	0.0	0.0	0.0	0.0	0.0	0.0	0.428164955062	0.0	5.70966129784	0.372885313844	0.0	0.182014955819	0.0	0.0	0.0	0.0	0.0	0.0	2.88404948495	1.01764733023	0.0	0.0	0.0	0.0	0.0	0.0	1.11767919121	0.0	0.988225378148	0.0	0.0	0.0
SEA-0239-20121017-Bv6_	0.0192946844401	0.0513445934601	0.281049095232	0.0	1.96970646939	0.0	0.66952473367	0.0	0.0	0.18349940139	0.0	0.0972350782874	0.121366383003	0.0977460920848	1.49252655277	0.0921281003338	0.0	1.66875314554	0.0	0.0579860897593	0.0	0.0	0.0	2.4210947992	0.0	0.672620014298	0.0	0.0	4.63148503784	0.0	0.0	0.0	0.0	0.0	0.0	0.679504196347	0.0	0.0	0.0	2.48552914794	0.0	0.0	0.0	1.5800027799	0.0	0.0	3.40103239846	0.0	0.0
SEA-0340-20121102-Bv6_	0.0	0.0527505242777	0.0	0.0	1.11300281222	0.0	0.0	0.0	0.411653195114	1.03688215966	0.0	0.0	0.0	0.0	0.0	0.0	0.0	0.0	0.0	0.0	0.0	0.0	0.0	51.3024153988	0.0	0.0	0.0	0.0	0.0	0.0	0.0	0.0	0.0	0.0	0.0	0.0	0.0	0.0	30.9447420063	0.0	0.0	0.0	0.0	0.0	0.0	0.0	0.0	0.0	0.0
SEA-0345-20121103-Bv6_	0.0	0.047078424893	0.0	0.0	0.0961282345624	0.0	0.0	0.0	0.0	11.6599071245	0.0	1.47107263603	0.0	0.0	2.07371776802	0.0	0.0	0.0	0.0	0.0	0.0	0.0	0.0	0.0	0.0	0.0	0.0	0.0	0.0	0.0	0.0	26.7362164367	0.0	0.0	0.0	0.0	0.0	0.0	1.06220578434	0.0	0.0	0.0	0.0	0.0	0.0	0.0	0.0	0.0	0.0
SEA-0350-20121104-Bv6_	0.0	0.0	0.00420721435251	0.115649618514	1.72863295828	0.0	0.0193027263004	0.0	0.0	0.0142840197929	0.0	0.0	0.0	0.0	5.26374391131	0.0	0.0	0.0	0.0	0.0	0.0	0.0	0.0	2.12021600569	0.0	0.523583048474	0.0	0.0	0.400583952558	0.0	0.0	0.0	0.0	0.0	0.0	0.0	0.0	0.0	0.0	0.0	0.0	0.0	0.0	0.0	0.0	0.0	0.0	0.0	0.0
SPA-0066-20120512_	0.000456869137294	0.000884191147584	2.91378747249	0.000319808401779	0.999593865977	0.00351237422544	0.0	0.000456286440892	0.0	0.0	2.7242520298	0.00460476111645	0.301746227645	0.00925792238861	0.00504868374997	1.78879309468	0.0	1.1607110361	0.0286382059409	0.0	0.0	0.0618421728066	0.556846311518	0.0	0.285779133901	1.14671745559	0.049926382204	0.789189460318	0.207148035244	0.274748060977	2.18156464597	0.0	0.555055227636	1.02550110644	0.493602898743	0.016089638415	0.0	0.0	0.0	1.11821831864	0.0	0.186900134326	0.0	0.0	0.0	0.0	0.0805313371473	0.0	0.0
SPA-0121-20120512_	0.000228204140878	0.000220824810362	2.9164735825	0.0	1.01000826267	0.00140353248163	0.0	0.0	0.0	0.0	2.57538298684	0.0460011617661	0.246895228327	0.0138728755297	0.00144102600402	1.58213877011	0.0	1.1595401973	0.0190728785687	0.0	0.0	0.14415284574	0.609264092787	0.0	0.171294516725	0.8273494179	0.199504080762	0.806728114684	0.133901757481	0.892030475728	2.35141910241	0.0	0.554495329288	1.10327178484	0.53793271519	0.0321468167738	0.0	0.0	0.0	1.52864994351	0.0	0.155593002833	0.0	0.0	0.0	0.0330455149903	0.20112525784	0.0	0.0
W10-3_	3.5696861722	0.078053512995	0.0202265426133	0.0633412510874	0.00601984803077	0.0140537541101	1.49242750802	0.000912849405054	0.103531786863	0.0104311361146	0.0475516882514	0.00460615642814	0.0546182434694	0.490818566932	0.000721459082411	0.0043642320142	0.0	0.0	1.91934121104	0.0	3.10762310215	0.0	0.0265245259192	0.0	0.0	0.0318629146716	0.29964906388	0.0183588045712	0.0	0.0687078284401	0.0574269919154	0.0132181954054	0.0	0.0	0.0	0.0160945138168	0.0	0.0	0.0	0.176614287721	0.0745370717634	0.0	0.0	0.0	0.182233648796	0.0330889058993	0.0	0.0	0.0
W11-3_	0.576306986123	0.00132568435054	0.0268630296705	1.79203162842	0.00270688104995	0.0175538949039	5.77855886657	0.00273647523256	2.58805964912	0.0	0.00365505333323	0.0	0.0574493678121	0.337760693854	0.00288365185523	0.0	0.0	0.00493695262199	0.0381669321135	0.0	0.0342493096668	0.0	0.0	0.0	0.257084405261	0.06367759118	0.0499037067175	0.0	0.0	0.0	0.0	0.0	0.0	0.0	0.0	0.0	0.0	0.0	0.0	0.294134328418	0.0	0.0	0.0	0.0	0.0	0.0	0.0	0.0	0.0
W12-3_	0.687659501441	0.000882231326392	0.0510774600249	2.22061371481	0.0648506028542	0.791336196704	2.66273043417	0.00182110030421	3.38212572954	0.0173414375602	0.0109458269384	0.0	0.00860221152006	0.817510084352	0.00215892569001	0.0	0.00553225317858	0.0	0.485770392736	0.0	0.455852313305	0.0	0.026457716877	0.450456450758	0.0570291401458	0.190695956902	0.273986458502	0.036625126121	0.0364745098105	0.0	0.0	0.0	0.0503477218633	0.0787098515297	0.0	0.032107951044	0.0679764424905	0.0	0.0	0.293615729783	0.0	0.0	0.0	0.0	0.0	0.0	0.0803528383898	0.0	0.0
W13-3_	0.539734073388	0.00330836747397	0.0620591139302	2.17051508667	0.0917215702406	0.0196256984125	4.46600530246	0.00455275076054	3.2409886762	0.0121390062921	0.00729721795892	0.00459455460347	0.0286740384002	0.0230935052077	0.00719641896671	0.00870647908046	0.0719192913216	0.00492824810626	0.095249096615	0.0	0.0683778469958	0.0205683662751	0.052915433754	0.0357505119649	0.142572850365	0.127130637935	2.26661524761	0.0183125630605	0.133739869305	0.0	0.114564693659	0.0	0.0	0.0787098515297	0.0	0.0481619265659	0.0679764424905	0.0	0.0	0.411062021696	0.0743493304109	0.0310809779574	0.0	0.0	0.0	0.0	0.321411353559	0.145501861632	0.0
W14-3_	0.161903495836	0.00272861709585	0.934687675743	0.164817291718	1.62269751862	0.0130070395544	0.439707183063	0.0131422817436	0.262619986953	0.0402259658929	0.342300537703	0.0378941587883	2.18164503857	0.0523783006041	0.0608371916825	0.237863224097	0.0114069860138	0.0863734668229	0.38296963313	0.00847431091055	0.0587452887005	0.0424100378007	0.245489963102	0.0221142585204	9.96564454144	1.6383214059	0.539255489447	0.0755175672427	1.41639869904	0.63590513625	1.53544058893	0.0407790424133	0.622873618307	0.243438472508	14.8171687616	3.79015477496	0.0	0.0454682738994	0.0513036291577	1.33189767585	0.0	0.73698963121	0.0	0.0	0.0	0.0680543677707	9.60943996913	4.80017858052	0.531039131091
W15-3_	0.359518363949	0.000440649508359	0.195164823395	2.61831377543	0.300216912913	0.00735185951061	2.79276607629	0.120975192846	3.46451985793	0.0173231117657	0.0182237663173	0.0	0.0286437367292	0.0138414605036	0.0143776281107	0.0130459175895	0.0110528137931	0.0	0.218841413994	0.0	0.113842646329	0.0	0.0	0.0	0.0854533107665	0.285741654625	0.0497630763041	0.0	0.242906432585	0.0	0.343330877692	0.0	0.0	0.0	0.0447262142045	0.0	0.0	0.0	0.0	0.175983268476	0.0	0.0620962654421	0.0	0.0	0.0	0.0	1.7257603759	0.0	0.160797203181
W16-3_	2.47333124405	0.00679929627557	0.0514369958471	0.208218893463	0.0379477128467	0.845941513974	0.361816205103	0.0	0.297136978604	0.130085288444	0.0299942175593	0.0566558671293	2.76972686668	11.4239467513	0.00443698456077	0.00447334911032	0.261505065794	0.0	1.16963134445	0.0	0.304479282349	0.0	0.0815631231585	0.830253915217	0.0586026224782	13.6517002633	0.255950888372	1.26079408759	0.0249872483089	0.0704257019848	0.0588628153492	0.365814481572	0.0	0.0	0.0	0.181466101509	0.069851970177	0.0	0.0	0.120686734691	0.0	0.127754113973	0.0	0.0767182217385	0.0	0.271329713516	0.0	0.0	0.0165408532023
W17-3_	1.06115391519	0.00481660452701	0.0578636610927	0.79049901681	0.0612632429977	2.07455541172	1.17066575636	0.82957119698	1.88643246708	0.0544391650934	0.0746993985677	0.0	0.0469643841817	1.87229736039	0.0166979779939	0.0594170504078	1.41957525271	0.0	1.00103696302	0.0	0.186656853784	0.140368068938	0.144447782653	0.995430529808	0.0778386593121	0.130139763492	0.101989671237	0.0749840530764	0.0497837936089	0.0	0.156368518553	0.0	0.0	0.0	0.0	0.0219119546264	0.0	0.0	0.0	0.160301591087	0.0	0.0424222011436	0.0	0.101900619331	0.0	0.045049052923	0.0	0.0	0.0
W5-3_	0.98139287209	0.0345330192736	0.2113562275	1.002805098	0.191389961095	0.0901465191276	2.49633187553	0.0203665702191	1.52068169035	0.0581822327337	4.12128575886	1.33598258551	0.160340376418	1.65292771832	0.0321929268526	2.92110957002	0.185612548476	3.80299440442	0.905448644715	0.0	0.254904909054	0.0	1.47947081049	0.0799643282272	0.637794625935	1.42178608093	0.835683255477	7.16805302874	0.271945725539	3.06587878522	6.40626403896	0.0	2.81535951185	6.16185061353	2.00292806461	0.0	0.0	0.0	0.0	0.656739814301	0.0	0.34759915123	0.0	0.0	0.0	0.0	0.449319491514	0.0	0.180020395584
W6-3_	0.00795907101725	0.00223597807612	0.605555489161	0.14880895624	0.241806993029	0.288573880061	0.46920805968	0.00256416771683	0.263674815097	0.00586015225003	22.1276310734	0.0103508487129	1.97024958936	0.41100725845	0.00729560810403	14.3038037347	0.00623167212439	0.027756526459	0.0482809633778	0.0	0.0513483758238	1.41329291123	61.9001083842	0.0402702952401	1.31690131937	2.61345871072	0.925876159745	3.44483283865	0.082171650031	0.926391904404	9.22697593877	0.0148518122466	2.15509276598	14.4517102549	1.1095491818	0.0723344420557	0.0	0.0	0.0	7.2100513858	0.0837489960839	0.140041648626	0.0	0.0	0.0	0.0	0.905115017237	0.0	0.0362635422075
W7-3_	0.836517245733	0.0068949504174	0.210771500759	0.901785557905	0.114506136414	1.71787601531	2.64831884941	0.0142325441492	1.30212064206	0.0487906124893	0.0684364127729	0.0287264577744	1.23701969145	1.09734226969	0.0134982153929	0.489918376704	0.0691784301405	0.246502433152	0.416867046247	0.0	0.498770629134	0.25719851271	1.81963260314	0.0894089339233	1.78281174966	1.5897135708	0.0	0.915962681737	0.0760163248555	2.14249403298	0.358145469895	0.0824357440071	2.20351760219	1.96846521287	0.279936796432	0.0	0.0	0.0	0.186680575641	0.367153754452	0.0	0.388654169091	0.0	0.0	0.0	0.0	0.0	0.0	0.0
WHD-0015-2013-07-17-Bv6_	0.0860658274684	0.0713852203541	0.544165448759	0.0	1.3077880607	0.0189047815987	0.79007422527	0.0	0.0	0.608041222976	0.295225014339	0.0	0.773380891688	0.0	0.776391917979	2.34826516612	1.64134284827	1.19629874785	1.2845039517	0.0	0.0	0.0	0.0	2.50703379598	0.0	0.857224963874	0.671801530105	0.0	1.63961841995	0.0	0.0	0.0	0.0	0.0	3.62282335057	27.7119537467	0.0	0.0	0.0	1.58384941628	0.0	5.86809708428	0.0	0.0	0.0	0.0	3.25085094064	0.0	0.0
WHD-0018-2013-07-17-Bv6_	0.0629291168455	0.0548047866974	0.944838527815	0.0	1.42160155508	0.0	0.177926034153	0.0	0.0	0.454843717882	0.0	0.0	1.029166672	0.0	1.25172950114	1.44227245808	0.305481941163	2.17703817874	1.57784963858	0.0	0.31464270763	0.0	0.0	2.96112689715	0.0	0.0	0.0	0.0	1.34270838062	0.0	0.0	0.364024321589	0.0	0.0	1.23616040149	11.9674014442	0.0	0.0	0.0	1.62129787258	0.0	0.0	0.0	0.0	0.0	0.0	0.0	0.0	0.0
WHD-0021-2013-07-17-Bv6_	0.153403194553	0.149973004011	0.749556191432	0.0	1.28948248376	0.243165313818	0.264223355029	0.0	0.0	0.342921321032	0.303789738628	0.0	0.935085347965	0.0	0.569227433469	1.69147321018	5.22042050588	1.26519893982	1.3878569086	0.0	0.0	2.28341217156	0.0	3.62159308984	0.395695722137	1.76418755236	2.59234145137	0.0	2.1089814	0.0	0.0	0.365932872733	0.0	0.0	0.0	12.4757065452	0.0	0.0	0.276225481841	0.814899105477	0.0	2.37220322536	0.0	0.518015591592	0.0	0.916034149895	1.11505361403	4.03824880146	0.558434467251
WHD-0027-2013-07-17-Bv6_	0.0686442592386	0.0595530376099	0.157806304493	0.0	0.289189334476	0.0327557607402	0.176440954896	0.0	0.0	0.189096061134	0.0189454713187	0.0238573119104	0.0595561952689	0.0	9.80524300997	0.0678128366046	0.229810636355	0.230310195767	0.346207918345	0.355682397294	0.0	0.0	0.0	0.668286760884	0.0	0.0	0.388003604099	0.0	0.0631315279666	0.0	0.0	0.136925706106	0.0	0.0	0.0	9.41974467534	0.0	0.0	11.3177845721	0.0	0.0	0.0	0.0	0.0	0.0	0.342764020776	0.0	0.0	0.0
WHD-0060-2013-08-07-Bv6_	0.407359800751	0.140781141963	0.548809241985	0.0	0.309815221146	0.663632804846	0.349021428389	3.54532217118	0.0	0.092241392553	0.0	0.0977561665955	0.0	0.0	0.38278701208	0.0	0.0	0.0	0.0	0.0	0.0	0.0	0.0	0.0	0.0	0.0	0.0	0.0	0.0	0.0	0.0	0.280528925212	0.0	0.0	0.0	11.2719040159	0.0	0.0	0.0	0.0	0.0	0.0	0.0	0.0	0.0	0.702243757462	0.0	0.0	0.0
WHD-0074-2013-10-02-Bv6_	0.0708022902571	0.0978754138983	0.23988489137	0.0	0.403029442448	0.0259201178403	0.298980100269	0.0740792256946	0.0	0.269342116884	0.0	0.0	0.10603732047	0.0	6.69571497908	0.0965903406629	0.368251423484	6.7431709516	2.25429486367	0.162119082546	0.0	0.456374037548	0.0	0.370177637192	0.0	0.235066159989	0.0	1.35440644305	0.17984488183	0.0	0.0	0.0975162023929	0.0	0.0	0.0	3.2058724435	0.0	0.326189125906	23.2608819598	1.73727745214	0.0	0.229876487866	0.0	0.0	0.672207242886	0.244110814349	0.0	0.0	0.0
WHD-0076-2013-10-02-Bv6_	0.177822845025	0.191191856552	0.34314517934	0.0	1.05405238859	0.0455696045524	0.837961693597	0.177596047626	0.0	0.300650547605	0.0	0.199140837191	0.0	0.0	0.124765164112	0.0	5.27523290973	0.213604046195	12.1786680346	0.0	0.0	2.67447143402	0.0	0.0	0.0	0.0	2.15915251597	0.0	1.05393812845	0.0	0.0	0.0	0.0	0.0	0.0	0.0	0.0	3.18592290369	0.0	0.0	0.0	0.0	0.0	6.47180177967	0.0	1.43055333125	17.4135829135	0.0	16.0465778378
WHD-0087-2013-11-06-Bv6_	0.208490217921	0.194669477225	0.274591310226	0.0	1.01661242081	0.0112481158097	0.564101500209	0.168040668795	0.0	0.751383320874	0.0	0.0	0.0	0.0	0.138583132975	0.0	9.67701099874	0.079087027613	10.241141288	0.0879401005566	0.0	3.96089867997	0.0	0.344228009547	0.0	1.0200769174	8.39398904552	0.0	0.390221231069	0.0	0.0	0.423174595348	0.0	0.0	7.18511987609	0.0	0.0	6.84162134305	0.0	0.0	0.0	0.498778086849	0.0	3.59428279922	1.45853212604	0.0	12.2500403002	0.0	15.2406110974
[truncated: 50 more columns]
