# Supplementary material for: Oligotyping reveals community level habitat selection within the genus Vibrio
Source: Front Microbiol. 2014 Nov 13;5:563. doi: 10.3389/fmicb.2014.00563 (PMC4230168; doi:10.3389/fmicb.2014.00563)
Supplement: Supplementary file 6 [file DataSheet2.ZIP › HTML-OUTPUT/environment.txt]

CGTTTTCTGGCAG	0-1-i_	22
CGGCCATTATCAG	0-1-i_	595
CGCTTTCTGGCAG	0-1-i_	559
CGTCTACCGACAG	0-1-i_	860
CGGCCATTGTCAG	0-1-i_	18
CGGCCACCGTCGG	0-1-i_	125
CCGGGATCATCAG	0-1-i_	4
CGCTTTCTGACAG	0-1-i_	28
CGCTTTCTGGCTG	0-1-i_	3
CGGCCATCGTCAG	0-1-i_	1
CGGCCATCACCGG	0-1-i_	1
TGTCCACCGACAA	0-1-i_	1
CGTCTACCGACGG	0-1-i_	1726
CGGCCACCGTCAG	0-1-i_	580
CCCTTACTGGCAG	0-1-i_	3
CGCTTTCCGGCAG	0-1-i_	86
CGGCCATCGTCGG	0-1-i_	1
CGTCTGCCGACGG	0-1-i_	2
CGCCTACCGACAG	0-1-i_	197
CCGAGATCATCGG	0-1-i_	2
CCGAGATCACCAG	0-1-i_	6
CGGCCATTATCAA	0-1-i_	2
CCGAGATCATCAG	0-1-i_	1695
CGCTTTCTGGGCA	0-1-i_	3
TGGCCACCGTCAA	0-1-i_	830
TGGCCACCGTCAG	0-1-i_	52
TCGCCACCGTCAA	0-1-i_	3
CGGCCGATTTCGG	0-1-i_	5
CGGCCACCGCCGG	0-1-i_	1
CTCTTACTGGCAG	0-1-i_	181
CGTCCACCGACGG	0-1-i_	12
CCGAGGTCATCAG	0-1-i_	3
CGGCCATCATCGG	0-1-i_	2
CGGCCATCATCAG	0-1-i_	2
CCGAGATCGTCAG	0-1-i_	3
CGGCCATTATCGG	0-1-i_	20
CGACCACCGTCGG	0-1-i_	5
TGGCCACCGTCGA	0-1-i_	2
CGGCCATTATCAG	0-1-ii_	4
CGCTTTCTGGCAG	0-1-ii_	1
CGTCTACCGACAG	0-1-ii_	34
CCGAGATCGTCAG	0-1-ii_	2
CGGCCACCGTCGG	0-1-ii_	9
CTCTTTCTGGCAG	0-1-ii_	3
CGTCTACCGACGG	0-1-ii_	8338
CGGCCACCGTCAG	0-1-ii_	19
CGTCTGCCGACGG	0-1-ii_	8
CGGCCGATTTCAG	0-1-ii_	1
CCCTTACTGGCAG	0-1-ii_	2
CCGAGATCATCAG	0-1-ii_	49
TCGCCACCGTCAA	0-1-ii_	1
TGGCCACCGTCAA	0-1-ii_	13
TGGCCACCGTCAG	0-1-ii_	1
CTCTTACTGGCAG	0-1-ii_	3
CGTCCACCGACGG	0-1-ii_	12
CGGCCATTATCGG	0-1-ii_	1
CGGCCACTGTCGG	0-1-ii_	2
CGGCCATTATCAG	0-1-w_	351
CGCTTTCTGGCAG	0-1-w_	22
CGTCTACCGACAG	0-1-w_	53
CGGCCATTGTCAG	0-1-w_	2
CGGCCACCGTCGG	0-1-w_	81
CCGGGATCATCAG	0-1-w_	1
CGCTTTCTGACAG	0-1-w_	3
CGGCCATCATCAG	0-1-w_	1
CGGCCATCACCGG	0-1-w_	2
TGTCCACCGACAA	0-1-w_	1
CGTCTACCGACGG	0-1-w_	1558
CGGCCACCGTCAG	0-1-w_	106
CCGAGATCACCAG	0-1-w_	1
CGTCTGCCGACGG	0-1-w_	4
CGCCTACCGACAG	0-1-w_	7
CCGAGATCATCGG	0-1-w_	2
CCCTTACTGGCAG	0-1-w_	10
CGCTTTCCGGCAG	0-1-w_	1
CCGAGATCATCAG	0-1-w_	401
TCGCCACCGTCAA	0-1-w_	3
TGGCCACCGTCAG	0-1-w_	20
CGGCCGATTTCGG	0-1-w_	2
CGGCCACCGCCGG	0-1-w_	1
CTCTTACTGGCAG	0-1-w_	25
CGTCCACCGACGG	0-1-w_	8
CGGCCATCATCGG	0-1-w_	3
TGGCCACCGTCAA	0-1-w_	318
CGGCCATTATCGG	0-1-w_	3
CGGCCACTGTCGG	0-1-w_	1
CGGCCATTATCAG	0-2-i-1_	9
CGCTTTCTGGCAG	0-2-i-1_	36
CGTCTACCGACAG	0-2-i-1_	64
CGGCCACCGTCGG	0-2-i-1_	9
CTCTTTCTGGCAG	0-2-i-1_	2
CGTCTACCGACGG	0-2-i-1_	189
CGGCCACCGTCAG	0-2-i-1_	35
CCCTTACTGGCAG	0-2-i-1_	1
CGGCTACCGTCGG	0-2-i-1_	1
CGCTTTCCGGCAG	0-2-i-1_	6
CGCCTACCGACAG	0-2-i-1_	1
CCGAGATCATCGG	0-2-i-1_	1
CCGAGATCACCAG	0-2-i-1_	3
CCGAGATCATCAG	0-2-i-1_	772
TGGCCACCGTCAA	0-2-i-1_	15
CTCTTACTGGCAG	0-2-i-1_	3
CGTCCACCGACGG	0-2-i-1_	2
CCGAGGTCATCAG	0-2-i-1_	1
CGGCCATTATCGG	0-2-i-1_	1
CGTCCACCGACAG	0-2-i-1_	1
CGGCCATTATCAG	0-2-i_	21
CGTCTACCGACAG	0-2-i_	17
CGGCCACCGTCGG	0-2-i_	4
CGCTTTCTGACAG	0-2-i_	1
CGTCTACCGACGG	0-2-i_	19740
CGGCCACCGTCAG	0-2-i_	9
CGTCTGCCGACGG	0-2-i_	20
CCCTTACTGGCAG	0-2-i_	1
CCGAGATCATCAG	0-2-i_	16
TGGCCACCGTCAA	0-2-i_	17
TGGCCACCGTCAG	0-2-i_	2
CTCTTACTGGCAG	0-2-i_	7
CGTCCACCGACGG	0-2-i_	9
CGCTTACTGGCAG	0-2-w_	1
CGTCTACCGACGG	0-2-w_	3017
CGGCCGATTTCAG	0-2-w_	1
CGCCTACCGACAG	0-2-w_	488
CCGAGGTCATCAG	0-2-w_	2
CGGCCATCATCGG	0-2-w_	6
CGGCCATTATCGG	0-2-w_	110
CGTCCACCGACAG	0-2-w_	1
CGGCCATCGTCAG	0-2-w_	2
CGTCTGCCGACAG	0-2-w_	3
CGTCTGCCGACGG	0-2-w_	3
CGTCCACCGACGG	0-2-w_	35
CGGCCACCGTCAG	0-2-w_	1119
CCGAGATCATCAG	0-2-w_	205
CGGCCACCGCCAG	0-2-w_	3
CGACCACCGTCGG	0-2-w_	11
CGGCCATTATCAA	0-2-w_	3
CGGCCATTATCAG	0-2-w_	1480
CGCTTTCTGGCAG	0-2-w_	4
CGTCTACCGACAG	0-2-w_	1802
CGGCCATTGTCAG	0-2-w_	72
CGGCCACCGTCGG	0-2-w_	412
CGGCCATCATCAG	0-2-w_	11
CCCTTACTGGCAG	0-2-w_	14
TGGCCACCGTCAA	0-2-w_	1216
TGGCCACCGTCAG	0-2-w_	100
CGGCCGATTTCGG	0-2-w_	5
CTCTTACTGGCAG	0-2-w_	510
CGGCCACTGTCGG	0-2-w_	125
CGTTTTCTGGCAG	0-3-i_	6
CTCTTTCTGGCAG	0-3-i_	1
CGTCTACCGACGG	0-3-i_	1394
CGCCTACCGACAG	0-3-i_	29
CCGAGATCACCAG	0-3-i_	34
TCGCCACCGTCAA	0-3-i_	5
CCGAGGTCATCAG	0-3-i_	40
CGGCCATCATCGG	0-3-i_	2
CGGCCATTATCGG	0-3-i_	41
CGCTTTCTGACAG	0-3-i_	8
CGGCCATCGTCAG	0-3-i_	1
CCGAGATCATCGG	0-3-i_	18
CGTCTGCCGACGG	0-3-i_	2
CGCTTTCTGGGCA	0-3-i_	1
CGTCCACCGACGG	0-3-i_	15
TGGCCACCGTCGA	0-3-i_	1
CGCTTTCTGGCTG	0-3-i_	1
CCGAGATCGTCAG	0-3-i_	32
CGGCCACCGTCAG	0-3-i_	187
CGCTTTCCGGCAG	0-3-i_	23
TGGCCATCATCAA	0-3-i_	1
CCGAGATCATCAG	0-3-i_	15780
CGCTTTCTGGCAG	0-3-i_	178
CGGCCATTATCAA	0-3-i_	1
CGGCCATTATCAG	0-3-i_	1161
CGTCTACCGACAG	0-3-i_	168
CGGCCATTGTCAG	0-3-i_	35
CGGCCACCGTCGG	0-3-i_	78
CCGGGATCATCAG	0-3-i_	43
CGGCCATCATCAG	0-3-i_	5
CCCTTACTGGCAG	0-3-i_	47
TGGCCACCGTCAA	0-3-i_	404
TGGCCACCGTCAG	0-3-i_	26
CGGCCGATTTCGG	0-3-i_	39
CTCTTACTGGCAG	0-3-i_	71
CGGCCACTGTCGG	0-3-i_	3
CGGCCATTATCAA	0-3-ii_	1
CGGCCATTATCAG	0-3-ii_	986
CGCTTTCTGGCAG	0-3-ii_	74
CGTCTACCGACAG	0-3-ii_	550
CGTCTACCGACGG	0-3-ii_	69
CGGCCACCGTCGG	0-3-ii_	30
CCGGGATCATCAG	0-3-ii_	3
CGCTTTCTGACAG	0-3-ii_	2
CCGAGATCATCGG	0-3-ii_	4
CCGAGATCGTCAG	0-3-ii_	6
CGGCCACCGTCAG	0-3-ii_	218
CGTCTGCCGACAG	0-3-ii_	1
CGCTTTCCGGCAG	0-3-ii_	13
CGCCTACCGACAG	0-3-ii_	40
CGGCCATCATCAG	0-3-ii_	2
CCGAGATCACCAG	0-3-ii_	5
CCGAGATCATCAG	0-3-ii_	3681
CGCTTTCTGGGCA	0-3-ii_	1
CGGCCACTGTCGG	0-3-ii_	1
TGGCCACCGTCAA	0-3-ii_	171
TGGCCACCGTCAG	0-3-ii_	11
CTCTTACTGGCAG	0-3-ii_	79
CGTCCACCGACGG	0-3-ii_	11
CGTTTTCTGGCAG	0-3-ii_	2
CCGAGGTCATCAG	0-3-ii_	6
CGGCCATCATCGG	0-3-ii_	1
CGGCCATTATCGG	0-3-ii_	55
CGCTTTCTGGCAA	0-3-ii_	1
CGGCCATTGTCAG	0-3-ii_	58
CGGCCATTATCAA	0-3-w_	1
CGGCCATTATCAG	0-3-w_	324
CGTCTACCGACAG	0-3-w_	35
CGGCCATTGTCAG	0-3-w_	2
CGGCCACCGTCGG	0-3-w_	63
CCGGGATCATCAG	0-3-w_	2
CGCTTTCTGACAG	0-3-w_	1
CCACATCTGGCAG	0-3-w_	1
CGTCTACCGACGG	0-3-w_	1522
CGGCCACCGTCAG	0-3-w_	99
CGGCCATCATCGG	0-3-w_	1
CCGAGATCACCAG	0-3-w_	1
CGCCTACCGACAG	0-3-w_	9
CCGAGATCATCAG	0-3-w_	352
TCGCCACCGTCAA	0-3-w_	2
TGGCCACCGTCAA	0-3-w_	312
TGGCCACCGTCAG	0-3-w_	11
CGACCACCGTCGG	0-3-w_	1
CTCTTACTGGCAG	0-3-w_	15
CGTCCACCGACGG	0-3-w_	8
TGGCCACCGTCGA	0-3-w_	1
CGCTTTCTGGCAG	0-3-w_	5
CCGAGATCGTCAG	0-3-w_	1
CGCTTTCTGGCAA	0-3-w_	1
CGTTTTCTGGCAG	0-4-i_	9
CGGCCATTATCAG	0-4-i_	423
CGCTTTCTGGCAG	0-4-i_	172
CGTCTACCGACAG	0-4-i_	2360
CGGCCATTGTCAG	0-4-i_	11
CGGCCACCGTCGG	0-4-i_	86
CCGGGATCATCAG	0-4-i_	36
CGCTTTCTGACAG	0-4-i_	9
CTCTTTCTGGCAG	0-4-i_	2
CGTCTACCGACGG	0-4-i_	163
CGGCCACCGTCAG	0-4-i_	423
CGTCTGCCGACAG	0-4-i_	2
CGCTTTCCGGCAG	0-4-i_	20
CGCCTACCGACAG	0-4-i_	146
CCGAGATCATCGG	0-4-i_	12
CCGAGATCACCAG	0-4-i_	19
CGTCCACCGACAG	0-4-i_	3
CCGAGATCATCAG	0-4-i_	15230
TCGCCACCGTCAA	0-4-i_	1
TGGCCACCGTCAA	0-4-i_	378
TGGCCACCGTCAG	0-4-i_	30
CGACCACCGTCGG	0-4-i_	2
CTCTTACTGGCAG	0-4-i_	300
CGTCCACCGACGG	0-4-i_	10
CCGAGGTCATCAG	0-4-i_	31
CGGCCATTATCAA	0-4-i_	2
CGGCCATTATCGG	0-4-i_	9
CCGAGATCGTCAG	0-4-i_	12
CGGCCATTATCAG	0-4-ii_	36
CGTCCACCGACAG	0-4-ii_	9
CGCTTTCTGGCAG	0-4-ii_	33
CGTCTACCGACAG	0-4-ii_	11185
CCGAGATCGTCAG	0-4-ii_	16
CGGCCACCGTCGG	0-4-ii_	11
CCGGGATCATCAG	0-4-ii_	17
CGCTTTCTGACAG	0-4-ii_	1
CGTCTACCGACGG	0-4-ii_	53
CGGCCACCGTCAG	0-4-ii_	22
CGTCTGCCGACAG	0-4-ii_	9
CGCTTTCCGGCAG	0-4-ii_	3
CGCCTACCGACAG	0-4-ii_	21
CCGAGATCATCGG	0-4-ii_	9
CCGAGATCACCAG	0-4-ii_	12
CCGAGATCATCAG	0-4-ii_	8329
CGCTTTCTGGGCA	0-4-ii_	1
TGGCCACCGTCAA	0-4-ii_	33
TGGCCACCGTCAG	0-4-ii_	3
CTCTTACTGGCAG	0-4-ii_	72
CCGAGGTCATCAG	0-4-ii_	13
CCCTTACTGGCAG	0-4-ii_	1
CGGCCATTATCAA	0-4-w_	6
CGGCCATTATCAG	0-4-w_	1413
CGGCCGATTTCGG	0-4-w_	3
CGCTTTCTGGCAG	0-4-w_	12
CGTCTACCGACAG	0-4-w_	1772
CGGCCATTGTCAG	0-4-w_	58
CGGCCACCGTCGG	0-4-w_	281
CTCTTTCTGGCAG	0-4-w_	1
CGGCCATCGTCAG	0-4-w_	1
CCGAGATCATCGG	0-4-w_	2
CGTCTACCGACGG	0-4-w_	15
CGGCCACCGTCAG	0-4-w_	1002
CGTCTGCCGACAG	0-4-w_	1
CCCTTACTGGCAG	0-4-w_	1
CGGCCACCGTCAT	0-4-w_	1
CGCCTACCGACAG	0-4-w_	493
CTCTTACTGGCGG	0-4-w_	1
CGGCCATCATCAG	0-4-w_	8
CGGCCATCATCGG	0-4-w_	6
CCGAGATCATCAG	0-4-w_	307
TGGCCACCGTCAA	0-4-w_	1208
TGGCCACCGTCAG	0-4-w_	81
TCGCCACCGTCAA	0-4-w_	2
CGGCCACCGCCAG	0-4-w_	1
CGACCACCGTCGG	0-4-w_	14
CTCTTACTGGCAG	0-4-w_	558
CGTCCACCGACGG	0-4-w_	20
CCGAGGTCATCAG	0-4-w_	2
TGGCCACCGTCGA	0-4-w_	2
CGGCCATTATCGG	0-4-w_	85
CGTCCACCGACAG	0-4-w_	2
CGGCCACTGTCGG	0-4-w_	3
CGGCCATCACCGG	0-C-w_	1
CGGCCATTATCAG	0-C-w_	412
CGCTTTCTGGCAG	0-C-w_	6
CGTCTACCGACAG	0-C-w_	21
CGGCCATTGTCAG	0-C-w_	3
CGGCCACCGTCGG	0-C-w_	99
CGTTTGTTAACGG	0-C-w_	1
CTCTTTCTGGCAG	0-C-w_	1
CGGCCATCGTCAG	0-C-w_	1
CCGAGATCATCGG	0-C-w_	1
CGTCTACCGACGG	0-C-w_	1663
CGGCCACCGTCAG	0-C-w_	118
CGGCCATCATCGG	0-C-w_	4
CGCTTTCCGGCAG	0-C-w_	2
CGTCTGCCGACGG	0-C-w_	1
CGGCCATCATCAG	0-C-w_	1
CCCTTACTGGCAG	0-C-w_	1
CGTCCACCGAAGG	0-C-w_	1
CCGAGATCATCAG	0-C-w_	83
TCGCCACCGTCAA	0-C-w_	3
TGGCCACCGTCAA	0-C-w_	386
TGGCCACCGTCAG	0-C-w_	26
CTCTTACTGGCAG	0-C-w_	7
CGTCCACCGACGG	0-C-w_	46
CGTCCTCCGACAG	0-C-w_	4
TGGCCACCGTCGA	0-C-w_	1
CGGCCATTATCGG	0-C-w_	2
CGTCCACCGACAG	0-C-w_	1
CGTTTTCTGGCAG	0-C-w_	1
CGTTTTCTGGCAG	10ION-3_	31
CGGCCATTATCAG	10ION-3_	1164
CGGCCGATTTCGG	10ION-3_	10
CGCTTACTGGCAG	10ION-3_	2
CGCTTTCTGGCAG	10ION-3_	11
CGTCTACCGACAG	10ION-3_	11
CGGCCATTGTCAG	10ION-3_	7
CGGCCACCGTCGG	10ION-3_	396
CGGCCACCGTAGG	10ION-3_	1
CGGTCGCCGTCAG	10ION-3_	1
CGGTCATCATCGG	10ION-3_	7
CGTTTGTTAACGG	10ION-3_	8
CTCTTTCTGGCAG	10ION-3_	1
CGGCCATCGTCAG	10ION-3_	2
TCTCCTCCGACAA	10ION-3_	2
CGGCCATCACCGG	10ION-3_	1
CCGCTTTTATCAG	10ION-3_	2
CGGCCACCGTCAG	10ION-3_	388
CGGCCGATTTAGG	10ION-3_	1
CGGCCATCATCGG	10ION-3_	31
CGCTTTCCGGCAG	10ION-3_	2
CGCCTACCGACAG	10ION-3_	3
CGGCCATCATCAG	10ION-3_	11
CCCTTACTGGCAG	10ION-3_	22
TGGCCATCATCAA	10ION-3_	4
CCGAGATCATCAG	10ION-3_	29
TGGCCATCATCGA	10ION-3_	1
TCGCCACCGTCAA	10ION-3_	10
TGGCCACCGTCAA	10ION-3_	697
TGGCCACCGTCAG	10ION-3_	48
CGACCACCGTCGG	10ION-3_	4
CGGCCACCGCCGG	10ION-3_	1
CTCTTACTGGCAG	10ION-3_	45
CGTCCACCGACGG	10ION-3_	22
CGGCCGATTTCAG	10ION-3_	2
TGGCCACCGTCGA	10ION-3_	17
TCGCTTCCGTCAA	10ION-3_	2
CGGCCATTATCAA	10ION-3_	1
CGGCCATTATCGG	10ION-3_	37
CGGCCATCGTCGG	10ION-3_	2
CGTCCACCGACAG	10ION-3_	3
CGGCCACTGTCGG	10ION-3_	1
CGGCCATTATCAA	11ION-3_	34
CGGCCATCACCGG	11ION-3_	1
CGGCCATTATCAG	11ION-3_	9166
CGCTTTCTGGCAG	11ION-3_	10
CGTCTACCGACAG	11ION-3_	180
CGGCCATTGTCAG	11ION-3_	42
CGGCCACCGTCGG	11ION-3_	12
CGCTTTCTGACAG	11ION-3_	4
CTGCCACCGTCGG	11ION-3_	2
CGCTTACTGGCAG	11ION-3_	4
CGGCCACCGTCAG	11ION-3_	13
CCCTTACTGGCAG	11ION-3_	2
CGGCCATCGTCGG	11ION-3_	1
CGCCTACCGACAG	11ION-3_	49
CCGAGATCATCGG	11ION-3_	1
CGCTTTCCGGCAG	11ION-3_	1
CCGAGATCATCAG	11ION-3_	45
TCGCCACCGTCAA	11ION-3_	1
TGGCCACCGTCAA	11ION-3_	9364
TGGCCACCGTCAG	11ION-3_	588
CGACCACCGTCGG	11ION-3_	13
CTCTTACTGGCAG	11ION-3_	194
CGTCCACCGACGG	11ION-3_	48
TGGCCACCGTCGA	11ION-3_	2
CGGCCATTATCGG	11ION-3_	42
CGGCCGATTTCGG	11ION-3_	3
CGGCCACTGTCGG	11ION-3_	14
CGTCTACCGACGG	18-1-i_	15
CGCCTACCGACAG	18-1-i_	2037
CTCTTACTGGCGG	18-1-i_	2
TGGCCACCGTCGA	18-1-i_	1
CGGCCATTATCGG	18-1-i_	207
CGTCCACCGACAG	18-1-i_	10
CGCTTTCTGACAG	18-1-i_	1
CGGCCATCGTCAG	18-1-i_	4
CGTCTGCCGACAG	18-1-i_	6
CGTCCACCGACGG	18-1-i_	2
CGGCCACCGTCAG	18-1-i_	3661
CGCTTTCCGGCAG	18-1-i_	1
CCGAGATCATCAG	18-1-i_	30
CGGCCACCGCCAG	18-1-i_	4
CGACCACCGTCGG	18-1-i_	1
CGCTTTCTGGCAG	18-1-i_	5
CGGCCATTATCAA	18-1-i_	2
CGGCCATTATCAG	18-1-i_	1663
CGTCTACCGACAG	18-1-i_	7657
CGGCCATTGTCAG	18-1-i_	175
CGGCCACCGTCGG	18-1-i_	57
TGGCCACCGTCAA	18-1-i_	1318
TGGCCACCGTCAG	18-1-i_	109
CGGCCGATTTCGG	18-1-i_	3
CTCTTACTGGCAG	18-1-i_	2875
CGGCCACTGTCGG	18-1-i_	1
CGGCCATTATCAA	18-1-ii_	1
CGGCCATTATCAG	18-1-ii_	1183
CGCTTTCTGGCAG	18-1-ii_	10
CGTCTACCGACAG	18-1-ii_	9785
CGGCCATTGTCAG	18-1-ii_	122
CGGCCACCGTCGG	18-1-ii_	37
CGCTTTCTGACAG	18-1-ii_	1
CGGCCATCGTCAG	18-1-ii_	4
CGTCTGCCGACAG	18-1-ii_	7
CGTCTACCGACGG	18-1-ii_	12
CGGCCACCGTCAG	18-1-ii_	4537
CGCCTACCGACAG	18-1-ii_	2410
CGGCCATCATCAG	18-1-ii_	1
CGTCCACCGACGG	18-1-ii_	1
CCGAGATCATCAG	18-1-ii_	24
TGGCCACCGTCAA	18-1-ii_	455
TGGCCACCGTCAG	18-1-ii_	49
CGGCCACCGCCAG	18-1-ii_	4
CGGCCGATTTCGG	18-1-ii_	8
CTCTTACTGGCAG	18-1-ii_	1028
TGGCCACCGTCGA	18-1-ii_	1
CGACATCTGGCAG	18-1-ii_	1
CGGCCATTATCGG	18-1-ii_	149
CGACCACCGTCGG	18-1-ii_	1
CGTCCACCGACAG	18-1-ii_	8
CGGCCACTGTCGG	18-1-ii_	1
CGTTTTCTGGCAG	18-1-w_	1
CGGCCATTATCAG	18-1-w_	860
CGCTTTCTGGCAG	18-1-w_	17
CGTCTACCGACAG	18-1-w_	1754
CGGCCATTGTCAG	18-1-w_	49
CGGCCACCGTCGG	18-1-w_	84
CCGGGATCATCAG	18-1-w_	2
CGGCCATCGTCAG	18-1-w_	1
CGGCCATCATCAG	18-1-w_	5
CGTCTACCGACGG	18-1-w_	96
CGGCCACCGTCAG	18-1-w_	979
CCCTTACTGGCAG	18-1-w_	7
CCACATCTGGCAG	18-1-w_	49
CGCCTACCGACAG	18-1-w_	462
CCGAGATCATCGG	18-1-w_	2
CCGAGATCACCAG	18-1-w_	2
CCGAGATCATCAG	18-1-w_	1536
TCGCCACCGTCAA	18-1-w_	28
TGGCCACCGTCAA	18-1-w_	297
CGGCCGATTTCGG	18-1-w_	3
CTCTTACTGGCAG	18-1-w_	729
CGTCCACCGACGG	18-1-w_	2
CCGAGGTCATCAG	18-1-w_	3
CGGCCATCATCGG	18-1-w_	3
CGACATCTGGCAG	18-1-w_	5
TCGCTTCCGTCAA	18-1-w_	1
CGGCCATTATCGG	18-1-w_	59
CCGAGATCGTCAG	18-1-w_	3
TGGCCACCGTCAG	18-1-w_	32
CTCTTTCTGGCAG	18-2-i_	1
CGTCTACCGACGG	18-2-i_	28
CGCCTACCGACAG	18-2-i_	2226
CTCTTACTGGCGG	18-2-i_	3
TGGCCACCGTCGA	18-2-i_	1
CGGCCATTATCGG	18-2-i_	40
CGTCCACCGACAG	18-2-i_	9
CGGCCATCGTCAG	18-2-i_	2
CGTCTGCCGACAG	18-2-i_	11
CGTCCACCGACGG	18-2-i_	5
CGGCCACCGTCAG	18-2-i_	3949
CGGCCATCGTCGG	18-2-i_	1
CCGAGATCATCAG	18-2-i_	2
CGGCCACCGCCAG	18-2-i_	7
CGCTTTCTGGCAG	18-2-i_	1
CGGCCATTATCAA	18-2-i_	2
CGGCCATTATCAG	18-2-i_	1606
CGTCTACCGACAG	18-2-i_	7781
CGGCCATTGTCAG	18-2-i_	27
CGGCCACCGTCGG	18-2-i_	645
CGGCCATCATCAG	18-2-i_	6
TGGCCACCGTCAA	18-2-i_	1165
TGGCCACCGTCAG	18-2-i_	98
CGGCCGATTTCGG	18-2-i_	14
CTCTTACTGGCAG	18-2-i_	2221
CGGCCACTGTCGG	18-2-i_	2
CGGCCACCGCCAG	18-2-ii_	4
CTCTTTCTGGCAG	18-2-ii_	1
CGCTTACTGGCAG	18-2-ii_	2
CGTCTACCGACGG	18-2-ii_	465
CGGCCGATTTCAG	18-2-ii_	1
CGCCTACCGACAG	18-2-ii_	1654
CTCTTACTGGCGG	18-2-ii_	6
CGGCCATTATCGG	18-2-ii_	17
CGTCCACCGACAG	18-2-ii_	7
CGGCCATCGTCAG	18-2-ii_	1
CGTCTGCCGACAG	18-2-ii_	12
CGTCCACCGACGG	18-2-ii_	17
CGGCCACCGCCGG	18-2-ii_	4
TCGAGAATTTCAA	18-2-ii_	1
CGGCCACCGTCAG	18-2-ii_	3638
CGGCTACCGTCGG	18-2-ii_	1
CGGCCATCGTCGG	18-2-ii_	1
CTCTTACTGGCAG	18-2-ii_	3993
CGGCCATTATCAA	18-2-ii_	1
CGGCCATTATCAG	18-2-ii_	1306
CGCTTTCTGGCAG	18-2-ii_	8
CGTCTACCGACAG	18-2-ii_	6346
CGGCCATTGTCAG	18-2-ii_	37
CGGCCACCGTCGG	18-2-ii_	1517
CCGAGATCATCAG	18-2-ii_	48
TGGCCACCGTCAA	18-2-ii_	674
TGGCCACCGTCAG	18-2-ii_	74
CGGCCACTGTCGG	18-2-ii_	3
CACTTACTGGCAG	18-2-w_	1
CGGCCATCACCGG	18-2-w_	1
CGTCTACCGACGG	18-2-w_	8
CGGCCGATTTCAG	18-2-w_	1
CGCCTACCGACAG	18-2-w_	1584
TCGCCACCGTCAA	18-2-w_	1
CTCTTACTGGCGG	18-2-w_	2
CGGCCATCATCGG	18-2-w_	7
TGGCCACCGTCGA	18-2-w_	1
CGTCCACCGACAG	18-2-w_	1
CGCTTTCTGACAG	18-2-w_	1
CGGCCATCGTCAG	18-2-w_	1
CGGCCATTATCGG	18-2-w_	90
CGTCTGCCGACAG	18-2-w_	1
CGGCCACCGCCGG	18-2-w_	4
CGTCCACCGACGG	18-2-w_	26
CGGCCACCGTCAG	18-2-w_	3284
CGGCCATCGTCGG	18-2-w_	1
CCGAGATCATCAG	18-2-w_	8
CGGCCACCGCCAG	18-2-w_	5
CGACCACCGTCGG	18-2-w_	1
CGGCCATTATCAG	18-2-w_	2495
CGCTTTCTGGCAG	18-2-w_	9
CGTCTACCGACAG	18-2-w_	5556
CGGCCATTGTCAG	18-2-w_	26
CGGCCACCGTCGG	18-2-w_	1198
CGGTCATCATCGG	18-2-w_	2
CGGCCATCATCAG	18-2-w_	1
CCCTTACTGGCAG	18-2-w_	1
TGGCCACCGTCAA	18-2-w_	1770
TGGCCACCGTCAG	18-2-w_	132
CGGCCGATTTCGG	18-2-w_	62
CTCTTACTGGCAG	18-2-w_	3597
CGGCCACTGTCGG	18-2-w_	10
CGTTTTCTGGCAG	18-3-i_	1
CGTCTACCGACGG	18-3-i_	6
CGCCTACCGACAG	18-3-i_	813
CTCTTACTGGCGG	18-3-i_	1
TGGCCACCGTCGA	18-3-i_	2
CGGCCATTATCGG	18-3-i_	898
CGTCCACCGACAG	18-3-i_	4
CGGCCATCGTCAG	18-3-i_	1
CGGCCATCATCAG	18-3-i_	8
CGTCTGCCGACAG	18-3-i_	4
CGGCCACCGCCGG	18-3-i_	1
TGGCCACCGTCAA	18-3-i_	1662
CGGCCACCGTCAG	18-3-i_	2129
CGCTTTCCGGCAG	18-3-i_	1
CGGCCATCATCGG	18-3-i_	2
CGGCCACCGCCAG	18-3-i_	4
CGACCACCGTCGG	18-3-i_	2
CGCTTTCTGGCAG	18-3-i_	8
CGGCCATTATCAA	18-3-i_	4
CGGCCATTATCAG	18-3-i_	9502
CGTCTACCGACAG	18-3-i_	3172
CGGCCATTGTCAG	18-3-i_	688
CGGCCACCGTCGG	18-3-i_	231
CCGAGATCATCGG	18-3-i_	1
CCGAGATCATCAG	18-3-i_	62
TGGCCACCGTCAG	18-3-i_	93
CTCTTACTGGCAG	18-3-i_	536
CGGCCACTGTCGG	18-3-i_	10
CGGCCATCACCGG	18-3-w_	2
CGGCCATTATCAG	18-3-w_	3863
CGCTTTCTGGCAG	18-3-w_	8
CGTCTACCGACAG	18-3-w_	1270
CGGCCATTGTCAG	18-3-w_	317
CGGCCACCGTCGG	18-3-w_	335
CCGGGATCATCAG	18-3-w_	2
CCGAGATCATCGG	18-3-w_	1
CGGCCACCGTCTG	18-3-w_	1
CGTCTACCGACGG	18-3-w_	131
CGGCCACCGTCAG	18-3-w_	2917
CGTCTGCCGACAG	18-3-w_	2
CGCTTTCCGGCAG	18-3-w_	1
CGTTTTCTGGCAG	18-3-w_	1
CCACATCTGGCAG	18-3-w_	109
CGCCTACCGACAG	18-3-w_	267
CGGCCATCATCAG	18-3-w_	4
CCGAGATCACCAG	18-3-w_	2
CCGAGATCATCAG	18-3-w_	1715
TCGCCACCGTCAA	18-3-w_	46
TGGCCACCGTCAA	18-3-w_	2136
TGGCCACCGTCAG	18-3-w_	191
CGGCCACCGCCAG	18-3-w_	2
CTCTTACTGGCAG	18-3-w_	460
CGTCCACCGACGG	18-3-w_	5
CCGAGGTCATCAG	18-3-w_	3
CGGCCATCATCGG	18-3-w_	1
CGGCCATTATCGG	18-3-w_	414
CCGAGATCGTCAG	18-3-w_	5
CGTCCACCGACAG	18-3-w_	2
CGGCCACTGTCGG	18-3-w_	3
TGGCCACCGTCGA	18-3-w_	2
CGGCCATTATCAA	18-4-i_	10
CGGCCATTATCAG	18-4-i_	8375
CGCTTTCTGGCAG	18-4-i_	10
CGTCTACCGACAG	18-4-i_	50
CGGCCATTGTCAG	18-4-i_	34
CGGCCACCGTCGG	18-4-i_	1382
CACTTACTGGCAG	18-4-i_	1
CGGCCATTATAAG	18-4-i_	1
CGTCTACCGACGG	18-4-i_	111
CGGCCACCGTCAG	18-4-i_	736
CGGCTACCGTCGG	18-4-i_	2
CGCTTTCCGGCAG	18-4-i_	1
CGCCTACCGACAG	18-4-i_	12
CGGCCATCATCAG	18-4-i_	6
CCGAGATCATCAG	18-4-i_	19
TGGCCACCGTCAG	18-4-i_	487
CGGCCACCGCCAG	18-4-i_	1
CGACCACCGTCGG	18-4-i_	13
CGGCCACCGCCGG	18-4-i_	3
CTCTTACTGGCAG	18-4-i_	158
CGTCCACCGACGG	18-4-i_	51
TGGCCACCGTCGA	18-4-i_	12
TGGCCACCGTCAA	18-4-i_	8326
CGGCCATTATCGG	18-4-i_	26
CGGCCGATTTCGG	18-4-i_	1
CGGCCACTGTCGG	18-4-i_	5
CGCTTACTGGCAG	18-4-ii_	1
CGTCTACCGACGG	18-4-ii_	3
CGCCTACCGACAG	18-4-ii_	1518
CTCTTACTGGCGG	18-4-ii_	8
CGGCCATTATCGG	18-4-ii_	4
CGTCCACCGACAG	18-4-ii_	1
CGGCCATCGTCAG	18-4-ii_	1
CGTCTGCCGACAG	18-4-ii_	9
CGTCCACCGACGG	18-4-ii_	19
TGGCCACCGTCAA	18-4-ii_	955
CGGCCACCGTCAG	18-4-ii_	2706
CGGCCACCGCCAG	18-4-ii_	6
CGACCACCGTCGG	18-4-ii_	1
CGGCCATTATCAG	18-4-ii_	2091
CGTCTACCGACAG	18-4-ii_	6233
CGGCCATTGTCAG	18-4-ii_	8
CGGCCACCGTCGG	18-4-ii_	299
CGGCCATCATCAG	18-4-ii_	1
CCGAGATCATCAG	18-4-ii_	17
TGGCCACCGTCAG	18-4-ii_	77
CTCTTACTGGCAG	18-4-ii_	5901
CGGCCACTGTCGG	18-4-ii_	4
CGTTTTCTGGCAG	18-4-w_	1
CGTCTACCGACGG	18-4-w_	9
CGGCCGATTTCAG	18-4-w_	1
CGCCTACCGACAG	18-4-w_	1522
CTCTTACTGGCGG	18-4-w_	4
CCGAGGTCATCAG	18-4-w_	1
TGGCCACCGTCGA	18-4-w_	2
CGGCCATTATCGG	18-4-w_	13
CGTCCACCGACAG	18-4-w_	7
CGGCCATCGTCAG	18-4-w_	2
CGTCTGCCGACAG	18-4-w_	3
CCCTTACTGGCAG	18-4-w_	9
CGTCCACCGACGG	18-4-w_	64
CGGCCACCGTCAG	18-4-w_	2585
CGGCCACCGCCAG	18-4-w_	4
CGACCACCGTCGG	18-4-w_	12
CCGAGATCATCAG	18-4-w_	119
CGGCCATTATCAG	18-4-w_	1874
CGCTTTCTGGCAG	18-4-w_	9
CGTCTACCGACAG	18-4-w_	5457
CGGCCATTGTCAG	18-4-w_	4
CGGCCACCGTCGG	18-4-w_	753
CGGTCGCCGTCAG	18-4-w_	1
CGGCCATCATCAG	18-4-w_	13
CGGCCATCATCGG	18-4-w_	4
TGGCCACCGTCAA	18-4-w_	1196
TGGCCACCGTCAG	18-4-w_	87
CGGCCGATTTCGG	18-4-w_	4
CTCTTACTGGCAG	18-4-w_	6067
CGGCCACTGTCGG	18-4-w_	66
CGTTTGTTAACGG	18-C-w_	1
CGGCCATTATCAG	18-C-w_	461
CGCTTTCTGGCAG	18-C-w_	9
CGTCTACCGACAG	18-C-w_	331
CCGAGATCGTCAG	18-C-w_	3
CGGCCACCGTCGG	18-C-w_	92
CCGGGATCATCAG	18-C-w_	3
CGTCTGCCGACGG	18-C-w_	1
CTCTTTCTGGCAG	18-C-w_	1
CGGCCATCATCAG	18-C-w_	8
CGCTTTCTGACAG	18-C-w_	1
CGTCTACCGACGG	18-C-w_	137
CGGCCACCGTCAG	18-C-w_	309
CGCTTTCCGGCAG	18-C-w_	1
CCGAGATCACCAG	18-C-w_	1
CCACATCTGGCAG	18-C-w_	1
CGCCTACCGACAG	18-C-w_	4
CCGAGATCATCGG	18-C-w_	3
CCGAGATCATCAG	18-C-w_	1824
CGGCCATCATCGG	18-C-w_	4
TCGCCACCGTCAA	18-C-w_	43
TGGCCACCGTCAA	18-C-w_	46
TGGCCACCGTCAG	18-C-w_	1
CGGCCACCGCCAG	18-C-w_	1
CTCTTACTGGCAG	18-C-w_	91
CGTCCACCGACGG	18-C-w_	41
TCGCCACCGCCAA	18-C-w_	1
CCGAGGTCATCAG	18-C-w_	3
CGGCCATTATCAA	18-C-w_	1
CGGCCATTATCGG	18-C-w_	20
CGTCCACCGACAG	18-C-w_	1
CGGCCACTGTCGG	18-C-w_	25
CGGCCATTGTCAG	18-C-w_	10
CGGCCATTATCAG	30-1-i_	2748
CGGCTACCGTCGG	30-1-i_	1
CGACCACCGTCGG	30-1-i_	119
CGCTTTCTGGCAG	30-1-i_	38
CGTCTACCGACAG	30-1-i_	147
CGGCCATTGTCAG	30-1-i_	10
CGGCCACCGTCGG	30-1-i_	1638
CGGCCATCATCGG	30-1-i_	1
CGCTTTCTGACAG	30-1-i_	3
CACTTACTGGCAG	30-1-i_	1
CGGCCATCGTCAG	30-1-i_	4
CGGCCACCGTCAG	30-1-i_	1270
CGCTTTCCGGCAG	30-1-i_	7
CGGCCGATTTCAG	30-1-i_	2
CGCCTACCGACAG	30-1-i_	32
CGGCCATCATCAG	30-1-i_	2
CCCTTACTGGCAG	30-1-i_	17
CGGCCACTGTCGG	30-1-i_	3
TGGCCACCGTCAA	30-1-i_	12530
TGGCCACCGTCAG	30-1-i_	668
CGCTTTCTGGGCA	30-1-i_	1
CGGCCACCGCCAG	30-1-i_	4
CGGCCGATTTCGG	30-1-i_	21
CGGCCACCGCCGG	30-1-i_	1
CTCTTACTGGCAG	30-1-i_	154
CGTCCACCGACGG	30-1-i_	259
CGTTTTCTGGCAG	30-1-i_	3
TGGCCACCGTCGA	30-1-i_	32
CGGCCATTATCAA	30-1-i_	1
CGGCCATTATCGG	30-1-i_	63
CGTCCACCGACAG	30-1-i_	1
CCGAGATCATCAG	30-1-i_	35
CGTTTTCTGGCAG	30-1-ii_	20
CGGCCACTGTCGG	30-1-ii_	2
CGGCCATTATCAG	30-1-ii_	4198
CGACCACCGTCGG	30-1-ii_	145
CGCTTTCTGGCAG	30-1-ii_	65
CGGCTACCGTCGG	30-1-ii_	1
CGTCTACCGACAG	30-1-ii_	261
CGGCCATTGTCAG	30-1-ii_	31
CGGCCACCGTCGG	30-1-ii_	2083
CGGCCATCATCGG	30-1-ii_	1
CGCTTTCTGACAG	30-1-ii_	4
CACTTACTGGCAG	30-1-ii_	2
CTCTTTCTGGCAG	30-1-ii_	1
CGGCCATCGTCAG	30-1-ii_	1
CGGCCATCATCAG	30-1-ii_	3
CGGCCATTATAAG	30-1-ii_	1
CGGCCACCGTCTG	30-1-ii_	1
CGCTTACTGGCAG	30-1-ii_	2
CGGCCACCGTCAG	30-1-ii_	1575
CGCTTTCCGGCAG	30-1-ii_	4
CGGCCATCGTCGG	30-1-ii_	1
CGGCCGATTTCAG	30-1-ii_	1
CGCCTACCGACAG	30-1-ii_	69
CGGCCGATTTCGG	30-1-ii_	14
CCCTTACTGGCAG	30-1-ii_	374
CCGAGATCATCAG	30-1-ii_	97
TGGCCACCGTCAA	30-1-ii_	9771
TGGCCACCGTCAG	30-1-ii_	505
TCGCCACCGTCAA	30-1-ii_	2
CGCTTCCTGGCAG	30-1-ii_	1
CGGCCACCGCCGG	30-1-ii_	4
CTCTTACTGGCAG	30-1-ii_	190
CGTCCACCGACGG	30-1-ii_	337
TGGCCACCGTCGA	30-1-ii_	16
CGGCCATTATCAA	30-1-ii_	4
CGGCCATTATCGG	30-1-ii_	61
CGTCTGCCGACAG	30-1-ii_	1
CGTTTTCTGGCAG	30-1-w_	2
CGGCCATTATCGG	30-1-w_	404
CGTCTACCGACGG	30-1-w_	19
CGGCCGATTTCAG	30-1-w_	37
CGCCTACCGACAG	30-1-w_	19
CCGAGATCACCAG	30-1-w_	4
TCGCCACCGTCAA	30-1-w_	2
CTCTTACTGGCGG	30-1-w_	1
CCGAGGTCATCAG	30-1-w_	5
TGGCCACCGTCGA	30-1-w_	2
CGCTTTCTGACAG	30-1-w_	15
CGGCCATCGTCAG	30-1-w_	1
CCGAGATCATCGG	30-1-w_	6
CGCTTTCTGGGCA	30-1-w_	1
CGGCCACCGCCGG	30-1-w_	2
CGTCCACCGACGG	30-1-w_	188
CGTTTGTTAACGG	30-1-w_	1
CCGAGATCGTCAG	30-1-w_	2
CGGCCACCGTCAG	30-1-w_	973
CGCTTTCCGGCAG	30-1-w_	4
CGGCCATCGTCGG	30-1-w_	1
CCACATCTGGCAG	30-1-w_	1
CCGAGATCATCAG	30-1-w_	1779
CGACCACCGTCGG	30-1-w_	86
CGCTTTCTGGCAA	30-1-w_	1
CGGCCATTATCAA	30-1-w_	5
CGGCCATTATCAG	30-1-w_	4936
CGCTTTCTGGCAG	30-1-w_	82
CGTCTACCGACAG	30-1-w_	199
CGGCCATTGTCAG	30-1-w_	14
CGGCCACCGTCGG	30-1-w_	1786
CCGGGATCATCAG	30-1-w_	4
CGGCCATCATCAG	30-1-w_	2
CCCTTACTGGCAG	30-1-w_	188
TGGCCACCGTCAA	30-1-w_	8127
TGGCCACCGTCAG	30-1-w_	469
TCTCCACCGACAA	30-1-w_	4
CGGCCGATTTCGG	30-1-w_	353
CTCTTACTGGCAG	30-1-w_	125
CGGCCACTGTCGG	30-1-w_	35
CGGCCATTATCAG	30-2-i_	232
CGACCACCGTCGG	30-2-i_	1
CGCTTTCTGGCAG	30-2-i_	9
CGTCTACCGACAG	30-2-i_	45
CGGCCACCGTCGG	30-2-i_	201
CGCTTTCTGACAG	30-2-i_	1
CGCTTTCTGGCTG	30-2-i_	1
CTCTTTCTGGCAG	30-2-i_	6
CTCTTTCTGGCGG	30-2-i_	1
CGTCTACCGACGG	30-2-i_	209
CGGCCACCGTCAG	30-2-i_	94
CGCCTACCGACAG	30-2-i_	1
CCCTTACTGGCAG	30-2-i_	14
CCGAGATCATCAG	30-2-i_	53
TGGCCACCGTCAA	30-2-i_	327
CACTTACTGGCAG	30-2-i_	1
TGGCCACCGTCAG	30-2-i_	15
CGGCCGATTTCGG	30-2-i_	6
CTCTTACTGGCAG	30-2-i_	24
CGTCCACCGACGG	30-2-i_	10
CGGCCATTATCGG	30-2-i_	16
CGGCCACTGTCGG	30-2-i_	1
CGGCCATTATCAA	30-2-ii_	19
CGGCCATTATCAG	30-2-ii_	9582
CGGCCGATTTCGG	30-2-ii_	73
CGCTTTCTGGCAG	30-2-ii_	47
CGTCTACCGACAG	30-2-ii_	31
CGGCCATTGTCAG	30-2-ii_	26
CGGCCACCGTCGG	30-2-ii_	873
CGCTTTCTGACAG	30-2-ii_	6
CACTTACTGGCAG	30-2-ii_	3
CCGAGATCATCAG	30-2-ii_	2
CGCTTACTGGCAG	30-2-ii_	3
CGTCTACCGACGG	30-2-ii_	39
CGGCCACCGTCAG	30-2-ii_	1445
CGCTTTCCGGCAG	30-2-ii_	9
CGCCTACCGACAG	30-2-ii_	5
CTCTTACTGGCGG	30-2-ii_	1
CGGCCATCATCAG	30-2-ii_	8
CCCTTACTGGCAG	30-2-ii_	2
CGGCCACTGTCGG	30-2-ii_	11
TGGCCACCGTCAA	30-2-ii_	6992
CTCTTTCTGGCAG	30-2-ii_	1
TGGCCACCGTCAG	30-2-ii_	301
TCTCCACCGACAA	30-2-ii_	1
CGGCCACCGCCAG	30-2-ii_	3
CGACCACCGTCGG	30-2-ii_	4
CTCTTACTGGCAG	30-2-ii_	145
CGTCCACCGACGG	30-2-ii_	69
TGGCCACCGTCGA	30-2-ii_	9
CGGCCATTATCGG	30-2-ii_	114
CGGCCATCGTCGG	30-2-ii_	1
CGTTTTCTGGCAG	30-2-ii_	7
CGCTTTCTGGCAA	30-2-ii_	1
CGTTTTCTGGCAG	30-2-w_	34
CACTTACTGGCAG	30-2-w_	2
CGCTTACTGGCAG	30-2-w_	1
CGTCTACCGACGG	30-2-w_	2
CGGCCGATTTCAG	30-2-w_	1
CGCCTACCGACAG	30-2-w_	5
TCGCCACCGTCAA	30-2-w_	14
CGGCCATCATCGG	30-2-w_	7
CGGCCATTATCGG	30-2-w_	271
CGTCCACCGACAG	30-2-w_	1
CGGCCATCGTCAG	30-2-w_	1
TGGCCACCGTCGA	30-2-w_	2
CGGCCACCGTCAG	30-2-w_	1800
CGGCTACCGTCGG	30-2-w_	1
CGCTTTCCGGCAG	30-2-w_	5
CGTCCACCGACGG	30-2-w_	67
CCGAGATCATCAG	30-2-w_	38
CGGCCACCGCCAG	30-2-w_	3
CGACCACCGTCGG	30-2-w_	1
CGACATCTGGCAG	30-2-w_	1
CGGCCATTATCAA	30-2-w_	5
CGGCCATTATCAG	30-2-w_	6760
CGCTTTCTGGCAG	30-2-w_	55
CGTCTACCGACAG	30-2-w_	20
CGGCCATTGTCAG	30-2-w_	27
CGGCCACCGTCGG	30-2-w_	866
CGGTCATCATCGG	30-2-w_	1
CGGCCACCGTCTG	30-2-w_	1
CGGCCATCATCAG	30-2-w_	6
CCCTTACTGGCAG	30-2-w_	3805
TGGCCACCGTCAA	30-2-w_	5512
TGGCCACCGTCAG	30-2-w_	223
CGGCCGATTTCGG	30-2-w_	225
CTCTTACTGGCAG	30-2-w_	112
CGGCCACTGTCGG	30-2-w_	17
CGTTTTCTGGCAG	30-3-i_	1
CACTTACTGGCAG	30-3-i_	1
CGTCTACCGACGG	30-3-i_	1
CGCCTACCGACAG	30-3-i_	55
CTCTTACTGGCGG	30-3-i_	6
CCGAGGTCATCAG	30-3-i_	1
CGGCCATTATCGG	30-3-i_	388
CGTCCACCGACAG	30-3-i_	1
CGCTTTCTGACAG	30-3-i_	1
CGGCCATCGTCAG	30-3-i_	1
CCGGGATCATCAG	30-3-i_	1
CGTCCACCGACGG	30-3-i_	15
CGGCCATTATAAG	30-3-i_	1
CCGAGATCGTCAG	30-3-i_	2
CGGCCACCGTCAG	30-3-i_	971
CGCTTTCCGGCAG	30-3-i_	1
CTCTTACTGGCAG	30-3-i_	2312
CGGCCATCATCGG	30-3-i_	2
CGGCCACCGCCAG	30-3-i_	3
CGACCACCGTCGG	30-3-i_	2
CGGCCATTATCAA	30-3-i_	4
CGGCCATTATCAG	30-3-i_	14036
CGCTTTCTGGCAG	30-3-i_	13
CGTCTACCGACAG	30-3-i_	178
CGGCCATTGTCAG	30-3-i_	265
CGGCCACCGTCGG	30-3-i_	232
CGGTCGCCGTCAG	30-3-i_	1
CGGCCATCATCAG	30-3-i_	12
CCGAGATCATCAG	30-3-i_	329
TGGCCACCGTCAA	30-3-i_	914
TGGCCACCGTCAG	30-3-i_	74
CGGCCACTGTCGG	30-3-i_	9
CGTTTTCTGGCAG	30-3-ii_	4
CGGCCATTATCAG	30-3-ii_	15973
CGCTTACTGGCAG	30-3-ii_	1
CGCTTTCTGGCAG	30-3-ii_	20
CGTCTACCGACAG	30-3-ii_	18
CGGCCATTGTCAG	30-3-ii_	187
CGGCCACCGTCGG	30-3-ii_	325
CACTTACTGGCAG	30-3-ii_	1
CCGAGATCGTCAG	30-3-ii_	1
CGGCCACCGTCAG	30-3-ii_	623
CCCTTACTGGCAG	30-3-ii_	2
CGCCTACCGACAG	30-3-ii_	2
CTCTTACTGGCGG	30-3-ii_	1
CGGCCATCATCAG	30-3-ii_	12
CGCTTTCCGGCAG	30-3-ii_	1
CCGAGATCATCAG	30-3-ii_	56
TGGCCACCGTCAA	30-3-ii_	1835
TGGCCACCGTCAG	30-3-ii_	65
TCGCCACCGTCAA	30-3-ii_	1
CGGCCACCGCCAG	30-3-ii_	1
CGACCACCGTCGG	30-3-ii_	3
CGGCCATCGTCAG	30-3-ii_	1
CGGCCACCGCCGG	30-3-ii_	3
CTCTTACTGGCAG	30-3-ii_	385
CGTCCACCGACGG	30-3-ii_	23
CCGAGGTCATCAG	30-3-ii_	1
TGGCCACCGTCGA	30-3-ii_	3
CGGCCATTATCAA	30-3-ii_	6
CGGCCATTATCGG	30-3-ii_	260
CGGCCGATTTCGG	30-3-ii_	7
CGGCCACTGTCGG	30-3-ii_	13
CGCTTTCTGGCAA	30-3-ii_	1
CGGCCATTATCAG	30-3-w_	1094
CGCTTTCTGGCAG	30-3-w_	9
CGTCTACCGACAG	30-3-w_	106
CGGCCATTGTCAG	30-3-w_	23
CGGCCACCGTCGG	30-3-w_	91
CCGGGATCATCAG	30-3-w_	1
CGCTTTCTGACAG	30-3-w_	6
CGCTTACTGGCAG	30-3-w_	2
CCGAGATCGTCAG	30-3-w_	4
CGGCCACCGTCAG	30-3-w_	222
CCCTTACTGGCAG	30-3-w_	1
CGTCTACCGACGG	30-3-w_	19
CGGCCATCGTCGG	30-3-w_	1
CGCCTACCGACAG	30-3-w_	2
CCGAGATCATCGG	30-3-w_	7
CCGAGATCACCAG	30-3-w_	2
CGTCCACCGACAG	30-3-w_	1
CCGAGATCATCAG	30-3-w_	1976
TCGCCACCGTCAA	30-3-w_	2
TGGCCACCGTCAA	30-3-w_	280
TGGCCACCGTCAG	30-3-w_	22
CGGCCGATTTCGG	30-3-w_	2
CGGCCACCGCCGG	30-3-w_	1
CTCTTACTGGCAG	30-3-w_	94
CGTCCACCGACGG	30-3-w_	2
CCGAGGTCATCAG	30-3-w_	6
TGGCCACCGTCGA	30-3-w_	1
CGGCCATTATCGG	30-3-w_	28
CGGCCACTGTCGG	30-3-w_	1
CGGCCATTATCAG	30-4-i_	2125
CGCTTTCTGGCAG	30-4-i_	1
CGTCTACCGACAG	30-4-i_	4680
CGGCCACCGTCGG	30-4-i_	257
CTCTTTCTGGCAG	30-4-i_	1
CGGCCATCGTCAG	30-4-i_	1
CGTCTACCGACGG	30-4-i_	8
CGGCCACCGTCAG	30-4-i_	2216
CGTCTGCCGACAG	30-4-i_	5
CGCCTACCGACAG	30-4-i_	1248
CGGCCATCATCAG	30-4-i_	2
CCGAGATCATCAG	30-4-i_	5
TGGCCACCGTCAA	30-4-i_	854
TGGCCACCGTCAG	30-4-i_	64
CGGCCACCGCCAG	30-4-i_	5
CGACCACCGTCGG	30-4-i_	2
CTCTTACTGGCAG	30-4-i_	8341
CGTCCACCGACGG	30-4-i_	15
CTCTTACTGGCGG	30-4-i_	13
CGGCCATTATCGG	30-4-i_	3
CGTCCACCGACAG	30-4-i_	2
CGGCCACTGTCGG	30-4-i_	2
CGGCCATTGTCAG	30-4-i_	6
CGTTTTCTGGCAG	30-4-ii_	6
CGGCCATTATCAG	30-4-ii_	7267
CGACCACCGTCGG	30-4-ii_	17
CGCTTTCTGGCAG	30-4-ii_	14
CGTCTACCGACAG	30-4-ii_	95
CGGCCATTGTCAG	30-4-ii_	36
CGGCCACCGTCGG	30-4-ii_	1575
CGCTTTCTGACAG	30-4-ii_	1
CTCTTACTGGCGG	30-4-ii_	1
CGGCCATCGTCAG	30-4-ii_	1
CGGCCATCATCAG	30-4-ii_	3
CGCTTACTGGCAG	30-4-ii_	1
CGTCTACCGACGG	30-4-ii_	2
CGGCCACCGTCAG	30-4-ii_	926
CGCTTTCCGGCAG	30-4-ii_	2
CGGCCATTATAAG	30-4-ii_	1
CGGCCATCGTCGG	30-4-ii_	2
CGCCTACCGACAG	30-4-ii_	17
CGGCCGATTTCGG	30-4-ii_	6
CCCTTACTGGCAG	30-4-ii_	16
CCGAGATCATCAG	30-4-ii_	40
CCGAGATCACCAG	30-4-ii_	1
TGGCCACCGTCAA	30-4-ii_	8825
TGGCCACCGTCAG	30-4-ii_	578
TCGCCACCGTCAA	30-4-ii_	3
CGGCCACCGCCAG	30-4-ii_	2
CGGCCACCGCCGG	30-4-ii_	1
CTCTTACTGGCAG	30-4-ii_	301
CGTCCACCGACGG	30-4-ii_	45
TGGCCACCGTCGA	30-4-ii_	10
CGGCCATTATCAA	30-4-ii_	4
CGGCCATTATCGG	30-4-ii_	32
CGGCCACTGTCGG	30-4-ii_	7
CGTTTTCTGGCAG	30-4-w_	54
CGGCCACCGCCGG	30-4-w_	4
CGGCCATTATCAG	30-4-w_	5543
CGGCCACCGTCGT	30-4-w_	1
CGGCCATTATCAA	30-4-w_	2
CGCTTTCTGGCAG	30-4-w_	81
CGTCTACCGACAG	30-4-w_	15
CGGCCATTGTCAG	30-4-w_	39
CGGCCACCGTCGG	30-4-w_	1433
CCGGGATCATCAG	30-4-w_	2
CGCTTTCTGACAG	30-4-w_	1
CGGCCATCGTCAG	30-4-w_	1
CCGAGATCATCGG	30-4-w_	1
CGGCCACCGTCTG	30-4-w_	1
CGTCTACCGACGG	30-4-w_	5
CGGCCACCGTCAG	30-4-w_	861
CGGCCATCATCGG	30-4-w_	10
CCCTTACTGGCAG	30-4-w_	51
CCACATCTGGCAG	30-4-w_	3
CGCCTACCGACAG	30-4-w_	5
CGGCCATCATCAG	30-4-w_	6
CGCTTTCCGGCAG	30-4-w_	3
CCGAGATCATCAG	30-4-w_	148
TCGCCACCGTCAA	30-4-w_	9
TGGCCACCGTCAA	30-4-w_	10448
TGGCCACCGTCAG	30-4-w_	760
CGGCCGATTTCGG	30-4-w_	8
CTCTTACTGGCAG	30-4-w_	220
CGTCCACCGACGG	30-4-w_	45
TGGCCACCGTCGA	30-4-w_	9
CGACATCTGGCAG	30-4-w_	4
CGGCCATTATCGG	30-4-w_	55
CGACCACCGTCGG	30-4-w_	10
CGGCCACCGTCCA	30-4-w_	1
CGGCCATCACCGG	30-4-w_	1
CGGCCACTGTCGG	30-4-w_	31
CGGCCATTATCAA	30-C-w_	1
CCGAGATCACCAG	30-C-w_	3
CGGCCATTATCAG	30-C-w_	404
CGCTTTCTGGCAG	30-C-w_	300
CGTCTACCGACAG	30-C-w_	106
CGTCTACCGACGG	30-C-w_	30
CGGCCATTGTCAG	30-C-w_	2
CGGCCACCGTCGG	30-C-w_	61
CCGGGATCATCAG	30-C-w_	3
CGCTTTCTGACAG	30-C-w_	1
CACTTACTGGCAG	30-C-w_	1
CGGCCATCATCAG	30-C-w_	3
CGCTTACTGGCAG	30-C-w_	1
CCGAGATCGTCAG	30-C-w_	4
CGGCCACCGTCAG	30-C-w_	97
CGCTTTCCGGCAG	30-C-w_	1
CGCCTACCGACAG	30-C-w_	2
CCGAGATCATCGG	30-C-w_	9
CCGAGATCATCAG	30-C-w_	2141
TCGCCACCGTCAA	30-C-w_	2
CGGCCACTGTCGG	30-C-w_	3
TGGCCACCGTCAA	30-C-w_	88
TGGCCACCGTCAG	30-C-w_	4
CGGCCGATTTCGG	30-C-w_	1
CTCTTACTGGCAG	30-C-w_	12
CGTCCACCGACGG	30-C-w_	47
CCGAGGTCATCAG	30-C-w_	2
CGGCCATCATCGG	30-C-w_	1
CGACATCTGGCAG	30-C-w_	1
CGGCCATTATCGG	30-C-w_	16
CGTCCACCGACAG	30-C-w_	2
CGTTTTCTGGCAG	44ION-3_	52
CGGCCATTATCAG	44ION-3_	1119
CGGCCGATTTCGG	44ION-3_	1
CGCTTACTGGCAG	44ION-3_	2
CGGCCGATTTCAG	44ION-3_	1
CGCTTTCTGGCAG	44ION-3_	8
CGGCCACCGTCCA	44ION-3_	1
CGTCTACCGACAG	44ION-3_	6
CGGCCATTGTCAG	44ION-3_	4
CGGCCACCGTCGG	44ION-3_	75
CGGTCGCCGTCAG	44ION-3_	3
CGGTCATCATCGG	44ION-3_	80
CGTTTGTTAACGG	44ION-3_	9
CTCTTTCTGGCAG	44ION-3_	2
CGGCCATCGTCAG	44ION-3_	7
TCTCCTCCGACAA	44ION-3_	1
CGGCCATCACCGG	44ION-3_	4
CGTCTACCGACGG	44ION-3_	2
CGGCCACCGTCAG	44ION-3_	1256
CCCTTACTGGCAG	44ION-3_	17
CGCTTTCCGGCAG	44ION-3_	2
CGGCCATCGTCGG	44ION-3_	1
CTCTTACTGGCAG	44ION-3_	38
CGCCTACCGACAG	44ION-3_	1
CGGCCATCATCAG	44ION-3_	58
CGGCCATCATCGG	44ION-3_	57
TGGCCATCATCAA	44ION-3_	8
CCGAGATCATCAG	44ION-3_	47
TCGCCACCGTCAA	44ION-3_	41
TGGCCACCGTCAA	44ION-3_	673
TGGCCACCGTCAG	44ION-3_	55
CGGCCACCGCCAG	44ION-3_	4
CGACCACCGTCGG	44ION-3_	5
AGGCCACCGTCGG	44ION-3_	1
CGGCCACCGCCGG	44ION-3_	5
CGTCCACCGACGG	44ION-3_	36
TGGCCACCGTCGA	44ION-3_	56
TCGCTTCCGTCAA	44ION-3_	12
CGGCCATTATCAA	44ION-3_	4
CGGCCATTATCGG	44ION-3_	40
CGTCCACCGACAG	44ION-3_	7
CGGCCACTGTCGG	44ION-3_	5
CGCTTTCTGGCAA	44ION-3_	1
CGGCCATTATCAG	5-1-i_	55
CGCTTTCTGGCAG	5-1-i_	21
CGTCTACCGACAG	5-1-i_	1109
CGTCTACCGACGG	5-1-i_	25
CGGCCACCGTCGG	5-1-i_	4
CGCTTTCTGACAG	5-1-i_	1
CCGGGATCATCAG	5-1-i_	38
CCGAGATCGTCAG	5-1-i_	36
CGGCCACCGTCAG	5-1-i_	61
CGCTTTCCGGCAG	5-1-i_	3
CGCCTACCGACAG	5-1-i_	13
CCGAGATCATCGG	5-1-i_	32
CCGAGATCACCAG	5-1-i_	38
CGTCCACCGACAG	5-1-i_	3
CCGAGATCATCAG	5-1-i_	18294
TCGCCACCGTCAA	5-1-i_	7
TGGCCACCGTCAA	5-1-i_	93
TGGCCACCGTCAG	5-1-i_	11
CTCTTACTGGCAG	5-1-i_	24
CCGAGGTCATCAG	5-1-i_	38
CGGCCATTATCGG	5-1-i_	5
CGGCCATTATCAG	5-1-ii_	46
CGTCTACCGACAG	5-1-ii_	1497
CGGCCATTGTCAG	5-1-ii_	1
CGGCCACCGTCGG	5-1-ii_	3
CCGGGATCATCAG	5-1-ii_	37
CGTCTACCGACGG	5-1-ii_	10
CGGCCACCGTCAG	5-1-ii_	46
CGTCTGCCGACAG	5-1-ii_	2
CGCTTTCCGGCAG	5-1-ii_	4
CGCCTACCGACAG	5-1-ii_	13
CCGAGATCATCGG	5-1-ii_	23
CCGAGATCACCAG	5-1-ii_	29
CCGAGATCATCAG	5-1-ii_	18043
TGGCCACCGTCAA	5-1-ii_	81
TGGCCACCGTCAG	5-1-ii_	5
CTCTTACTGGCAG	5-1-ii_	9
CGTCCACCGACGG	5-1-ii_	2
CCGAGGTCATCAG	5-1-ii_	30
CGGCCATCATCAG	5-1-ii_	1
CGCTTTCTGGCAG	5-1-ii_	15
CCGAGATCGTCAG	5-1-ii_	21
CGTCCACCGACAG	5-1-ii_	1
CCGAGATCACCAG	5-1-w_	10
CGGCCATTATCAG	5-1-w_	49
CGTCCACCGACAG	5-1-w_	3
CGCTTTCTGGCAG	5-1-w_	19
CGCCTACCGACAG	5-1-w_	21
CGTCTACCGACAG	5-1-w_	1211
CGGCCATTGTCAG	5-1-w_	7
CGGCCACCGTCGG	5-1-w_	39
CCGGGATCATCAG	5-1-w_	21
CTCTTTCTGGCAG	5-1-w_	1
CGGCCATCGTCAG	5-1-w_	1
CGTCTACCGACGG	5-1-w_	58
CGGCCACCGTCAG	5-1-w_	92
CGTCTGCCGACAG	5-1-w_	2
CCCTTACTGGCAG	5-1-w_	14
CCGAGATCGTCAG	5-1-w_	11
CCGAGATCATCGG	5-1-w_	4
CGCTTTCCGGCAG	5-1-w_	4
CCGAGATCATCAG	5-1-w_	13663
TCGCCACCGTCAA	5-1-w_	1
TGGCCACCGTCAA	5-1-w_	163
TGGCCACCGTCAG	5-1-w_	7
CGGCCGATTTCGG	5-1-w_	3
CGCTTCCTGGCAG	5-1-w_	1
CTCTTACTGGCAG	5-1-w_	27
CGTCCACCGACGG	5-1-w_	3
CCGAGGTCATCAG	5-1-w_	25
CGGCCATCATCAG	5-1-w_	1
CGGCCATTATCGG	5-1-w_	3
CGACCACCGTCGG	5-1-w_	1
CGGCCACTGTCGG	5-1-w_	58
CGTCTGCCGACGG	5-2-i_	1
CGGCCATTATCAG	5-2-i_	36
CGCTTTCTGGCAG	5-2-i_	6
CGTCTACCGACAG	5-2-i_	738
CGGCCACCGTCGG	5-2-i_	29
CTCTTTCTGGCAG	5-2-i_	3
CGGCCATCGTCAG	5-2-i_	2
CTCTTTCTGGCGG	5-2-i_	1
CGTCTACCGACGG	5-2-i_	371
CGGCCACCGTCAG	5-2-i_	998
CGTCTGCCGACAG	5-2-i_	1
CGCCTACCGACAG	5-2-i_	17
CCCTTACTGGCAG	5-2-i_	25
CCGAGATCATCAG	5-2-i_	319
TGGCCACCGTCAA	5-2-i_	64
TGGCCACCGTCAG	5-2-i_	12
CGGCCACCGCCAG	5-2-i_	7
CTCTTACTGGCAG	5-2-i_	42
CGGCCATTATCGG	5-2-i_	11
CGTCCACCGACAG	5-2-i_	2
CGGCCACTGTCGG	5-2-i_	8
CCGAGATCACCAG	5-2-ii_	1
CGGCCATTATCAG	5-2-ii_	58
CGCTTTCTGGCAG	5-2-ii_	12
CGTCTACCGACAG	5-2-ii_	331
CCGAGATCGTCAG	5-2-ii_	2
CGGCCACCGTCGG	5-2-ii_	12
CCGGGATCATCAG	5-2-ii_	6
CTCTTTCTGGCAG	5-2-ii_	6
CTCTTTCTGGCGG	5-2-ii_	1
CGTCTACCGACGG	5-2-ii_	545
CGGCCACCGTCAG	5-2-ii_	118
CGTCTGCCGACAG	5-2-ii_	1
CGCTTTCCGGCAG	5-2-ii_	3
CGTCTGCCGACGG	5-2-ii_	1
CGCCTACCGACAG	5-2-ii_	18
CTCTTACTGGCGG	5-2-ii_	1
CCGAGATCATCGG	5-2-ii_	2
CCCTTACTGGCAG	5-2-ii_	1
CCGAGATCATCAG	5-2-ii_	609
TGGCCACCGTCAA	5-2-ii_	38
TGGCCACCGTCAG	5-2-ii_	4
CTCTTACTGGCAG	5-2-ii_	31
CGTCCACCGACGG	5-2-ii_	10
TGGCCACCGTCGA	5-2-ii_	2
CCGCTTCTGTCAG	5-2-ii_	1
CGTTTTCTGGCAG	5-2-w_	1
CGCTTACTGGCAG	5-2-w_	2
CGTCTACCGACGG	5-2-w_	26
CGCCTACCGACAG	5-2-w_	340
CCGAGATCACCAG	5-2-w_	7
CCGAGGTCATCAG	5-2-w_	18
CGGCCATCATCGG	5-2-w_	1
CGGCCATCGTCAG	5-2-w_	2
CGGCCATCATCAG	5-2-w_	3
CGGCCATTATCGG	5-2-w_	23
CGTCTGCCGACAG	5-2-w_	4
CGTCCACCGACAG	5-2-w_	3
CGTCCACCGACGG	5-2-w_	32
CGCTTTCTGGCGG	5-2-w_	1
CCGAGATCGTCAG	5-2-w_	12
CGGCCACCGTCAG	5-2-w_	1209
CGCTTTCCGGCAG	5-2-w_	4
CGGCCACCGCCAG	5-2-w_	1
CGACCACCGTCGG	5-2-w_	3
CGCTTTCTGGCAG	5-2-w_	22
CCGAGATCATCAG	5-2-w_	10804
CGGCCATTATCAA	5-2-w_	1
CGGCCATTATCAG	5-2-w_	409
CGTCTACCGACAG	5-2-w_	5739
CGGCCATTGTCAG	5-2-w_	10
CGGCCACCGTCGG	5-2-w_	111
CCGGGATCATCAG	5-2-w_	12
CCGAGATCATCGG	5-2-w_	6
CCCTTACTGGCAG	5-2-w_	10
TGGCCACCGTCAA	5-2-w_	185
TGGCCACCGTCAG	5-2-w_	16
CGGCCGATTTCGG	5-2-w_	2
CTCTTACTGGCAG	5-2-w_	879
CGGCCACTGTCGG	5-2-w_	13
CGGCCATTATCAG	5-3-i_	94
CGCTTTCTGGCAG	5-3-i_	35
CGTCTACCGACAG	5-3-i_	290
CGGCCATTGTCAG	5-3-i_	4
CGGCCACCGTCGG	5-3-i_	7
CCGGGATCATCAG	5-3-i_	28
CCGAGATCGTCAG	5-3-i_	28
CGGCCACCGTCAG	5-3-i_	86
CGCTTTCCGGCAG	5-3-i_	4
CGTCTACCGACGG	5-3-i_	71
CGCCTACCGACAG	5-3-i_	19
CCGAGATCATCGG	5-3-i_	29
CCGAGATCACCAG	5-3-i_	30
CCGAGATCATCAG	5-3-i_	19116
TCGCCACCGTCAA	5-3-i_	4
TGGCCACCGTCAA	5-3-i_	12
CTCTTACTGGCAG	5-3-i_	9
CCGAGGTCATCAG	5-3-i_	50
CGGCCATTATCGG	5-3-i_	3
TGGCCACCGTCAG	5-3-i_	1
CGTTTTCTGGCAG	5-3-ii_	1
CGCTTTCTGGCTG	5-3-ii_	1
CGGCCATTATCAG	5-3-ii_	57
CGCTTTCTGGCAG	5-3-ii_	58
CGTCTACCGACAG	5-3-ii_	385
CGTCTACCGACGG	5-3-ii_	76
CGGCCATTGTCAG	5-3-ii_	1
CGGCCACCGTCGG	5-3-ii_	3
CGCTTTCTGACAG	5-3-ii_	4
CCGGGATCATCAG	5-3-ii_	31
CCGAGATCGTCAG	5-3-ii_	35
CGGCCACCGTCAG	5-3-ii_	535
CGCCTACCGACAG	5-3-ii_	4
CCGAGATCATCGG	5-3-ii_	37
CCGAGATCACCAG	5-3-ii_	37
CGCTTTCCGGCAG	5-3-ii_	5
CCGAGATCATCAG	5-3-ii_	18591
TGGCCACCGTCAA	5-3-ii_	17
TGGCCACCGTCAG	5-3-ii_	1
CTCTTACTGGCAG	5-3-ii_	1
CGGCCACCGCCAG	5-3-ii_	1
CCGAGGTCATCAG	5-3-ii_	31
CGTCCACCGACAG	5-3-ii_	1
CGGCCATTATCGG	5-3-ii_	2
CGTTTTCTGGCAG	5-3-w_	2
CGGCCATTATCAG	5-3-w_	5
CGCTTTCTGGCAG	5-3-w_	59
CGTCTACCGACAG	5-3-w_	407
CCGAGATCGTCAG	5-3-w_	19
CGGCCACCGTCGG	5-3-w_	5
CCGGGATCATCAG	5-3-w_	30
CGCTTTCTGACAG	5-3-w_	2
CGTTTGTTAACGG	5-3-w_	1
CGTCTACCGACGG	5-3-w_	109
CGGCCACCGTCAG	5-3-w_	74
CGCTTTCCGGCAG	5-3-w_	5
CTCTTACTGGCAG	5-3-w_	4
CGCCTACCGACAG	5-3-w_	9
CCGAGATCATCGG	5-3-w_	15
CCGAGATCACCAG	5-3-w_	22
CGTCCACCGACAG	5-3-w_	1
CCGAGATCATCAG	5-3-w_	19092
TCGCCACCGTCAA	5-3-w_	1
TGGCCACCGTCAA	5-3-w_	24
TGGCCACCGTCAG	5-3-w_	4
CCACATCTGGCAG	5-3-w_	1
CGTCCACCGACGG	5-3-w_	2
CCGAGGTCATCAG	5-3-w_	31
CGGCCACTGTCGG	5-3-w_	1
CGCTTTCTGGCAA	5-3-w_	2
CGGCCATTGTCAG	5-3-w_	3
CGGCCATTATCAG	5-4-i_	21
CGCTTTCTGGCAG	5-4-i_	3
CGTCTACCGACAG	5-4-i_	300
CGGCCACCGTCGG	5-4-i_	7
CTCTTTCTGGCAG	5-4-i_	3
CCGCTTTTATCAG	5-4-i_	2
CGTCTACCGACGG	5-4-i_	158
CGGCCACCGTCAG	5-4-i_	25
CGCTTTCCGGCAG	5-4-i_	1
CGCCTACCGACAG	5-4-i_	2
CCCTTACTGGCAG	5-4-i_	2
CCGAGATCATCAG	5-4-i_	81
TCGCCACCGTCAA	5-4-i_	1
TGGCCACCGTCAA	5-4-i_	10
CTCTTACTGGCAG	5-4-i_	11
CGTCCACCGACGG	5-4-i_	1
TGGCCACCGTCGA	5-4-i_	1
CGTTTTCTGGCAG	5-4-ii_	3
CGGCCACTGTCGG	5-4-ii_	1
CGGCCATTATCAG	5-4-ii_	604
CGCTTTCTGGCAG	5-4-ii_	145
CGTCTACCGACAG	5-4-ii_	2657
CCGAGATCGTCAG	5-4-ii_	24
CGGCCACCGTCGG	5-4-ii_	66
CCGGGATCATCAG	5-4-ii_	42
CGCTTTCTGACAG	5-4-ii_	5
CGCTTTCTGGCTG	5-4-ii_	1
CGCTTTCTGGCGG	5-4-ii_	2
CGGCCATCATCAG	5-4-ii_	1
CGTCTACCGACGG	5-4-ii_	358
CGGCCACCGTCAG	5-4-ii_	308
CGTCTGCCGACAG	5-4-ii_	2
CGCTTTCCGGCAG	5-4-ii_	21
CGCCTACCGACAG	5-4-ii_	90
CCGAGATCATCGG	5-4-ii_	22
CCGAGATCACCAG	5-4-ii_	31
CCGAGATCATCAG	5-4-ii_	14554
TCGCCACCGTCAA	5-4-ii_	1
TGGCCACCGTCAA	5-4-ii_	320
TGGCCACCGTCAG	5-4-ii_	21
CGACCACCGTCGG	5-4-ii_	1
CTCTTACTGGCAG	5-4-ii_	581
CGTCCACCGACGG	5-4-ii_	3
CCGAGGTCATCAG	5-4-ii_	30
CGGCCATTATCGG	5-4-ii_	4
CGGCCATTGTCAG	5-4-ii_	6
CGTTTTCTGGCAG	5-4-w_	2
CGGCCATCACCGG	5-4-w_	1
CGCTTACTGGCAG	5-4-w_	2
CGTCTACCGACGG	5-4-w_	1615
CGGCCGATTTCAG	5-4-w_	2
CGCCTACCGACAG	5-4-w_	396
CCGAGATCACCAG	5-4-w_	6
CTCTTACTGGCGG	5-4-w_	2
CGCTTCCTGGCAG	5-4-w_	1
CCGAGGTCATCAG	5-4-w_	25
CGGCCATCATCGG	5-4-w_	2
CGGCCATTATCGG	5-4-w_	11
CGTCCACCGACAG	5-4-w_	2
CGCTTTCTGACAG	5-4-w_	14
CGGCCATCATCAG	5-4-w_	1
CGTCTGCCGACAG	5-4-w_	2
CGTCTGCCGACGG	5-4-w_	2
CGTCCACCGACGG	5-4-w_	37
CCGAGATCGTCAG	5-4-w_	10
CGGCCACCGTCAG	5-4-w_	784
CGCTTTCCGGCAG	5-4-w_	15
CGGCCACCGCCAG	5-4-w_	3
CGACCACCGTCGG	5-4-w_	3
CCGAGATCATCAG	5-4-w_	12013
CGCTTTCTGGCAA	5-4-w_	4
CGGCCATTATCAG	5-4-w_	419
CGCTTTCTGGCAG	5-4-w_	144
CGTCTACCGACAG	5-4-w_	2904
CGGCCATTGTCAG	5-4-w_	12
CGGCCACCGTCGG	5-4-w_	95
CCGGGATCATCAG	5-4-w_	26
CCGAGATCATCGG	5-4-w_	11
CCCTTACTGGCAG	5-4-w_	1
TGGCCACCGTCAA	5-4-w_	215
TGGCCACCGTCAG	5-4-w_	18
CGGCCGATTTCGG	5-4-w_	1
CTCTTACTGGCAG	5-4-w_	1072
CGGCCACTGTCGG	5-4-w_	15
CGGCCATTATCAG	5-C-w_	10
CGCTTTCTGGCAG	5-C-w_	261
CGTCTACCGACAG	5-C-w_	431
CGGCCATTGTCAG	5-C-w_	6
CGGCCACCGTCGG	5-C-w_	39
CCGGGATCATCAG	5-C-w_	1
TCGAGAATTTCAA	5-C-w_	1
CTCTTTCTGGCAG	5-C-w_	2
TCTCCTCCGACAA	5-C-w_	1
CGTCTACCGACGG	5-C-w_	53
CGGCCACCGTCAG	5-C-w_	81
CCCTTACTGGCAG	5-C-w_	1
CGGCCGATTTCAG	5-C-w_	1
CGCCTACCGACAG	5-C-w_	12
CGGCCATCATCAG	5-C-w_	4
CCGAGATCACCAG	5-C-w_	1
CGGCCATCATCGG	5-C-w_	2
TCGCCACCGTCAA	5-C-w_	2
TGGCCACCGTCAA	5-C-w_	47
TGGCCACCGTCAG	5-C-w_	4
CTCTTACTGGCAG	5-C-w_	21
CGTCCACCGACGG	5-C-w_	41
CCGAGGTCATCAG	5-C-w_	2
CCGAGATCGTCAG	5-C-w_	1
CGTCCACCGACAG	5-C-w_	3
CCGAGATCATCAG	5-C-w_	1020
CGTTTTCTGGCAG	63ION-3_	5441
CGGCCATTATCAG	63ION-3_	258
CGGCCATTATCAA	63ION-3_	1
CGCTTTCTGGCAG	63ION-3_	36
CGGCCACCGTCGG	63ION-3_	2925
CGGTCGCCGTCAG	63ION-3_	4
CGTTTGTTAACGG	63ION-3_	8
CGCTTTCTGACAG	63ION-3_	1
CTCTTTCTGGCAG	63ION-3_	6
CGGCCATCGTCAG	63ION-3_	81
CGTCCACCGTCGG	63ION-3_	1
CGGCCATCACCGG	63ION-3_	46
CGCTTACTGGCAG	63ION-3_	1
CGGCCACCGTCAG	63ION-3_	7371
CGCTTTCCGGCAG	63ION-3_	3
CGGCCATCGTCGG	63ION-3_	1
CGGCCATCATCAG	63ION-3_	290
CCCTTACTGGCAG	63ION-3_	5
TGGCCATCATCAA	63ION-3_	118
CGGCCATCATCGG	63ION-3_	436
TCGCCACCGTCAA	63ION-3_	1010
TGGCCACCGTCAA	63ION-3_	178
TGGCCACCGTCAG	63ION-3_	11
CGCTTTCTGGGCA	63ION-3_	2
CGGCCACCGCCAG	63ION-3_	11
CGACCACCGTCGG	63ION-3_	4
CGGCCACCGCCGG	63ION-3_	3
CTCTTACTGGCAG	63ION-3_	10
CGTCCACCGACGG	63ION-3_	1573
TGGCCACCGTCGA	63ION-3_	3
CGGCCACCGTCAT	63ION-3_	1
TCGCTTCCGTCAA	63ION-3_	61
CGGCCATTATCGG	63ION-3_	3
CCGAGATCATCAG	63ION-3_	7
CGGCCATTGTCAG	63ION-3_	1
CGTTTTCTGGCAG	D03BER-3_	1
CTCTTTCTGGCAG	D03BER-3_	19
CGCTTACTGGCAG	D03BER-3_	3
CGTCTACCGACGG	D03BER-3_	21
AGGCCACCGTCGG	D03BER-3_	1
CGCCTACCGACAG	D03BER-3_	565
TCGCCACCGTCAA	D03BER-3_	3
CTCTTACTGGCGG	D03BER-3_	1
CGGCCATCATCGG	D03BER-3_	6
CGGCCATTATCAA	D03BER-3_	3
CGGCCATTATCGG	D03BER-3_	105
CGCTTTCTGACAG	D03BER-3_	1
CGGCCATCGTCAG	D03BER-3_	1
CGGCCATCATCAG	D03BER-3_	19
CGTCTGCCGACAG	D03BER-3_	2
CGTCCACCGACAG	D03BER-3_	5
CGGCCACCGCCGG	D03BER-3_	2
CGTCCACCGACGG	D03BER-3_	77
CGGCCATTATCAG	D03BER-3_	1639
CGGCCACCGTCAG	D03BER-3_	265
CGGCCATCGTCGG	D03BER-3_	3
CCGAGATCATCAG	D03BER-3_	176
CGACCACCGTCGG	D03BER-3_	1
CGCTTTCTGGCAG	D03BER-3_	11
CGCTTTCTGGCAA	D03BER-3_	1
CGTTTGTTAACGG	D03BER-3_	2
CGTCTACCGACAG	D03BER-3_	2053
CGGCCATTGTCAG	D03BER-3_	66
CGGCCACCGTCGG	D03BER-3_	152
CCGGGATCATCAG	D03BER-3_	1
CGTCCACCGTCGG	D03BER-3_	2
CCGAGATCATCGG	D03BER-3_	2
CCCTTACTGGCAG	D03BER-3_	1
TGGCCACCGTCAA	D03BER-3_	32
TGGCCACCGTCAG	D03BER-3_	99
CGGCCGATTTCGG	D03BER-3_	5
CTCTTACTGGCAG	D03BER-3_	630
CGGCCACTGTCGG	D03BER-3_	2
CGGCCATTATCAA	D04BER-3_	16
CGGCCATTATCAG	D04BER-3_	3671
CGGCCGATTTCGG	D04BER-3_	40
CGCTTTCTGGCAG	D04BER-3_	33
CGTCTACCGACAG	D04BER-3_	240
CGGCCATTGTCAG	D04BER-3_	8
CGACCACCGTCGG	D04BER-3_	1
CGGCCACCGTCGG	D04BER-3_	35
CGCTTTCTGACAG	D04BER-3_	3
CTGCCACCGTCGG	D04BER-3_	1
CGGCCATCGTCAG	D04BER-3_	2
CGTCTACCGACGG	D04BER-3_	11
CGGCCACCGTCAG	D04BER-3_	37
CGGCTACCGTCGG	D04BER-3_	1
CCCTTACTGGCAG	D04BER-3_	6
CGGCCGATTTCAG	D04BER-3_	8
CGCCTACCGACAG	D04BER-3_	62
CGGCCATCATCAG	D04BER-3_	1
CCGAGATCATCAG	D04BER-3_	15
CGCTTTCCGGCAG	D04BER-3_	1
TGGCCACCGTCAA	D04BER-3_	14904
TGGCCACCGTCAG	D04BER-3_	17
CGGCCACCGCCAG	D04BER-3_	1
CGGCCACCGCCGG	D04BER-3_	1
CTCTTACTGGCAG	D04BER-3_	172
CGTCCACCGACGG	D04BER-3_	424
TGGCCACCGTCGA	D04BER-3_	6
CGGCCATTATCGG	D04BER-3_	88
CGGCCACCGTCCA	D04BER-3_	1
CGTTTTCTGGCAG	D04BER-3_	2
CGTTTTCTGGCAG	D14ROS-3_	3
CTCTTTCTGGCAG	D14ROS-3_	4
CGGCCATCACCGG	D14ROS-3_	19
CGTCTACCGACGG	D14ROS-3_	11
CGTCCACCGTAAG	D14ROS-3_	3
CGGCCGATTTCAG	D14ROS-3_	3
CGCCTACCGACAG	D14ROS-3_	332
CCGAGATCACCAG	D14ROS-3_	1
TCGCCACCGTCAA	D14ROS-3_	351
CCGAGGTCATCAG	D14ROS-3_	1
TGGCCACCGTCGA	D14ROS-3_	100
CGGCCATTATCGG	D14ROS-3_	82
CGTCCACCGACAG	D14ROS-3_	11
CGCTTTCTGACAG	D14ROS-3_	4
CGGCCATCGTCAG	D14ROS-3_	74
CGGCCATCATCAG	D14ROS-3_	2279
CCCTTACTGGCAG	D14ROS-3_	1
CGGCCACCGCCGG	D14ROS-3_	34
CGTCCACCGACGG	D14ROS-3_	162
CGTCCACCGAAGG	D14ROS-3_	1
CGGCCATTATCAA	D14ROS-3_	2
TCTCCTCCGACAA	D14ROS-3_	2
CGGCCACCGTCAG	D14ROS-3_	757
CGGCTACCGTCGG	D14ROS-3_	4
CGGCCATCGTCGG	D14ROS-3_	30
TGGCCATCATCAA	D14ROS-3_	15
CGGCCATCATCGG	D14ROS-3_	21
CGGCCACCGCCAG	D14ROS-3_	62
CGACCACCGTCGG	D14ROS-3_	68
CCGAGATCATCAG	D14ROS-3_	148
CGTTTGTTAACGG	D14ROS-3_	26
CGGCCATTATCAG	D14ROS-3_	1135
CGCTTTCTGGCAG	D14ROS-3_	10
CGTCTACCGACAG	D14ROS-3_	1367
CGGCCATTGTCAG	D14ROS-3_	58
CGGCCACCGTCGG	D14ROS-3_	1366
CGGTCGCCGTCAG	D14ROS-3_	3
CGGTCATCATCGG	D14ROS-3_	13
CGTCCACCGTCGG	D14ROS-3_	12
CGGCCACCGTCTG	D14ROS-3_	2
CGGCCACCGTAGG	D14ROS-3_	7
CCGAGATCATCGG	D14ROS-3_	1
TGGCCACCGTCAA	D14ROS-3_	1057
TGGCCACCGTCAG	D14ROS-3_	75
CGGCCGATTTCGG	D14ROS-3_	4
CTCTTACTGGCAG	D14ROS-3_	400
TCGCTTCCGTCAA	D14ROS-3_	5
CGGCCACTGTCGG	D14ROS-3_	15
TCGCCACCGCCAA	D14ROS-3_	2
CGTTTTCTGGCAG	D25ROCD-3_	7
CGGCCATTATCAG	D25ROCD-3_	16523
CGACCACCGTCGG	D25ROCD-3_	4
CGCTTTCTGGCAG	D25ROCD-3_	24
CGGCCATTGTCAG	D25ROCD-3_	194
CGGCCACCGTCGG	D25ROCD-3_	21
CGCTTTCTGACAG	D25ROCD-3_	1
CGGCCACCGTCAG	D25ROCD-3_	43
CGCTTTCCGGCAG	D25ROCD-3_	4
CTCTTACTGGCGG	D25ROCD-3_	3
CGGCCATCATCAG	D25ROCD-3_	11
CCGAGATCATCAG	D25ROCD-3_	79
CGGCCATCATCGG	D25ROCD-3_	6
TGGCCACCGTCAG	D25ROCD-3_	61
CGGCCACCGCCAG	D25ROCD-3_	2
CGGCCGATTTCGG	D25ROCD-3_	6
CGCTTCCTGGCAG	D25ROCD-3_	1
CTCTTACTGGCAG	D25ROCD-3_	466
CGTCCACCGACGG	D25ROCD-3_	28
TGGCCACCGTCGA	D25ROCD-3_	3
TGGCCACCGTCAA	D25ROCD-3_	1972
CGGCCATTATCAA	D25ROCD-3_	6
CGGCCATTATCGG	D25ROCD-3_	322
CGGCCACTGTCGG	D25ROCD-3_	14
CGTCTACCGACAG	D25ROCD-3_	19
CTCTTTCTGGCAG	D28ROS-3_	39
CGGCCATCACCGG	D28ROS-3_	21
CGCTTACTGGCAG	D28ROS-3_	1
CGTCTACCGACGG	D28ROS-3_	12
CGGCCGATTTCAG	D28ROS-3_	1
CGCCTACCGACAG	D28ROS-3_	440
CCGAGATCACCAG	D28ROS-3_	1
TCGCCACCGTCAA	D28ROS-3_	1
CTCTTACTGGCGG	D28ROS-3_	1
TGGCCACCGTCGA	D28ROS-3_	2
CGGCCATTATCGG	D28ROS-3_	78
CGTCCACCGACAG	D28ROS-3_	2
CGTCTGCCGACAG	D28ROS-3_	2
CGTCCACCGACGG	D28ROS-3_	22
CGTTTGTTAACGG	D28ROS-3_	1
CGGCCACCGTCAG	D28ROS-3_	39
CGGCCATCATCGG	D28ROS-3_	2
CGGCCACCGCCAG	D28ROS-3_	3
CGACCACCGTCGG	D28ROS-3_	10
CCGAGATCATCAG	D28ROS-3_	153
CGCTTTCTGGCAA	D28ROS-3_	1
CGGCCATTATCAA	D28ROS-3_	2
CGGCCATTATCAG	D28ROS-3_	1212
CGCTTTCTGGCAG	D28ROS-3_	21
CGTCTACCGACAG	D28ROS-3_	1619
CGGCCATTGTCAG	D28ROS-3_	75
CGGCCACCGTCGG	D28ROS-3_	16
CGGCCACCGTCTG	D28ROS-3_	1
CGGCCATCATCAG	D28ROS-3_	14
CCCTTACTGGCAG	D28ROS-3_	2
TGGCCACCGTCAA	D28ROS-3_	1054
TGGCCACCGTCAG	D28ROS-3_	93
CGGCCGATTTCGG	D28ROS-3_	2
CTCTTACTGGCAG	D28ROS-3_	514
CGGCCACTGTCGG	D28ROS-3_	3
CGTCTACCGACGG	D29ROS-3_	19
CGCCTACCGACAG	D29ROS-3_	2464
CTCTTACTGGCGG	D29ROS-3_	11
TGGCCACCGTCGA	D29ROS-3_	2
CGGCCATTATCGG	D29ROS-3_	308
CGTCCACCGACAG	D29ROS-3_	9
CGGCCATCGTCAG	D29ROS-3_	3
CGTCTGCCGACAG	D29ROS-3_	10
CGGCCACCGTCAG	D29ROS-3_	202
CCGAGATCATCAG	D29ROS-3_	32
CGGCCACCGCCAG	D29ROS-3_	6
CGGCCATTATCAA	D29ROS-3_	1
CGGCCATTATCAG	D29ROS-3_	1880
CGCTTTCTGGCAG	D29ROS-3_	12
CGTCTACCGACAG	D29ROS-3_	9387
CGGCCATTGTCAG	D29ROS-3_	200
CGGCCACCGTCGG	D29ROS-3_	3
CCGGGATCATCAG	D29ROS-3_	1
CGGCCACCGTCTG	D29ROS-3_	1
CGGCCATCATCAG	D29ROS-3_	1
TGGCCACCGTCAA	D29ROS-3_	1602
TGGCCACCGTCAG	D29ROS-3_	132
CGGCCGATTTCGG	D29ROS-3_	6
CTCTTACTGGCAG	D29ROS-3_	3502
CGGCCACTGTCGG	D29ROS-3_	1
CTCTTTCTGGCAG	D31ROS-3_	3
CGTCTACCGACGG	D31ROS-3_	34
CGCCTACCGACAG	D31ROS-3_	2869
CTCTTACTGGCGG	D31ROS-3_	1
TGGCCACCGTCGA	D31ROS-3_	1
CGGCCATTATCGG	D31ROS-3_	44
CGGCCATCGTCAG	D31ROS-3_	5
CGTCTGCCGACAG	D31ROS-3_	9
CGTCCACCGACAG	D31ROS-3_	10
CGGCCACCGCCGG	D31ROS-3_	2
CGTCCACCGACGG	D31ROS-3_	2
CGGCCACCGTCAG	D31ROS-3_	218
CGGCTACCGTCGG	D31ROS-3_	1
CGGCCATCGTCGG	D31ROS-3_	1
CTCTTACTGGCAG	D31ROS-3_	2893
CCGAGATCATCAG	D31ROS-3_	5
CGGCCACCGCCAG	D31ROS-3_	8
CGACCACCGTCGG	D31ROS-3_	2
CGCTTTCTGGCAG	D31ROS-3_	1
CGGCCATTATCAA	D31ROS-3_	2
CGGCCATTATCAG	D31ROS-3_	2072
CGTCTACCGACAG	D31ROS-3_	9992
CGGCCATTGTCAG	D31ROS-3_	30
CGGCCACCGTCGG	D31ROS-3_	30
CGGCCATCATCAG	D31ROS-3_	3
TGGCCACCGTCAA	D31ROS-3_	1443
TGGCCACCGTCAG	D31ROS-3_	109
CGGCCGATTTCGG	D31ROS-3_	10
CGGCCACTGTCGG	D31ROS-3_	1
CGTTTTCTGGCAG	D5ROC-3_	6
CTCTTTCTGGCAG	D5ROC-3_	2
CGCTTACTGGCAG	D5ROC-3_	1
CGTCTACCGACGG	D5ROC-3_	52
CGCCTACCGACAG	D5ROC-3_	15
TCGCCACCGTCAA	D5ROC-3_	1
TGGCCACCGTCGA	D5ROC-3_	10
CGGCCATTATCGG	D5ROC-3_	125
CCGCTTCTGTCAG	D5ROC-3_	1
CGCTTTCTGACAG	D5ROC-3_	9
TGGCCATCATCGA	D5ROC-3_	1
CACTTACTGGCAG	D5ROC-3_	3
CGTCCACCGACGG	D5ROC-3_	4
TGGCCACCGTCAA	D5ROC-3_	7959
CGGCCACCGCCGG	D5ROC-3_	1
CGCTTTCTGGCTG	D5ROC-3_	1
CGGCCACCGTCAG	D5ROC-3_	55
CGCTTTCCGGCAG	D5ROC-3_	11
CCGAGATCATCAG	D5ROC-3_	2
CGGCCACCGCCAG	D5ROC-3_	1
CGGCCATTATCAA	D5ROC-3_	10
CGGCCATTATCAG	D5ROC-3_	10831
CGCTTTCTGGCAG	D5ROC-3_	52
CGTCTACCGACAG	D5ROC-3_	31
CGGCCATTGTCAG	D5ROC-3_	17
CGGCCACCGTCGG	D5ROC-3_	39
CGGCCATCATCAG	D5ROC-3_	6
CCCTTACTGGCAG	D5ROC-3_	5
TGGCCACCGTCAG	D5ROC-3_	329
TCTCCACCGACAA	D5ROC-3_	2
CGGCCGATTTCGG	D5ROC-3_	77
CTCTTACTGGCAG	D5ROC-3_	159
CGGCCACTGTCGG	D5ROC-3_	6
CGTTTTCTGGCAG	D6ROC-3_	25
CACTTACTGGCAG	D6ROC-3_	3
CGGCCGATTTCAG	D6ROC-3_	1
CGCCTACCGACAG	D6ROC-3_	90
TCGCCACCGTCAA	D6ROC-3_	4
CGCTTCCTGGCAG	D6ROC-3_	2
TGGCCACCGTCGA	D6ROC-3_	16
CGGCCATTATCGG	D6ROC-3_	58
CGCTTTCTGACAG	D6ROC-3_	2
CGGCCATCGTCAG	D6ROC-3_	5
CGTCTGCCGACAG	D6ROC-3_	1
CGTCCACCGACAG	D6ROC-3_	2
CTCTTTCTGGCAG	D6ROC-3_	2
CGGCCACCGCCGG	D6ROC-3_	2
CGTCCACCGACGG	D6ROC-3_	377
CGGCCATTATCAA	D6ROC-3_	2
CGGCCACCGTCAG	D6ROC-3_	97
CGGCTACCGTCGG	D6ROC-3_	2
CGCTTTCCGGCAG	D6ROC-3_	8
CGGCCATCGTCGG	D6ROC-3_	1
CTCTTACTGGCAG	D6ROC-3_	249
TGGCCATCATCAA	D6ROC-3_	1
CGGCCATCATCGG	D6ROC-3_	3
CGGCCACCGCCAG	D6ROC-3_	1
CGACCACCGTCGG	D6ROC-3_	14
CCGAGATCATCAG	D6ROC-3_	131
CGTTTGTTAACGG	D6ROC-3_	1
CGGCCATTATCAG	D6ROC-3_	5127
CGCTTTCTGGCAG	D6ROC-3_	90
CGTCTACCGACAG	D6ROC-3_	314
CGGCCATTGTCAG	D6ROC-3_	30
CGGCCACCGTCGG	D6ROC-3_	117
CGGCCATCATCAG	D6ROC-3_	5
CCCTTACTGGCAG	D6ROC-3_	451
TGGCCACCGTCAA	D6ROC-3_	11936
TGGCCACCGTCAG	D6ROC-3_	612
CGGCCGATTTCGG	D6ROC-3_	16
CGGCCACTGTCGG	D6ROC-3_	2
CGCTTACTGGCAG	DB0601MIN-3_	1
CGTCTACCGACGG	DB0601MIN-3_	3017
CGGCCGATTTCAG	DB0601MIN-3_	1
CGCCTACCGACAG	DB0601MIN-3_	488
CCGAGGTCATCAG	DB0601MIN-3_	2
CGGCCATCATCGG	DB0601MIN-3_	2
CGGCCATTATCGG	DB0601MIN-3_	111
CGTCCACCGACAG	DB0601MIN-3_	1
CGCTTTCTGACAG	DB0601MIN-3_	1
CGGCCATCGTCAG	DB0601MIN-3_	2
CGTCTGCCGACAG	DB0601MIN-3_	3
CGTCTGCCGACGG	DB0601MIN-3_	3
CGTCCACCGACGG	DB0601MIN-3_	3
CGGCCACCGTCAG	DB0601MIN-3_	63
CGGCCATCGTCGG	DB0601MIN-3_	1
CCGAGATCATCAG	DB0601MIN-3_	205
CGGCCACCGCCAG	DB0601MIN-3_	3
CGACCACCGTCGG	DB0601MIN-3_	11
CGGCCATTATCAA	DB0601MIN-3_	3
CGGCCATTATCAG	DB0601MIN-3_	1480
CGGCCACCGTCGT	DB0601MIN-3_	1
CGCTTTCTGGCAG	DB0601MIN-3_	4
CGTCTACCGACAG	DB0601MIN-3_	1802
CGGCCATTGTCAG	DB0601MIN-3_	72
CGGCCACCGTCGG	DB0601MIN-3_	45
CGGCCATCATCAG	DB0601MIN-3_	11
CCCTTACTGGCAG	DB0601MIN-3_	14
TGGCCACCGTCAA	DB0601MIN-3_	1216
TGGCCACCGTCAG	DB0601MIN-3_	100
CGGCCGATTTCGG	DB0601MIN-3_	5
CTCTTACTGGCAG	DB0601MIN-3_	510
CGGCCACTGTCGG	DB0601MIN-3_	125
CTCTTTCTGGCAG	DB0608MIN-3_	10
CGTCTACCGACGG	DB0608MIN-3_	15
CGCCTACCGACAG	DB0608MIN-3_	493
TCGCCACCGTCAA	DB0608MIN-3_	2
CTCTTACTGGCGG	DB0608MIN-3_	1
CCGAGGTCATCAG	DB0608MIN-3_	2
TGGCCACCGTCGA	DB0608MIN-3_	2
CGGCCATTATCGG	DB0608MIN-3_	85
CGTCCACCGACAG	DB0608MIN-3_	3
CGGCCATCGTCAG	DB0608MIN-3_	1
CGGCCATCATCAG	DB0608MIN-3_	8
CGTCTGCCGACAG	DB0608MIN-3_	1
CGTCCACCGACGG	DB0608MIN-3_	20
CGGCCACCGTCAG	DB0608MIN-3_	56
CGGCCACCGTCAT	DB0608MIN-3_	1
CGGCCATCATCGG	DB0608MIN-3_	2
CGGCCACCGCCAG	DB0608MIN-3_	1
CGACCACCGTCGG	DB0608MIN-3_	14
CCGAGATCATCAG	DB0608MIN-3_	307
CGGCCATTATCAA	DB0608MIN-3_	6
CGGCCATTATCAG	DB0608MIN-3_	1413
CGCTTTCTGGCAG	DB0608MIN-3_	12
CGTCTACCGACAG	DB0608MIN-3_	1772
CGGCCATTGTCAG	DB0608MIN-3_	58
CGGCCACCGTCGG	DB0608MIN-3_	33
CCGAGATCATCGG	DB0608MIN-3_	2
CCCTTACTGGCAG	DB0608MIN-3_	1
TGGCCACCGTCAA	DB0608MIN-3_	1208
TGGCCACCGTCAG	DB0608MIN-3_	81
CGGCCGATTTCGG	DB0608MIN-3_	2
CTCTTACTGGCAG	DB0608MIN-3_	558
CGGCCACTGTCGG	DB0608MIN-3_	3
CGGCCATTATCAA	DB1BIS-3_	1
CGGCCATTATCAG	DB1BIS-3_	404
CGCTTTCTGGCAG	DB1BIS-3_	300
CGTCTACCGACAG	DB1BIS-3_	106
CGGCCATTGTCAG	DB1BIS-3_	2
CGGCCACCGTCGG	DB1BIS-3_	7
CCGGGATCATCAG	DB1BIS-3_	3
CGCTTTCTGACAG	DB1BIS-3_	1
CTCTTTCTGGCAG	DB1BIS-3_	3
CGGCCATCATCAG	DB1BIS-3_	3
CGCTTACTGGCAG	DB1BIS-3_	1
CCGAGATCGTCAG	DB1BIS-3_	4
CGGCCACCGTCAG	DB1BIS-3_	6
CGCTTTCCGGCAG	DB1BIS-3_	1
CCGAGATCACCAG	DB1BIS-3_	3
CGTCTACCGACGG	DB1BIS-3_	30
CTCTTACTGGCAG	DB1BIS-3_	12
CGCCTACCGACAG	DB1BIS-3_	2
CCGAGATCATCGG	DB1BIS-3_	9
CGTCCACCGACAG	DB1BIS-3_	2
CCGAGATCATCAG	DB1BIS-3_	2141
TCGCCACCGTCAA	DB1BIS-3_	2
CGGCCACTGTCGG	DB1BIS-3_	3
TGGCCACCGTCAA	DB1BIS-3_	88
CACTTACTGGCAG	DB1BIS-3_	1
TGGCCACCGTCAG	DB1BIS-3_	4
CGGCCGATTTCGG	DB1BIS-3_	1
CGTCCACCGACGG	DB1BIS-3_	47
CCGAGGTCATCAG	DB1BIS-3_	2
CGGCCATCATCGG	DB1BIS-3_	1
CGACATCTGGCAG	DB1BIS-3_	1
CGGCCATTATCGG	DB1BIS-3_	16
CGGCCATTATCAA	DB2BIS-3_	2
CGGCCATCACCGG	DB2BIS-3_	1
CGGCCATTATCAG	DB2BIS-3_	410
CGACCACCGTCGG	DB2BIS-3_	5
CGCTTTCTGGCAG	DB2BIS-3_	17
CGTCTACCGACAG	DB2BIS-3_	2536
CGGCCATTGTCAG	DB2BIS-3_	7
CGGCCACCGTCGG	DB2BIS-3_	35
CCGGGATCATCAG	DB2BIS-3_	5
CGCTTTCTGACAG	DB2BIS-3_	1
CTCTTTCTGGCAG	DB2BIS-3_	8
CCGCTTTTATCAG	DB2BIS-3_	61
CGTCTACCGACGG	DB2BIS-3_	3400
CGGCCACCGTCAG	DB2BIS-3_	27
CGTCTGCCGACAG	DB2BIS-3_	2
CGCTTTCCGGCAG	DB2BIS-3_	2
CGGCCACCGTCAT	DB2BIS-3_	1
CGTCTGCCGACGG	DB2BIS-3_	3
[truncated: 3,726 more rows]
