# Supplementary material for: Oligotyping reveals community level habitat selection within the genus Vibrio
Source: Front Microbiol. 2014 Nov 13;5:563. doi: 10.3389/fmicb.2014.00563 (PMC4230168; doi:10.3389/fmicb.2014.00563)
Supplement: Supplementary file 6 [file DataSheet2.ZIP › HTML-OUTPUT/g.raphael.js]

/*!
 * g.Raphael 0.5 - Charting library, based on Raphaël
 *
 * Copyright (c) 2009 Dmitry Baranovskiy (http://g.raphaeljs.com)
 * Licensed under the MIT (http://www.opensource.org/licenses/mit-license.php) license.
 */
Raphael.el.popup=function(d,k,h,g){var c=this.paper||this[0].paper,f,j,b,e,a;if(!c){return}switch(this.type){case"text":case"circle":case"ellipse":b=true;break;default:b=false}d=d==null?"up":d;k=k||5;f=this.getBBox();h=typeof h=="number"?h:(b?f.x+f.width/2:f.x);g=typeof g=="number"?g:(b?f.y+f.height/2:f.y);e=Math.max(f.width/2-k,0);a=Math.max(f.height/2-k,0);this.translate(h-f.x-(b?f.width/2:0),g-f.y-(b?f.height/2:0));f=this.getBBox();var i={up:["M",h,g,"l",-k,-k,-e,0,"a",k,k,0,0,1,-k,-k,"l",0,-f.height,"a",k,k,0,0,1,k,-k,"l",k*2+e*2,0,"a",k,k,0,0,1,k,k,"l",0,f.height,"a",k,k,0,0,1,-k,k,"l",-e,0,"z"].join(","),down:["M",h,g,"l",k,k,e,0,"a",k,k,0,0,1,k,k,"l",0,f.height,"a",k,k,0,0,1,-k,k,"l",-(k*2+e*2),0,"a",k,k,0,0,1,-k,-k,"l",0,-f.height,"a",k,k,0,0,1,k,-k,"l",e,0,"z"].join(","),left:["M",h,g,"l",-k,k,0,a,"a",k,k,0,0,1,-k,k,"l",-f.width,0,"a",k,k,0,0,1,-k,-k,"l",0,-(k*2+a*2),"a",k,k,0,0,1,k,-k,"l",f.width,0,"a",k,k,0,0,1,k,k,"l",0,a,"z"].join(","),right:["M",h,g,"l",k,-k,0,-a,"a",k,k,0,0,1,k,-k,"l",f.width,0,"a",k,k,0,0,1,k,k,"l",0,k*2+a*2,"a",k,k,0,0,1,-k,k,"l",-f.width,0,"a",k,k,0,0,1,-k,-k,"l",0,-a,"z"].join(",")};j={up:{x:-!b*(f.width/2),y:-k*2-(b?f.height/2:f.height)},down:{x:-!b*(f.width/2),y:k*2+(b?f.height/2:f.height)},left:{x:-k*2-(b?f.width/2:f.width),y:-!b*(f.height/2)},right:{x:k*2+(b?f.width/2:f.width),y:-!b*(f.height/2)}}[d];this.translate(j.x,j.y);return c.path(i[d]).attr({fill:"#000",stroke:"none"}).insertBefore(this.node?this:this[0])};Raphael.el.tag=function(f,b,l,k){var i=3,e=this.paper||this[0].paper;if(!e){return}var c=e.path().attr({fill:"#000",stroke:"#000"}),j=this.getBBox(),m,h,a,g;switch(this.type){case"text":case"circle":case"ellipse":a=true;break;default:a=false}f=f||0;l=typeof l=="number"?l:(a?j.x+j.width/2:j.x);k=typeof k=="number"?k:(a?j.y+j.height/2:j.y);b=b==null?5:b;h=0.5522*b;if(j.height>=b*2){c.attr({path:["M",l,k+b,"a",b,b,0,1,1,0,-b*2,b,b,0,1,1,0,b*2,"m",0,-b*2-i,"a",b+i,b+i,0,1,0,0,(b+i)*2,"L",l+b+i,k+j.height/2+i,"l",j.width+2*i,0,0,-j.height-2*i,-j.width-2*i,0,"L",l,k-b-i].join(",")})}else{m=Math.sqrt(Math.pow(b+i,2)-Math.pow(j.height/2+i,2));c.attr({path:["M",l,k+b,"c",-h,0,-b,h-b,-b,-b,0,-h,b-h,-b,b,-b,h,0,b,b-h,b,b,0,h,h-b,b,-b,b,"M",l+m,k-j.height/2-i,"a",b+i,b+i,0,1,0,0,j.height+2*i,"l",b+i-m+j.width+2*i,0,0,-j.height-2*i,"L",l+m,k-j.height/2-i].join(",")})}f=360-f;c.rotate(f,l,k);if(this.attrs){this.attr(this.attrs.x?"x":"cx",l+b+i+(!a?this.type=="text"?j.width:0:j.width/2)).attr("y",a?k:k-j.height/2);this.rotate(f,l,k);f>90&&f<270&&this.attr(this.attrs.x?"x":"cx",l-b-i-(!a?j.width:j.width/2)).rotate(180,l,k)}else{if(f>90&&f<270){this.translate(l-j.x-j.width-b-i,k-j.y-j.height/2);this.rotate(f-180,j.x+j.width+b+i,j.y+j.height/2)}else{this.translate(l-j.x+b+i,k-j.y-j.height/2);this.rotate(f,j.x-b-i,j.y+j.height/2)}}return c.insertBefore(this.node?this:this[0])};Raphael.el.drop=function(d,g,f){var e=this.getBBox(),c=this.paper||this[0].paper,a,j,b,i,h;if(!c){return}switch(this.type){case"text":case"circle":case"ellipse":a=true;break;default:a=false}d=d||0;g=typeof g=="number"?g:(a?e.x+e.width/2:e.x);f=typeof f=="number"?f:(a?e.y+e.height/2:e.y);j=Math.max(e.width,e.height)+Math.min(e.width,e.height);b=c.path(["M",g,f,"l",j,0,"A",j*0.4,j*0.4,0,1,0,g+j*0.7,f-j*0.7,"z"]).attr({fill:"#000",stroke:"none"}).rotate(22.5-d,g,f);d=(d+90)*Math.PI/180;i=(g+j*Math.sin(d))-(a?0:e.width/2);h=(f+j*Math.cos(d))-(a?0:e.height/2);this.attrs?this.attr(this.attrs.x?"x":"cx",i).attr(this.attrs.y?"y":"cy",h):this.translate(i-e.x,h-e.y);return b.insertBefore(this.node?this:this[0])};Raphael.el.flag=function(e,k,j){var g=3,c=this.paper||this[0].paper;if(!c){return}var b=c.path().attr({fill:"#000",stroke:"#000"}),i=this.getBBox(),f=i.height/2,a;switch(this.type){case"text":case"circle":case"ellipse":a=true;break;default:a=false}e=e||0;k=typeof k=="number"?k:(a?i.x+i.width/2:i.x);j=typeof j=="number"?j:(a?i.y+i.height/2:i.y);b.attr({path:["M",k,j,"l",f+g,-f-g,i.width+2*g,0,0,i.height+2*g,-i.width-2*g,0,"z"].join(",")});e=360-e;b.rotate(e,k,j);if(this.attrs){this.attr(this.attrs.x?"x":"cx",k+f+g+(!a?this.type=="text"?i.width:0:i.width/2)).attr("y",a?j:j-i.height/2);this.rotate(e,k,j);e>90&&e<270&&this.attr(this.attrs.x?"x":"cx",k-f-g-(!a?i.width:i.width/2)).rotate(180,k,j)}else{if(e>90&&e<270){this.translate(k-i.x-i.width-f-g,j-i.y-i.height/2);this.rotate(e-180,i.x+i.width+f+g,i.y+i.height/2)}else{this.translate(k-i.x+f+g,j-i.y-i.height/2);this.rotate(e,i.x-f-g,i.y+i.height/2)}}return b.insertBefore(this.node?this:this[0])};Raphael.el.label=function(){var c=this.getBBox(),b=this.paper||this[0].paper,a=Math.min(20,c.width+10,c.height+10)/2;if(!b){return}return b.rect(c.x-a/2,c.y-a/2,c.width+a,c.height+a,a).attr({stroke:"none",fill:"#000"}).insertBefore(this.node?this:this[0])};Raphael.el.blob=function(z,j,i){var g=this.getBBox(),B=Math.PI/180,n=this.paper||this[0].paper,r,A,q;if(!n){return}switch(this.type){case"text":case"circle":case"ellipse":A=true;break;default:A=false}r=n.path().attr({fill:"#000",stroke:"none"});z=(+z+1?z:45)+90;q=Math.min(g.height,g.width);j=typeof j=="number"?j:(A?g.x+g.width/2:g.x);i=typeof i=="number"?i:(A?g.y+g.height/2:g.y);var m=Math.max(g.width+q,q*25/12),t=Math.max(g.height+q,q*25/12),u=j+q*Math.sin((z-22.5)*B),b=i+q*Math.cos((z-22.5)*B),v=j+q*Math.sin((z+22.5)*B),d=i+q*Math.cos((z+22.5)*B),o=(v-u)/2,l=(d-b)/2,f=m/2,e=t/2,s=-Math.sqrt(Math.abs(f*f*e*e-f*f*l*l-e*e*o*o)/(f*f*l*l+e*e*o*o)),c=s*f*l/e+(v+u)/2,a=s*-e*o/f+(d+b)/2;r.attr({x:c,y:a,path:["M",j,i,"L",v,d,"A",f,e,0,1,1,u,b,"z"].join(",")});this.translate(c-g.x-g.width/2,a-g.y-g.height/2);return r.insertBefore(this.node?this:this[0])};Raphael.fn.label=function(a,d,b){var c=this.set();b=this.text(a,d,b).attr(Raphael.g.txtattr);return c.push(b.label(),b)};Raphael.fn.popup=function(a,f,d,b,c){var e=this.set();d=this.text(a,f,d).attr(Raphael.g.txtattr);return e.push(d.popup(b,c),d)};Raphael.fn.tag=function(a,f,d,c,b){var e=this.set();d=this.text(a,f,d).attr(Raphael.g.txtattr);return e.push(d.tag(c,b),d)};Raphael.fn.flag=function(a,e,c,b){var d=this.set();c=this.text(a,e,c).attr(Raphael.g.txtattr);return d.push(c.flag(b),c)};Raphael.fn.drop=function(a,e,c,b){var d=this.set();c=this.text(a,e,c).attr(Raphael.g.txtattr);return d.push(c.drop(b),c)};Raphael.fn.blob=function(a,e,c,b){var d=this.set();c=this.text(a,e,c).attr(Raphael.g.txtattr);return d.push(c.blob(b),c)};Raphael.el.lighter=function(b){b=b||2;var a=[this.attrs.fill,this.attrs.stroke];this.fs=this.fs||[a[0],a[1]];a[0]=Raphael.rgb2hsb(Raphael.getRGB(a[0]).hex);a[1]=Raphael.rgb2hsb(Raphael.getRGB(a[1]).hex);a[0].b=Math.min(a[0].b*b,1);a[0].s=a[0].s/b;a[1].b=Math.min(a[1].b*b,1);a[1].s=a[1].s/b;this.attr({fill:"hsb("+[a[0].h,a[0].s,a[0].b]+")",stroke:"hsb("+[a[1].h,a[1].s,a[1].b]+")"});return this};Raphael.el.darker=function(b){b=b||2;var a=[this.attrs.fill,this.attrs.stroke];this.fs=this.fs||[a[0],a[1]];a[0]=Raphael.rgb2hsb(Raphael.getRGB(a[0]).hex);a[1]=Raphael.rgb2hsb(Raphael.getRGB(a[1]).hex);a[0].s=Math.min(a[0].s*b,1);a[0].b=a[0].b/b;a[1].s=Math.min(a[1].s*b,1);a[1].b=a[1].b/b;this.attr({fill:"hsb("+[a[0].h,a[0].s,a[0].b]+")",stroke:"hsb("+[a[1].h,a[1].s,a[1].b]+")"});return this};Raphael.el.resetBrightness=function(){if(this.fs){this.attr({fill:this.fs[0],stroke:this.fs[1]});delete this.fs}return this};(function(){var c=["lighter","darker","resetBrightness"],a=["popup","tag","flag","label","drop","blob"];for(var b in a){(function(d){Raphael.st[d]=function(){return Raphael.el[d].apply(this,arguments)}})(a[b])}for(var b in c){(function(d){Raphael.st[d]=function(){for(var e=0;e<this.length;e++){this[e][d].apply(this[e],arguments)}return this}})(c[b])}})();Raphael.g={shim:{stroke:"none",fill:"#000","fill-opacity":0},txtattr:{font:"12px Arial, sans-serif",fill:"#fff"},colors:(function(){var c=[0.6,0.2,0.05,0.1333,0.75,0],a=[];for(var b=0;b<10;b++){if(b<c.length){a.push("hsb("+c[b]+",.75, .75)")}else{a.push("hsb("+c[b-c.length]+", 1, .5)")}}return a})(),snapEnds:function(j,k,h){var e=j,l=k;if(e==l){return{from:e,to:l,power:0}}function m(d){return Math.abs(d-0.5)<0.25?~~(d)+0.5:Math.round(d)}var g=(l-e)/h,a=~~(g),c=a,b=0;if(a){while(c){b--;c=~~(g*Math.pow(10,b))/Math.pow(10,b)}b++}else{while(!a){b=b||1;a=~~(g*Math.pow(10,b))/Math.pow(10,b);b++}b&&b--}l=m(k*Math.pow(10,b))/Math.pow(10,b);if(l<k){l=m((k+0.5)*Math.pow(10,b))/Math.pow(10,b)}e=m((j-(b>0?0:0.5))*Math.pow(10,b))/Math.pow(10,b);return{from:e,to:l,power:b}},axis:function(p,o,k,D,e,G,g,J,h,a,q){a=a==null?2:a;h=h||"t";G=G||10;q=arguments[arguments.length-1];var C=h=="|"||h==" "?["M",p+0.5,o,"l",0,0.001]:g==1||g==3?["M",p+0.5,o,"l",0,-k]:["M",p,o+0.5,"l",k,0],s=this.snapEnds(D,e,G),H=s.from,z=s.to,F=s.power,E=0,w={font:"11px 'Fontin Sans', Fontin-Sans, sans-serif"},v=q.set(),I;I=(z-H)/G;var n=H,m=F>0?F:0;r=k/G;if(+g==1||+g==3){var b=o,u=(g-1?1:-1)*(a+3+!!(g-1));while(b>=o-k){h!="-"&&h!=" "&&(C=C.concat(["M",p-(h=="+"||h=="|"?a:!(g-1)*a*2),b+0.5,"l",a*2+1,0]));v.push(q.text(p+u,b,(J&&J[E++])||(Math.round(n)==n?n:+n.toFixed(m))).attr(w).attr({"text-anchor":g-1?"start":"end"}));n+=I;b-=r}if(Math.round(b+r-(o-k))){h!="-"&&h!=" "&&(C=C.concat(["M",p-(h=="+"||h=="|"?a:!(g-1)*a*2),o-k+0.5,"l",a*2+1,0]));v.push(q.text(p+u,o-k,(J&&J[E])||(Math.round(n)==n?n:+n.toFixed(m))).attr(w).attr({"text-anchor":g-1?"start":"end"}))}}else{n=H;m=(F>0)*F;u=(g?-1:1)*(a+9+!g);var c=p,r=k/G,A=0,B=0;while(c<=p+k){h!="-"&&h!=" "&&(C=C.concat(["M",c+0.5,o-(h=="+"?a:!!g*a*2),"l",0,a*2+1]));v.push(A=q.text(c,o+u,(J&&J[E++])||(Math.round(n)==n?n:+n.toFixed(m))).attr(w));var l=A.getBBox();if(B>=l.x-5){v.pop(v.length-1).remove()}else{B=l.x+l.width}n+=I;c+=r}if(Math.round(c-r-p-k)){h!="-"&&h!=" "&&(C=C.concat(["M",p+k+0.5,o-(h=="+"?a:!!g*a*2),"l",0,a*2+1]));v.push(q.text(p+k,o+u,(J&&J[E])||(Math.round(n)==n?n:+n.toFixed(m))).attr(w))}}var K=q.path(C);K.text=v;K.all=q.set([K,v]);K.remove=function(){this.text.remove();this.constructor.prototype.remove.call(this)};return K},labelise:function(a,c,b){if(a){return(a+"").replace(/(##+(?:\.#+)?)|(%%+(?:\.%+)?)/g,function(d,f,e){if(f){return(+c).toFixed(f.replace(/^#+\.?/g,"").length)}if(e){return(c*100/b).toFixed(e.replace(/^%+\.?/g,"").length)+"%"}})}else{return(+c).toFixed(0)}}};
