# Supplementary material for: Oligotyping reveals community level habitat selection within the genus Vibrio
Source: Front Microbiol. 2014 Nov 13;5:563. doi: 10.3389/fmicb.2014.00563 (PMC4230168; doi:10.3389/fmicb.2014.00563)
Supplement: Supplementary file 6 [file DataSheet2.ZIP › HTML-OUTPUT/matrix_counts.txt]

samples	CGGCCATTATCAG	CCGAGATCATCAG	CGGCCACCGTCAG	CGTCTACCGACAG	CGGCCACCGTCGG	TGGCCACCGTCAA	CTCTTACTGGCAG	CGTCTACCGACGG	CGCCTACCGACAG	CGCTTTCTGGCAG	CGGCCATCATCAG	CGTTTTCTGGCAG	CGTCCACCGACGG	TGGCCACCGTCAG	CTCTTTCTGGCAG	CGGCCATCATCGG	CCCTTACTGGCAG	TCGCCACCGTCAA	CGGCCATTATCGG	CCGCTTTTATCAG	CGGCCATTGTCAG	TCGCTTCCGTCAA	CGGTCATCATCGG	CGGCCGATTTCGG	CGTCCACCGACAG	CGACCACCGTCGG	CGGCCACTGTCGG	TGGCCACCGTCGA	CGGCCACCGCCGG	TGGCCATCATCAA	CGGCCATCGTCAG	CGCTTTCCGGCAG	CGGCCATCACCGG	CGGTCGCCGTCAG	CGTTTGTTAACGG	CGGCCGATTTCAG	CCGGGATCATCAG	CGTCCTCCGACAG	CTCTTTCTGGCGG	CGGCCACCGCCAG	CCGAGGTCATCAG	CGGCCATCGTCGG	CGGCCCTCGTCGG	CCGAGATCACCAG	CCGAGATCGTCAG	CGCTTTCTGACAG	CGGCCACCGTAGG	CGTCCACCGAAGG	CGTCCTCCGACGG
0-1-i_	595	1695	580	860	125	830	181	1726	197	559	2	22	12	52	0	2	3	3	20	0	18	0	0	5	0	5	0	2	1	0	1	86	1	0	0	0	4	0	0	0	3	1	0	6	3	28	0	0	0
0-1-ii_	4	49	19	34	9	13	3	8338	0	1	0	0	12	1	3	0	2	1	1	0	0	0	0	0	0	0	2	0	0	0	0	0	0	0	0	1	0	0	0	0	0	0	0	0	2	0	0	0	0
0-1-w_	351	401	106	53	81	318	25	1558	7	22	1	0	8	20	0	3	10	3	3	0	2	0	0	2	0	0	1	0	1	0	0	1	2	0	0	0	1	0	0	0	0	0	0	1	0	3	0	0	0
0-2-i-1_	9	772	35	64	9	15	3	189	1	36	0	0	2	0	2	0	1	0	1	0	0	0	0	0	1	0	0	0	0	0	0	6	0	0	0	0	0	0	0	0	1	0	0	3	0	0	0	0	0
0-2-i_	21	16	9	17	4	17	7	19740	0	0	0	0	9	2	0	0	1	0	0	0	0	0	0	0	0	0	0	0	0	0	0	0	0	0	0	0	0	0	0	0	0	0	0	0	0	1	0	0	0
0-2-w_	1480	205	1119	1802	412	1216	510	3017	488	4	11	0	35	100	0	6	14	0	110	0	72	0	0	5	1	11	125	0	0	0	2	0	0	0	0	1	0	0	0	3	2	0	0	0	0	0	0	0	0
0-3-i_	1161	15780	187	168	78	404	71	1394	29	178	5	6	15	26	1	2	47	5	41	0	35	0	0	39	0	0	3	1	0	1	1	23	0	0	0	0	43	0	0	0	40	0	0	34	32	8	0	0	0
0-3-ii_	986	3681	218	550	30	171	79	69	40	74	2	2	11	11	0	1	0	0	55	0	58	0	0	0	0	0	1	0	0	0	0	13	0	0	0	0	3	0	0	0	6	0	0	5	6	2	0	0	0
0-3-w_	324	352	99	35	63	312	15	1522	9	5	0	0	8	11	0	1	0	2	0	0	2	0	0	0	0	1	0	1	0	0	0	0	0	0	0	0	2	0	0	0	0	0	0	1	1	1	0	0	0
0-4-i_	423	15230	423	2360	86	378	300	163	146	172	0	9	10	30	2	0	0	1	9	0	11	0	0	0	3	2	0	0	0	0	0	20	0	0	0	0	36	0	0	0	31	0	0	19	12	9	0	0	0
0-4-ii_	36	8329	22	11185	11	33	72	53	21	33	0	0	0	3	0	0	1	0	0	0	0	0	0	0	9	0	0	0	0	0	0	3	0	0	0	0	17	0	0	0	13	0	0	12	16	1	0	0	0
0-4-w_	1413	307	1002	1772	281	1208	558	15	493	12	8	0	20	81	1	6	1	2	85	0	58	0	0	3	2	14	3	2	0	0	1	0	0	0	0	0	0	0	0	1	2	0	0	0	0	0	0	0	0
0-C-w_	412	83	118	21	99	386	7	1663	0	6	1	1	46	26	1	4	1	3	2	0	3	0	0	0	1	0	0	1	0	0	1	2	1	0	1	0	0	4	0	0	0	0	0	0	0	0	0	1	0
10ION-3_	1164	29	388	11	396	697	45	0	3	11	11	31	22	48	1	31	22	10	37	2	7	2	7	10	3	4	1	17	1	4	2	2	1	1	8	2	0	0	0	0	0	2	0	0	0	0	1	0	0
11ION-3_	9166	45	13	180	12	9364	194	0	49	10	0	0	48	588	0	0	2	1	42	0	42	0	0	3	0	13	14	2	0	0	0	1	1	0	0	0	0	0	0	0	0	1	0	0	0	4	0	0	0
18-1-i_	1663	30	3661	7657	57	1318	2875	15	2037	5	0	0	2	109	0	0	0	0	207	0	175	0	0	3	10	1	1	1	0	0	4	1	0	0	0	0	0	0	0	4	0	0	0	0	0	1	0	0	0
18-1-ii_	1183	24	4537	9785	37	455	1028	12	2410	10	1	0	1	49	0	0	0	0	149	0	122	0	0	8	8	1	1	1	0	0	4	0	0	0	0	0	0	0	0	4	0	0	0	0	0	1	0	0	0
18-1-w_	860	1536	979	1754	84	297	729	96	462	17	5	1	2	32	0	3	7	28	59	0	49	1	0	3	0	0	0	0	0	0	1	0	0	0	0	0	2	0	0	0	3	0	0	2	3	0	0	0	0
18-2-i_	1606	2	3949	7781	645	1165	2221	28	2226	1	6	0	5	98	1	0	0	0	40	0	27	0	0	14	9	0	2	1	0	0	2	0	0	0	0	0	0	0	0	7	0	1	0	0	0	0	0	0	0
18-2-ii_	1306	48	3638	6346	1517	674	3993	465	1654	8	0	0	17	74	1	0	0	0	17	0	37	0	0	0	7	0	3	0	4	0	1	0	0	0	0	1	0	0	0	4	0	1	0	0	0	0	0	0	0
18-2-w_	2495	8	3284	5556	1198	1770	3597	8	1584	9	1	0	26	132	0	7	1	1	90	0	26	0	2	62	1	1	10	1	4	0	1	0	1	0	0	1	0	0	0	5	0	1	0	0	0	1	0	0	0
18-3-i_	9502	62	2129	3172	231	1662	536	6	813	8	8	1	0	93	0	2	0	0	898	0	688	0	0	0	4	2	10	2	1	0	1	1	0	0	0	0	0	0	0	4	0	0	0	0	0	0	0	0	0
18-3-w_	3863	1715	2917	1270	335	2136	460	131	267	8	4	1	5	191	0	1	0	46	414	0	317	0	0	0	2	0	3	2	0	0	0	1	2	0	0	0	2	0	0	2	3	0	0	2	5	0	0	0	0
18-4-i_	8375	19	736	50	1382	8326	158	111	12	10	6	0	51	487	0	0	0	0	26	0	34	0	0	1	0	13	5	12	3	0	0	1	0	0	0	0	0	0	0	1	0	0	0	0	0	0	0	0	0
18-4-ii_	2091	17	2706	6233	299	955	5901	3	1518	0	1	0	19	77	0	0	0	0	4	0	8	0	0	0	1	1	4	0	0	0	1	0	0	0	0	0	0	0	0	6	0	0	0	0	0	0	0	0	0
18-4-w_	1874	119	2585	5457	753	1196	6067	9	1522	9	13	1	64	87	0	4	9	0	13	0	4	0	0	4	7	12	66	2	0	0	2	0	0	1	0	1	0	0	0	4	1	0	0	0	0	0	0	0	0
18-C-w_	461	1824	309	331	92	46	91	137	4	9	8	0	41	1	1	4	0	43	20	0	10	0	0	0	1	0	25	0	0	0	0	1	0	0	1	0	3	0	0	1	3	0	0	1	3	1	0	0	0
30-1-i_	2748	35	1270	147	1638	12530	154	0	32	38	2	3	259	668	0	1	17	0	63	0	10	0	0	21	1	119	3	32	1	0	4	7	0	0	0	2	0	0	0	4	0	0	0	0	0	3	0	0	0
30-1-ii_	4198	97	1575	261	2083	9771	190	0	69	65	3	20	337	505	1	1	374	2	61	0	31	0	0	14	0	145	2	16	4	0	1	4	0	0	0	1	0	0	0	0	0	1	0	0	0	4	0	0	0
30-1-w_	4936	1779	973	199	1786	8127	125	19	19	82	2	2	188	469	0	0	188	2	404	0	14	0	0	353	0	86	35	2	2	0	1	4	0	0	1	37	4	0	0	0	5	1	0	4	2	15	0	0	0
30-2-i_	232	53	94	45	201	327	24	209	1	9	0	0	10	15	6	0	14	0	16	0	0	0	0	6	0	1	1	0	0	0	0	0	0	0	0	0	0	0	1	0	0	0	0	0	0	1	0	0	0
30-2-ii_	9582	2	1445	31	873	6992	145	39	5	47	8	7	69	301	1	0	2	0	114	0	26	0	0	73	0	4	11	9	0	0	0	9	0	0	0	0	0	0	0	3	0	1	0	0	0	6	0	0	0
30-2-w_	6760	38	1800	20	866	5512	112	2	5	55	6	34	67	223	0	7	3805	14	271	0	27	0	1	225	1	1	17	2	0	0	1	5	0	0	0	1	0	0	0	3	0	0	0	0	0	0	0	0	0
30-3-i_	14036	329	971	178	232	914	2312	1	55	13	12	1	15	74	0	2	0	0	388	0	265	0	0	0	1	2	9	0	0	0	1	1	0	1	0	0	1	0	0	3	1	0	0	0	2	1	0	0	0
30-3-ii_	15973	56	623	18	325	1835	385	0	2	20	12	4	23	65	0	0	2	1	260	0	187	0	0	7	0	3	13	3	3	0	1	1	0	0	0	0	0	0	0	1	1	0	0	0	1	0	0	0	0
30-3-w_	1094	1976	222	106	91	280	94	19	2	9	0	0	2	22	0	0	1	2	28	0	23	0	0	2	1	0	1	1	1	0	0	0	0	0	0	0	1	0	0	0	6	1	0	2	4	6	0	0	0
30-4-i_	2125	5	2216	4680	257	854	8341	8	1248	1	2	0	15	64	1	0	0	0	3	0	6	0	0	0	2	2	2	0	0	0	1	0	0	0	0	0	0	0	0	5	0	0	0	0	0	0	0	0	0
30-4-ii_	7267	40	926	95	1575	8825	301	2	17	14	3	6	45	578	0	0	16	3	32	0	36	0	0	6	0	17	7	10	1	0	1	2	0	0	0	0	0	0	0	2	0	2	0	1	0	1	0	0	0
30-4-w_	5543	148	861	15	1433	10448	220	5	5	81	6	54	45	760	0	10	51	9	55	0	39	0	0	8	0	10	31	9	4	0	1	3	1	0	0	0	2	0	0	0	0	0	0	0	0	1	0	0	0
30-C-w_	404	2141	97	106	61	88	12	30	2	300	3	0	47	4	0	1	0	2	16	0	2	0	0	1	2	0	3	0	0	0	0	1	0	0	0	0	3	0	0	0	2	0	0	3	4	1	0	0	0
44ION-3_	1119	47	1256	6	75	673	38	2	1	8	58	52	36	55	2	57	17	41	40	0	4	12	80	1	7	5	5	56	5	8	7	2	4	3	9	1	0	0	0	4	0	1	0	0	0	0	0	0	0
5-1-i_	55	18294	61	1109	4	93	24	25	13	21	0	0	0	11	0	0	0	7	5	0	0	0	0	0	3	0	0	0	0	0	0	3	0	0	0	0	38	0	0	0	38	0	0	38	36	1	0	0	0
5-1-ii_	46	18043	46	1497	3	81	9	10	13	15	1	0	2	5	0	0	0	0	0	0	1	0	0	0	1	0	0	0	0	0	0	4	0	0	0	0	37	0	0	0	30	0	0	29	21	0	0	0	0
5-1-w_	49	13663	92	1211	39	163	27	58	21	19	1	0	3	7	1	0	14	1	3	0	7	0	0	3	3	1	58	0	0	0	1	4	0	0	0	0	21	0	0	0	25	0	0	10	11	0	0	0	0
5-2-i_	36	319	998	738	29	64	42	371	17	6	0	0	0	12	3	0	25	0	11	0	0	0	0	0	2	0	8	0	0	0	2	0	0	0	0	0	0	0	1	7	0	0	0	0	0	0	0	0	0
5-2-ii_	58	609	118	331	12	38	31	545	18	12	0	0	10	4	6	0	1	0	0	0	0	0	0	0	0	0	0	2	0	0	0	3	0	0	0	0	6	0	1	0	0	0	0	1	2	0	0	0	0
5-2-w_	409	10804	1209	5739	111	185	879	26	340	22	3	1	32	16	0	1	10	0	23	0	10	0	0	2	3	3	13	0	0	0	2	4	0	0	0	0	12	0	0	1	18	0	0	7	12	0	0	0	0
5-3-i_	94	19116	86	290	7	12	9	71	19	35	0	0	0	1	0	0	0	4	3	0	4	0	0	0	0	0	0	0	0	0	0	4	0	0	0	0	28	0	0	0	50	0	0	30	28	0	0	0	0
5-3-ii_	57	18591	535	385	3	17	1	76	4	58	0	1	0	1	0	0	0	0	2	0	1	0	0	0	1	0	0	0	0	0	0	5	0	0	0	0	31	0	0	1	31	0	0	37	35	4	0	0	0
5-3-w_	5	19092	74	407	5	24	4	109	9	59	0	2	2	4	0	0	0	1	0	0	3	0	0	0	1	0	1	0	0	0	0	5	0	0	1	0	30	0	0	0	31	0	0	22	19	2	0	0	0
5-4-i_	21	81	25	300	7	10	11	158	2	3	0	0	1	0	3	0	2	1	0	2	0	0	0	0	0	0	0	1	0	0	0	1	0	0	0	0	0	0	0	0	0	0	0	0	0	0	0	0	0
5-4-ii_	604	14554	308	2657	66	320	581	358	90	145	1	3	3	21	0	0	0	1	4	0	6	0	0	0	0	1	1	0	0	0	0	21	0	0	0	0	42	0	0	0	30	0	0	31	24	5	0	0	0
5-4-w_	419	12013	784	2904	95	215	1072	1615	396	144	1	2	37	18	0	2	1	0	11	0	12	0	0	1	2	3	15	0	0	0	0	15	1	0	0	2	26	0	0	3	25	0	0	6	10	14	0	0	0
5-C-w_	10	1020	81	431	39	47	21	53	12	261	4	0	41	4	2	2	1	2	0	0	6	0	0	0	3	0	0	0	0	0	0	0	0	0	0	1	1	0	0	0	2	0	0	1	1	0	0	0	0
63ION-3_	258	7	7371	0	2925	178	10	0	0	36	290	5441	1573	11	6	436	5	1010	3	0	1	61	0	0	0	4	0	3	3	118	81	3	46	4	8	0	0	0	0	11	0	1	0	0	0	1	0	0	0
D03BER-3_	1639	176	265	2053	152	32	630	21	565	11	19	1	77	99	19	6	1	3	105	0	66	0	0	5	5	1	2	0	2	0	1	0	0	0	2	0	1	0	0	0	0	3	0	0	0	1	0	0	0
D04BER-3_	3671	15	37	240	35	14904	172	11	62	33	1	2	424	17	0	0	6	0	88	0	8	0	0	40	0	1	0	6	1	0	2	1	0	0	0	8	0	0	0	1	0	0	0	0	0	3	0	0	0
D14ROS-3_	1135	148	757	1367	1366	1057	400	11	332	10	2279	3	162	75	4	21	1	351	82	0	58	5	13	4	11	68	15	100	34	15	74	0	19	3	26	3	0	0	0	62	1	30	0	1	0	4	7	1	0
D25ROCD-3_	16523	79	43	19	21	1972	466	0	0	24	11	7	28	61	0	6	0	0	322	0	194	0	0	6	0	4	14	3	0	0	0	4	0	0	0	0	0	0	0	2	0	0	0	0	0	1	0	0	0
D28ROS-3_	1212	153	39	1619	16	1054	514	12	440	21	14	0	22	93	39	2	2	1	78	0	75	0	0	2	2	10	3	2	0	0	0	0	21	0	1	1	0	0	0	3	0	0	0	1	0	0	0	0	0
D29ROS-3_	1880	32	202	9387	3	1602	3502	19	2464	12	1	0	0	132	0	0	0	0	308	0	200	0	0	6	9	0	1	2	0	0	3	0	0	0	0	0	1	0	0	6	0	0	0	0	0	0	0	0	0
D31ROS-3_	2072	5	218	9992	30	1443	2893	34	2869	1	3	0	2	109	3	0	0	0	44	0	30	0	0	10	10	2	1	1	2	0	5	0	0	0	0	0	0	0	0	8	0	1	0	0	0	0	0	0	0
D5ROC-3_	10831	2	55	31	39	7959	159	52	15	52	6	6	4	329	2	0	5	1	125	0	17	0	0	77	0	0	6	10	1	0	0	11	0	0	0	0	0	0	0	1	0	0	0	0	0	9	0	0	0
D6ROC-3_	5127	131	97	314	117	11936	249	0	90	90	5	25	377	612	2	3	451	4	58	0	30	0	0	16	2	14	2	16	2	1	5	8	0	0	1	1	0	0	0	1	0	1	0	0	0	2	0	0	0
DB0601MIN-3_	1480	205	63	1802	45	1216	510	3017	488	4	11	0	3	100	0	2	14	0	111	0	72	0	0	5	1	11	125	0	0	0	2	0	0	0	0	1	0	0	0	3	2	1	0	0	0	1	0	0	0
DB0608MIN-3_	1413	307	56	1772	33	1208	558	15	493	12	8	0	20	81	10	2	1	2	85	0	58	0	0	2	3	14	3	2	0	0	1	0	0	0	0	0	0	0	0	1	2	0	0	0	0	0	0	0	0
DB1BIS-3_	404	2141	6	106	7	88	12	30	2	300	3	0	47	4	3	1	0	2	16	0	2	0	0	1	2	0	3	0	0	0	0	1	0	0	0	0	3	0	0	0	2	0	0	3	4	1	0	0	0
DB2BIS-3_	410	2459	27	2536	35	388	54	3400	24	17	0	0	10	25	8	5	0	6	5	61	7	0	0	3	1	5	1	0	0	3	0	2	1	0	0	0	5	0	0	0	3	0	0	3	2	1	0	0	1
DB3BIS-3_	16640	245	10	52	8	1864	559	1	9	8	1	0	10	77	1	0	1	1	251	0	192	0	0	6	0	0	2	0	0	0	0	0	0	0	0	0	1	0	0	1	0	1	0	0	0	1	0	0	0
DG008-01GRE-3_	4998	1814	988	200	64	8240	126	21	19	83	2	2	189	471	164	0	191	2	408	0	15	0	0	355	0	87	36	2	2	0	1	5	0	0	1	37	4	0	1	0	5	1	0	4	2	15	0	0	0
DG008-02GRE-3_	1094	1976	222	106	5	280	94	19	2	9	0	0	2	22	44	0	1	2	28	0	23	0	0	2	1	0	1	1	1	0	0	0	0	0	0	0	1	0	0	0	6	1	0	2	4	6	0	0	0
GulfMCosm-13-1A-10-4_	330	8	156	3	11128	0	3	2	0	1082	32	64	607	0	1	28	0	1	52	700	0	0	0	0	1	3	118	0	20	0	0	51	0	0	1	0	0	1	0	1	0	8	317	0	0	11	1	0	0
GulfMCosm-15-3A-10-4_	31	8	65	19	1610	0	9	26	0	752	15	44	89	0	2	2	0	0	1	471	0	0	0	1	2	0	4	0	6	0	1	28	0	11	0	0	0	2	0	0	0	1	21	0	0	20	0	0	3
GulfMCosm-16-4A-10-4_	24	13	16	2	831	0	0	0	0	424	0	17	34	0	3	4	0	0	1	169	0	0	0	0	1	0	0	0	2	0	0	15	0	0	1	0	0	0	0	0	1	1	21	0	0	6	0	0	1
GulfMCosm-17-1A-10-10_	28	3	66	2	2022	0	2	0	0	1041	1	32	62	0	6	3	0	0	3	470	0	2	0	0	1	0	9	0	2	0	0	38	0	0	0	0	0	1	0	0	0	3	54	0	0	11	1	0	0
GulfMCosm-18-2A-10-10_	38	9	80	3	1510	0	3	2	0	1169	4	49	138	0	4	52	0	0	2	402	0	2	0	0	5	0	10	0	3	0	0	55	0	0	5	0	0	1	0	0	0	0	58	0	0	26	0	0	0
GulfMCosm-19-3A-10-10_	38	16	94	4	1727	0	11	1	0	1122	4	43	121	0	4	1	0	0	7	1005	0	4	0	0	3	0	3	0	1	0	0	40	0	0	0	0	0	2	0	0	0	0	58	0	0	26	1	0	0
GulfMCosm-20-4A-10-10_	60	36	343	13	5164	2	48	2	0	1536	6	103	178	0	3	6	0	2	9	1603	0	4	0	0	8	1	9	0	8	0	0	36	0	0	1	0	0	0	0	0	0	3	46	0	1	32	0	0	1
GulfMCosm-21-1A-10-17_	12	13	109	2	971	0	1	0	0	1215	3	43	60	0	19	4	0	0	0	738	0	0	0	1	0	0	2	0	1	0	0	37	0	0	0	0	0	3	0	0	0	0	6	0	0	33	0	0	0
GulfMCosm-22-2A-10-17_	21	15	143	23	2202	0	21	42	0	940	9	59	107	0	2	1	0	0	4	684	0	0	0	1	1	1	4	0	2	0	0	28	0	17	1	0	0	6	0	1	0	4	12	0	0	20	0	0	0
GulfMCosm-24-4A-10-17_	16	21	79	2	1448	0	5	1	0	772	2	39	57	0	1	5	0	0	5	581	0	0	0	0	2	0	9	0	3	0	0	29	0	0	3	0	0	1	0	0	0	2	42	0	0	14	0	0	0
GulfMCosm-25-5A-10-17_	44	11	157	1	2516	0	21	3	0	842	31	53	322	0	3	67	0	1	7	549	0	0	0	1	13	0	2	0	5	0	0	25	0	0	1	0	0	1	0	1	0	0	12	0	0	21	0	0	0
H10D-3_	9344	2	45	61	50	9171	168	146	9	17	5	0	40	593	5	0	1	1	35	0	41	0	0	0	0	10	6	14	0	0	0	2	0	0	0	0	0	0	0	1	0	0	0	0	0	0	0	0	0
H11D-3_	351	30	13	53	24	318	25	1558	7	22	1	0	8	20	0	3	10	4	3	0	2	0	0	2	0	0	1	0	1	0	0	1	2	0	0	0	1	0	0	0	0	0	0	1	0	3	0	0	0
H12D-3_	324	352	13	35	12	312	15	1522	9	5	0	0	8	11	1	1	0	2	0	0	2	0	0	0	0	1	0	1	0	0	0	0	0	0	0	0	2	0	0	0	0	0	0	1	1	1	0	0	0
H13-3_	412	10	16	21	22	386	7	1663	0	6	1	1	46	26	11	4	1	1	2	0	3	0	0	1	1	0	1	1	0	1	1	2	1	0	1	0	0	4	0	0	0	0	0	0	0	0	0	1	0
H17-3_	1727	38	49	14	92	879	50	2	0	15	10	67	6	62	73	8	24	13	18	0	12	18	0	7	2	2	2	1	1	1	1	0	1	0	0	0	0	0	1	1	0	1	0	0	0	0	0	0	0
H18-3_	63	12144	22	149	19	1091	68	54	31	52	4	57	31	54	20	14	70	9	23	0	9	1	1	4	0	4	10	2	1	1	0	0	0	0	0	0	3	0	1	1	3	0	0	1	3	2	0	0	0
H19D-3_	5332	260	34	228	28	4833	464	2	67	54	4	69	35	215	12	5	32	10	35	0	15	0	0	7	0	12	2	2	0	2	1	6	0	0	0	0	0	0	0	0	1	0	0	0	0	5	0	0	0
H20D-3_	694	860	42	4893	6	4482	1376	5231	1075	10	1	0	0	337	66	0	139	0	1	0	564	0	0	1	1	0	139	2	0	0	2	0	0	0	0	0	0	0	0	0	1	0	0	1	1	1	0	0	0
H30D-3_	353	1256	15	235	35	25	52	71	5	5	7	0	2	5	0	7	0	36	8	0	5	1	0	0	0	0	0	0	2	1	0	0	2	0	0	0	2	0	0	0	3	0	0	2	2	0	0	0	0
H36D-3_	3863	98	117	1270	52	2136	460	131	267	10	4	1	5	191	2	1	0	46	413	0	317	0	0	0	2	0	3	2	1	0	0	1	2	0	0	0	2	0	0	2	3	0	0	2	5	0	0	0	0
H37D-3_	461	125	196	331	620	3	91	137	4	9	3	0	41	1	5	4	0	43	20	0	10	0	0	0	1	0	28	0	29	5	1	1	0	0	1	0	3	0	0	1	3	2	0	1	3	4	0	0	0
H43D-3_	327	6281	25	10577	54	577	73	88	112	70	0	3	3	27	0	0	2	0	16	0	9	0	0	1	12	4	5	0	0	0	0	5	0	0	0	0	305	0	0	1	229	1	0	184	200	7	0	0	0
H44-3_	1668	181	70	2958	42	21	526	1426	269	15	1	2	2	14	0	0	0	2	14	0	4	4	0	4	0	3	3	0	1	2	1	1	0	0	0	0	10	0	0	1	5	0	0	3	5	0	0	0	0
H5D-3_	278	55	421	14	176	340	5	1176	1	3	514	0	33	27	61	413	0	875	7	0	1	46	2	4	4	11	0	15	6	15	28	1	205	16	30	0	0	0	1	18	0	4	0	0	0	0	0	0	0
H7D-3_	594	1695	580	860	125	830	181	1726	197	559	2	22	12	52	0	2	3	3	20	0	18	0	0	5	0	5	0	2	1	0	1	86	1	0	0	0	4	0	0	0	3	1	0	6	3	28	0	0	0
H8-3_	23	1	1	27	1	21	6	19728	5	0	0	0	17	2	0	0	0	0	0	0	0	0	0	0	0	0	0	0	0	0	0	0	0	0	0	0	0	0	0	0	1	0	0	0	0	0	0	0	0
H9D-3_	1318	854	13	185	23	456	79	1565	31	195	5	6	15	29	3	3	51	5	43	0	38	0	0	42	0	0	3	1	0	1	1	26	0	0	0	0	50	0	0	0	42	0	0	36	34	8	0	0	0
MHB-0015-20100401-HPB-2_	2	468	137	0	320	7	2	0	0	7	0	0	44	1	2	12	0	2	0	4	0	0	0	3	3	0	1	7	5	0	1	1	1	0	4	9	4	64	106	0	3	2	0	5	1	0	2	0	77
MHB-0017-20100622-DCP-2_	4	704	220	1	531	6	2	2	0	8	0	1	71	2	2	19	0	10	4	3	0	3	0	6	7	0	0	16	19	0	0	0	0	0	7	9	4	72	100	5	0	3	0	3	0	0	2	1	109
MHB-0018-20100622-HPB-1_	11	431	185	78	622	12	1	45	0	53	2	4	532	0	2	56	2	38	30	10	1	29	0	37	23	1	2	23	8	0	0	5	0	0	51	8	0	327	6	2	0	2	0	2	1	1	0	2	104
MHB-0019-20100622-HPB-2_	13	510	197	82	599	17	3	33	1	54	2	0	413	0	0	48	1	28	46	12	1	24	0	74	20	0	1	38	6	0	0	0	2	0	30	17	1	304	9	7	0	1	0	2	1	2	0	0	127
MHB-0045-20100902-St9_	1	76	105	0	361	1	16	0	0	4	1	0	8	0	491	0	0	4	3	2	0	0	0	4	0	2	0	0	2	0	0	0	0	0	0	1	0	1	12	0	0	0	0	1	0	1	0	0	4
MHB-0112-20110728-St9_	4	58	240	0	1110	70	9	0	0	18	0	2	72	1	8	16	1	0	4	36	0	5	0	15	2	3	2	1	10	0	0	0	0	0	0	5	0	3	7	0	0	1	0	0	0	1	0	0	13
MHB-0126-20110824-St6_	0	31	133	0	227	124	1	0	0	5	0	0	2	1	411	0	1	1	3	4	0	1	0	0	0	0	0	21	2	0	0	0	0	0	0	4	0	1	1	0	0	0	0	0	0	0	0	0	1
MHB-0129-20110824-St9_	4	326	231	0	692	33	44	0	0	18	3	1	22	1	1567	12	1	10	8	23	2	10	0	14	3	3	0	9	6	0	1	2	0	0	3	18	2	4	1	2	0	5	0	1	4	0	1	0	1
MHB-0130-20110824-St10_	0	29	150	0	193	5	1	0	0	5	0	0	1	4	1180	9	0	0	1	2	0	0	0	3	0	1	1	0	2	0	0	0	0	0	1	1	0	2	5	1	0	0	0	0	0	0	0	0	3
MHB-0131-20110824-St11_	4	67	273	0	394	9	10	0	0	4	0	1	1	1	1710	1	0	1	1	1	0	3	0	0	1	0	0	7	0	0	2	0	0	0	0	2	0	0	10	1	1	0	0	0	0	0	1	0	0
MHB-0132-20110824-St12_	0	19	147	0	210	11	2	0	0	2	0	0	0	0	1583	5	2	4	0	2	0	1	0	1	0	0	0	1	0	0	0	0	0	0	0	1	0	0	5	0	0	0	0	0	0	0	0	0	0
MHB-0133-20110824-St13_	2	79	137	0	226	64	10	0	0	6	0	0	5	5	445	1	6	1	4	9	0	2	0	8	2	1	0	8	1	0	0	0	0	0	0	0	0	1	2	1	0	0	0	1	1	0	0	0	4
MHB-0137-20110824-St17_	8	383	97	2	383	19	39	2	0	22	0	4	8	0	248	7	0	6	7	28	0	4	0	4	5	0	1	3	4	0	0	4	0	0	0	0	2	3	0	1	2	0	0	2	2	0	0	1	2
MHB-0149-20111107-St12_	1	31	213	0	516	111	0	0	0	4	0	0	2	5	2	12	0	15	5	0	0	0	0	2	11	2	0	100	4	0	1	1	0	0	4	1	0	0	0	0	0	109	0	0	0	0	0	0	0
MPA-0001-20120413_	236	7	7329	0	2776	185	7	0	0	57	289	5413	1692	14	5	443	1	1072	4	0	2	56	0	0	0	3	2	5	2	137	90	1	41	7	4	0	0	0	0	14	0	2	0	0	0	2	0	0	0
MPA-0025-20120426-Bv6_	0	3	9297	0	6342	1	0	0	0	15	733	271	33	4	0	244	0	102	7	1	0	2579	1	0	19	14	6	16	11	2	31	2	7	10	15	1	0	0	0	10	0	9	0	0	0	6	1	0	0
MPA-0041-20120501_	60	220	14020	44	2155	12	13	12	1	0	297	1	15	7	1	98	0	2708	3	0	3	11	1	0	0	5	1	8	7	5	57	0	21	2	8	2	0	0	0	26	0	6	0	0	0	0	1	1	0
MPA-0044-20120501-Bv6_	0	0	11768	0	6290	8	0	0	0	1	836	0	37	13	0	344	0	348	1	0	0	17	1	0	1	22	2	6	12	1	48	0	11	5	4	0	0	0	0	37	0	9	0	0	0	1	1	0	0
MPA-0054-20120507_	4	0	11504	0	6467	28	0	1	0	5	875	1	197	8	2	440	0	85	7	0	0	1	19	0	14	21	4	34	19	10	35	1	6	1	7	4	0	0	0	25	0	16	0	0	0	0	1	0	0
MPA-0057-20120508_	404	56	9114	496	7642	366	155	5	139	2	823	1	55	28	1	218	0	131	28	0	22	2	4	2	4	19	3	41	13	8	33	0	4	2	13	0	0	0	0	29	0	11	0	1	0	0	2	0	0
MPA-0067-20120514_	89	1	8937	61	8802	98	94	1	16	0	783	2	70	9	0	449	0	14	5	0	1	7	297	0	6	11	5	22	10	4	14	0	8	23	2	0	0	0	0	21	0	7	0	0	0	0	1	0	0
MPA-0073-20120413_	0	1	7815	1	3452	71	0	0	0	57	363	4830	1433	5	8	427	0	983	10	0	0	73	7	0	3	1	0	8	11	116	66	7	40	11	10	0	0	0	0	9	0	1	0	0	0	4	1	0	0
MPA-0074-20120423_	1	0	11275	0	5128	343	0	0	0	2	434	31	31	4	0	122	0	1306	2	1	0	144	8	0	0	12	6	1	6	532	41	0	2	107	29	0	0	0	0	15	0	4	0	0	0	0	1	0	0
MPA-0075-20120507_	2	0	11820	0	6247	35	0	1	0	10	730	12	183	7	5	367	0	89	4	0	0	7	16	0	14	13	4	56	22	13	40	0	7	2	1	5	0	0	0	22	0	8	0	0	0	2	3	0	0
MPA-0076-20120508_	2	0	11621	0	5723	21	0	1	0	1	398	58	255	5	1	530	0	307	8	0	0	6	5	0	42	32	2	65	16	47	94	0	234	8	231	36	0	0	0	15	0	5	0	0	0	0	1	0	0
MPA-0077-20120510_	3	0	9209	0	7110	19	0	0	0	7	731	107	90	3	1	592	0	168	529	0	0	162	100	0	3	24	9	54	12	87	23	0	167	506	23	4	0	0	0	18	0	7	0	0	0	0	3	0	0
MPA-0078-20120514_	2	0	9418	0	8611	10	0	0	0	1	723	51	88	3	0	415	0	46	5	0	0	12	273	0	7	12	3	13	9	13	30	0	11	26	4	1	0	0	0	23	0	12	0	0	0	0	4	0	0
P1mamD-3_	16066	85	102	230	165	878	625	2	31	42	8	11	5	1159	4	1	46	0	76	0	79	3	0	10	0	29	3	2	7	0	7	4	0	0	0	0	0	0	0	5	1	2	0	0	0	3	1	0	0
P2mam-3_	118	14990	57	3419	33	38	39	520	363	19	1	2	26	20	3	2	0	2	51	0	38	5	0	3	2	2	5	5	3	0	2	4	0	0	0	2	17	0	0	1	14	1	0	8	11	2	0	0	0
P3mamD-3_	11251	7	128	38	86	323	172	5	8	434	11	52	8	355	7	15	6350	11	20	0	39	5	1	367	2	3	32	3	1	0	2	8	1	0	0	2	0	0	0	5	0	0	0	1	0	5	2	0	0
PGOR67D-3_	19	727	2149	2494	6952	157	305	192	149	50	141	11	829	2	1	2580	1	8	30	2	8	0	4	1	1312	13	12	154	45	0	9	3	82	0	2	0	29	0	0	14	42	195	0	27	24	0	5	525	2
PGOR73-3_	12307	72	128	4265	12	91	672	8	1063	11	9	0	0	109	0	9	0	0	46	0	931	0	0	0	4	0	18	2	0	0	2	0	0	0	0	0	0	0	0	4	0	2	0	1	0	0	0	0	0
PML-0033-2008-08-28-Np_	0	0	529	0	1220	2	0	0	0	0	30	0	18	0	1	60	0	2	0	0	0	0	1	0	2	2	5	0	5	0	1	0	0	0	0	0	0	0	0	3	0	4	0	0	0	0	1	0	0
PML-0034-2008-08-28-Dp_	0	0	480	0	962	0	0	0	0	0	26	0	10	1	1	45	0	0	0	0	0	0	0	0	4	4	11	0	5	0	2	0	1	0	0	0	0	0	0	2	0	1	0	0	0	0	0	0	0
PML-46-2003-08-04_	3	0	2718	0	3060	0	11	0	0	12	226	0	38	2	0	136	0	7	0	0	0	0	0	0	2	10	0	0	5	0	6	3	0	0	0	1	0	0	0	9	0	20	0	0	0	2	10	0	0
PW18-Station3-150meters_	0	3	283	0	2030	0	0	0	0	68	0	0	0	0	122	0	0	0	0	0	0	0	0	1	0	1	19	0	25	0	0	0	0	0	0	0	0	0	0	2	0	4	0	0	0	2	6	0	0
PW28-Station6-145meters_	0	39	356	0	1118	0	1	0	0	60	0	2	0	1	73	0	1	0	0	0	0	0	0	0	0	1	2	0	91	0	1	0	0	0	0	2	0	0	1	0	1	4	0	0	0	0	2	0	0
PW3-Station5-135meters_	0	4	345	0	1120	0	0	0	0	20	0	0	0	2	58	0	0	0	0	0	0	0	0	2	0	0	5	0	88	0	1	1	0	0	0	0	0	0	0	1	0	4	0	0	0	0	3	0	0
PW5-Station4-160meters_	0	13	1109	0	16805	0	1	0	0	59	0	2	1	0	280	3	0	0	0	0	0	0	0	11	0	2	86	0	296	0	7	0	0	0	4	2	0	0	0	6	0	46	0	0	0	3	42	0	0
R15mamD-3_	1718	2	253	13793	2	33	50	12	3436	10	1	0	6	42	0	0	0	1	218	0	162	0	0	4	14	1	2	1	0	0	7	0	0	0	0	0	0	0	0	6	0	0	0	0	0	1	0	0	0
R16mamD-3_	1421	44	3865	6844	95	757	4253	519	1764	13	0	1	4	74	0	4	1	5	22	0	34	0	0	0	8	1	3	1	6	0	2	0	0	0	3	0	0	0	0	6	0	1	0	0	0	0	0	0	0
RBAN01ban-3_	405	391	460	7508	1758	250	1113	37	448	100	28	35	275	21	1	581	12	27	241	0	2	12	1	1	40	4	21	0	18	0	3	5	3	0	1	8	16	0	0	2	24	13	0	11	14	2	26	23	0
RGOR38D-3_	2545	23	47	5560	41	814	9072	7	1628	1	0	0	5	91	0	10	0	0	9	0	6	0	0	0	2	0	2	1	0	0	1	0	0	0	0	0	0	0	0	3	0	2	0	0	0	2	0	0	0
RMGACHP13D-3_	4654	325	62	2100	47	9212	1071	50	466	42	2	1	428	789	0	0	80	0	14	0	15	0	0	0	1	418	0	0	2	0	1	3	1	0	1	0	0	0	0	4	1	1	0	0	0	1	2	0	0
SEA-0035-20120519-Bv6_	3	5	36	0	304	0	3	0	0	139	0	1	3	0	42	0	0	2	0	3	0	0	0	2	0	0	1	0	19	0	0	14	0	0	0	1	0	0	0	1	1	0	0	0	0	9	1	0	0
SEA-0069-20120524-Bv6_	43	1	66	10	73	0	0	2	0	1211	0	42	0	0	23	0	0	0	2	295	1	0	0	0	0	0	0	0	0	0	0	142	0	0	0	0	0	0	0	1	0	0	0	0	0	54	0	0	0
SEA-0136-20120610-Bv6_	6	4	45	0	678	0	56	0	0	76	0	0	3	0	37	2	0	1	0	0	0	0	0	2	0	0	1	0	15	0	0	1	0	0	0	0	0	0	0	1	0	0	0	0	0	0	9	0	0
SEA-0143-20120611-Bv6_	0	0	268	0	3841	0	0	0	0	26	0	0	0	1	1	0	0	0	0	0	0	0	0	0	0	0	1	0	6	0	0	1	0	0	0	0	0	0	0	0	0	1	0	0	0	3	0	0	0
SEA-0155-20120613-Bv6_	0	0	192	0	255	0	0	0	0	22	13	0	0	0	0	32	0	0	0	0	0	0	0	0	0	0	0	0	1	0	1	0	0	0	0	0	0	0	0	0	0	0	0	0	0	0	0	0	0
SEA-0156-20120613-Bv6_	0	1	567	7	1476	0	0	11	0	13	0	0	0	2	0	2	0	0	0	0	0	0	0	0	0	0	1	0	2	0	1	0	0	0	0	0	0	0	0	1	0	0	0	0	0	0	2	0	0
SEA-0173-20121006-Bv6_	0	0	1174	0	8686	0	0	0	0	27	0	0	27	0	1	0	0	0	0	0	0	0	0	0	14	3	55	0	14	0	1	1	0	0	0	0	0	0	0	33	0	3	0	0	0	14	89	0	0
SEA-0178-20121008-Bv6_	0	0	231	0	1113	0	0	0	0	32	0	1	0	0	1	0	0	0	0	0	0	0	0	0	0	0	0	0	1	0	0	1	0	0	0	0	0	0	0	2	0	1	0	0	0	0	0	0	0
SEA-0182-20121009-Bv6_	0	6245	4	0	354	0	0	0	0	104	0	0	0	0	0	0	0	0	0	0	0	0	0	0	0	1	0	0	1	0	0	0	0	0	0	0	12	0	0	0	13	0	0	5	10	0	0	0	0
SEA-0201-20121012-Bv6_	7	17	119	0	1042	0	2984	0	0	280	0	1	10	0	59	1	0	3	0	0	0	1	0	2	0	1	3	0	44	0	0	25	0	0	0	1	0	0	0	3	0	4	0	0	0	8	2	0	0
SEA-0205-20121013-Bv6_	0	3	4	0	74	0	0	0	0	15	0	0	0	0	32	0	0	0	0	0	0	0	0	2	0	0	0	0	3	0	0	1	0	0	0	0	0	0	0	0	0	0	0	0	0	0	1	0	0
SEA-0209-20121013-Bv6_	3	7	64	0	561	0	60	0	0	16	0	2	3	0	43	0	0	3	0	0	0	1	0	1	0	0	4	0	35	0	0	2	0	0	1	1	0	0	0	3	0	0	0	0	0	0	13	0	0
SEA-0211-20121013-Bv6_	0	0	104	0	189	0	0	0	0	37	0	0	0	0	2	0	0	0	0	0	0	0	0	0	0	0	0	0	0	0	0	0	0	0	0	0	0	0	0	0	0	0	0	0	0	1	0	0	0
SEA-0226-20121016-Bv6_	0	0	309	11	492	0	1139	6	0	148	0	23	0	0	8	2	1	25	0	0	0	0	0	0	3	1	1	0	26	0	0	16	0	0	0	0	0	0	0	4	0	0	0	0	0	28	1	0	0
SEA-0229-20121016-Bv6_	6	308	70	10	650	0	34	0	0	15	0	0	19	0	172	0	0	0	0	0	0	0	0	4	0	12	1	0	1	0	0	0	0	0	0	12	1	0	0	0	0	0	0	1	0	2	0	0	0
SEA-0239-20121017-Bv6_	4	11	52	0	620	0	54	0	0	10	0	1	2	1	98	1	0	16	0	1	0	0	0	16	0	1	0	0	18	0	0	0	0	0	0	2	0	0	0	2	0	0	0	1	0	0	4	0	0
SEA-0340-20121102-Bv6_	0	1	0	0	31	0	0	0	1	5	0	0	0	0	0	0	0	0	0	0	0	0	0	30	0	0	0	0	0	0	0	0	0	0	0	0	0	0	13	0	0	0	0	0	0	0	0	0	0
SEA-0345-20121103-Bv6_	0	2	0	0	6	0	0	0	0	126	0	3	0	0	27	0	0	0	0	0	0	0	0	0	0	0	0	0	0	0	0	19	0	0	0	0	0	0	1	0	0	0	0	0	0	0	0	0	0
SEA-0350-20121104-Bv6_	0	0	1	22	699	0	2	0	0	1	0	0	0	0	444	0	0	0	0	0	0	0	0	18	0	1	0	0	2	0	0	0	0	0	0	0	0	0	0	0	0	0	0	0	0	0	0	0	0
SPA-0066-20120512_	2	4	11384	1	6644	10	0	1	0	0	745	1	105	2	7	410	0	235	6	0	0	3	21	0	10	36	2	43	17	4	38	0	11	13	11	1	0	0	0	19	0	6	0	0	0	0	2	0	0
SPA-0121-20120512_	1	1	11406	0	6720	4	0	0	0	0	705	10	86	3	2	363	0	235	4	0	0	7	23	0	6	26	8	44	11	13	41	0	11	14	12	2	0	0	0	26	0	5	0	0	0	1	5	0	0
W10-3_	15622	353	79	198	40	40	2541	2	60	12	13	1	19	106	1	1	0	0	402	0	272	0	1	0	0	1	12	1	0	1	1	1	0	0	0	1	0	0	0	3	1	0	0	0	2	1	0	0	0
W11-3_	2524	6	105	5606	18	50	9846	6	1501	0	1	0	20	73	4	0	0	1	8	0	3	0	0	0	9	2	2	0	0	0	0	0	0	0	0	0	0	0	0	5	0	0	0	0	0	0	0	0	0
W12-3_	3017	4	200	6959	432	2258	4545	4	1965	20	3	0	3	177	3	0	1	0	102	0	40	0	1	63	2	6	11	2	3	0	0	0	1	1	0	2	1	0	0	5	0	0	0	0	0	0	2	0	0
W13-3_	2368	15	243	6802	611	56	7623	10	1883	14	2	1	10	5	10	2	13	1	20	0	6	1	2	5	5	4	91	1	11	0	2	0	0	1	0	3	1	0	0	7	1	1	0	0	0	0	8	1	0
W14-3_	689	12	3550	501	10485	36	728	28	148	45	91	8	738	11	82	53	2	17	78	3	5	2	9	3	339	50	21	4	113	9	26	3	12	3	321	229	0	3	5	22	0	23	0	0	0	2	232	32	32
W15-3_	1579	2	765	8214	2002	21	4772	266	2015	20	5	0	10	3	20	3	2	0	46	0	10	0	0	0	3	9	2	0	20	0	6	0	0	0	1	0	0	0	0	3	0	2	0	0	0	0	43	0	10
W16-3_	10560	30	196	635	246	2349	601	0	168	146	8	12	940	2407	6	1	46	0	239	0	26	0	3	113	2	418	10	67	2	1	1	27	0	0	0	11	1	0	0	2	0	4	0	1	0	8	0	0	1
W17-3_	3411	16	166	1815	299	4337	1464	1335	803	46	15	0	12	297	17	10	188	0	154	0	12	5	4	102	2	3	3	3	3	0	2	0	0	0	0	1	0	0	0	2	0	1	0	1	0	1	0	0	0
W5-3_	385	14	74	281	114	23	381	4	79	6	101	26	5	32	4	60	3	69	17	0	2	0	5	1	2	4	3	35	2	4	10	0	5	7	4	0	0	0	0	1	0	1	0	0	0	0	1	0	1
W6-3_	31	9	2105	414	1430	731	711	5	136	6	5384	2	610	79	9	2917	1	5	9	0	4	61	2077	5	41	73	33	167	6	12	143	1	38	163	22	4	0	0	0	109	1	4	0	0	0	0	20	0	2
W7-3_	587	5	132	452	122	784	723	5	121	9	3	1	69	38	3	18	2	8	14	0	7	2	11	2	10	8	0	8	1	5	1	1	7	4	1	0	0	0	3	1	0	2	0	0	0	0	0	0	0
WHD-0015-2013-07-17-Bv6_	14	12	79	0	323	2	50	0	0	26	3	0	10	0	40	20	11	9	10	0	0	0	0	13	0	1	1	0	5	0	0	0	0	0	3	64	0	0	0	1	0	7	0	0	0	0	3	0	0
WHD-0018-2013-07-17-Bv6_	10	9	134	0	343	0	11	0	0	19	0	0	13	0	63	12	2	16	12	0	1	0	0	15	0	0	0	0	4	0	0	1	0	0	1	27	0	0	0	1	0	0	0	0	0	0	0	0	0
WHD-0021-2013-07-17-Bv6_	97	98	423	0	1238	100	65	0	0	57	12	0	47	0	114	56	136	37	42	0	0	16	0	73	2	8	15	0	25	0	0	4	0	0	0	112	0	0	4	2	0	11	0	1	0	4	4	4	5
WHD-0027-2013-07-17-Bv6_	58	52	119	0	371	18	58	0	0	42	1	1	4	0	2624	3	8	9	14	25	0	0	0	18	0	0	3	0	1	0	0	2	0	0	0	113	0	0	219	0	0	0	0	0	0	2	0	0	0
WHD-0060-2013-08-07-Bv6_	84	30	101	0	97	89	28	366	0	5	0	1	0	0	25	0	0	0	0	0	0	0	0	0	0	0	0	0	0	0	0	1	0	0	0	33	0	0	0	0	0	0	0	0	0	1	0	0	0
WHD-0074-2013-10-02-Bv6_	42	60	127	0	363	10	69	22	0	42	0	0	5	0	1258	3	9	185	64	8	0	3	0	7	0	1	0	10	2	0	0	1	0	0	0	27	0	3	316	4	0	1	0	0	1	1	0	0	0
WHD-0076-2013-10-02-Bv6_	18	20	31	0	162	3	33	9	0	8	0	1	0	0	4	0	22	1	59	0	0	3	0	0	0	0	2	0	2	0	0	0	0	0	0	0	0	5	0	0	0	0	0	2	0	1	10	0	23
WHD-0087-2013-11-06-Bv6_	57	55	67	0	422	2	60	23	0	54	0	0	0	0	12	0	109	1	134	2	0	12	0	3	0	2	21	0	2	0	0	2	0	0	10	0	0	29	0	0	0	1	0	3	1	0	19	0	59
[truncated: 50 more columns]
