# Supplementary material for: Oligotyping reveals community level habitat selection within the genus Vibrio
Source: Front Microbiol. 2014 Nov 13;5:563. doi: 10.3389/fmicb.2014.00563 (PMC4230168; doi:10.3389/fmicb.2014.00563)
Supplement: Supplementary file 6 [file DataSheet2.ZIP › HTML-OUTPUT/matrix_counts_oligo_sets.txt]

	0-1-i_	0-1-ii_	0-1-w_	0-2-i-1_	0-2-i_	0-2-w_	0-3-i_	0-3-ii_	0-3-w_	0-4-i_	0-4-ii_	0-4-w_	0-C-w_	10ION-3_	11ION-3_	18-1-i_	18-1-ii_	18-1-w_	18-2-i_	18-2-ii_	18-2-w_	18-3-i_	18-3-w_	18-4-i_	18-4-ii_	18-4-w_	18-C-w_	30-1-i_	30-1-ii_	30-1-w_	30-2-i_	30-2-ii_	30-2-w_	30-3-i_	30-3-ii_	30-3-w_	30-4-i_	30-4-ii_	30-4-w_	30-C-w_	44ION-3_	5-1-i_	5-1-ii_	5-1-w_	5-2-i_	5-2-ii_	5-2-w_	5-3-i_	5-3-ii_
Set_0	595	4	351	9	21	1480	1161	986	324	423	36	1413	412	1164	9166	1663	1183	860	1606	1306	2495	9502	3863	8375	2091	1874	461	2748	4198	4936	232	9582	6760	14036	15973	1094	2125	7267	5543	404	1119	55	46	49	36	58	409	94	57
Set_1	1695	49	401	772	16	205	15780	3681	352	15230	8329	307	83	29	45	30	24	1536	2	48	8	62	1715	19	17	119	1824	35	97	1779	53	2	38	329	56	1976	5	40	148	2141	47	18294	18043	13663	319	609	10804	19116	18591
Set_2	580	19	106	35	9	1119	187	218	99	423	22	1002	118	388	13	3661	4537	979	3949	3638	3284	2129	2917	736	2706	2585	309	1270	1575	973	94	1445	1800	971	623	222	2216	926	861	97	1256	61	46	92	998	118	1209	86	535
Set_3	860	34	53	64	17	1802	168	550	35	2360	11185	1772	21	11	180	7657	9785	1754	7781	6346	5556	3172	1270	50	6233	5457	331	147	261	199	45	31	20	178	18	106	4680	95	15	106	6	1109	1497	1211	738	331	5739	290	385
Set_4	125	9	81	9	4	412	78	30	63	86	11	281	99	396	12	57	37	84	645	1517	1198	231	335	1382	299	753	92	1638	2083	1786	201	873	866	232	325	91	257	1575	1433	61	75	4	3	39	29	12	111	7	3
Set_5	830	13	318	15	17	1216	404	171	312	378	33	1208	386	697	9364	1318	455	297	1165	674	1770	1662	2136	8326	955	1196	46	12530	9771	8127	327	6992	5512	914	1835	280	854	8825	10448	88	673	93	81	163	64	38	185	12	17
Set_6	181	3	25	3	7	510	71	79	15	300	72	558	7	45	194	2875	1028	729	2221	3993	3597	536	460	158	5901	6067	91	154	190	125	24	145	112	2312	385	94	8341	301	220	12	38	24	9	27	42	31	879	9	1
Set_7	1726	8338	1558	189	19740	3017	1394	69	1522	163	53	15	1663	0	0	15	12	96	28	465	8	6	131	111	3	9	137	0	0	19	209	39	2	1	0	19	8	2	5	30	2	25	10	58	371	545	26	71	76
Set_8	197	0	7	1	0	488	29	40	9	146	21	493	0	3	49	2037	2410	462	2226	1654	1584	813	267	12	1518	1522	4	32	69	19	1	5	5	55	2	2	1248	17	5	2	1	13	13	21	17	18	340	19	4
Set_9	559	1	22	36	0	4	178	74	5	172	33	12	6	11	10	5	10	17	1	8	9	8	8	10	0	9	9	38	65	82	9	47	55	13	20	9	1	14	81	300	8	21	15	19	6	12	22	35	58
Set_10	2	0	1	0	0	11	5	2	0	0	0	8	1	11	0	0	1	5	6	0	1	8	4	6	1	13	8	2	3	2	0	8	6	12	12	0	2	3	6	3	58	0	1	1	0	0	3	0	0
Set_11	22	0	0	0	0	0	6	2	0	9	0	0	1	31	0	0	0	1	0	0	0	1	1	0	0	1	0	3	20	2	0	7	34	1	4	0	0	6	54	0	52	0	0	0	0	0	1	0	1
Set_12	12	12	8	2	9	35	15	11	8	10	0	20	46	22	48	2	1	2	5	17	26	0	5	51	19	64	41	259	337	188	10	69	67	15	23	2	15	45	45	47	36	0	2	3	0	10	32	0	0
Set_13	52	1	20	0	2	100	26	11	11	30	3	81	26	48	588	109	49	32	98	74	132	93	191	487	77	87	1	668	505	469	15	301	223	74	65	22	64	578	760	4	55	11	5	7	12	4	16	1	1
Set_14	0	3	0	2	0	0	1	0	0	2	0	1	1	1	0	0	0	0	1	1	0	0	0	0	0	0	1	0	1	0	6	1	0	0	0	0	1	0	0	0	2	0	0	1	3	6	0	0	0
Set_15	2	0	3	0	0	6	2	1	1	0	0	6	4	31	0	0	0	3	0	0	7	2	1	0	0	4	4	1	1	0	0	0	7	2	0	0	0	0	10	1	57	0	0	0	0	0	1	0	0
Set_16	3	2	10	1	1	14	47	0	0	0	1	1	1	22	2	0	0	7	0	0	1	0	0	0	0	9	0	17	374	188	14	2	3805	0	2	1	0	16	51	0	17	0	0	14	25	1	10	0	0
Set_17	3	1	3	0	0	0	5	0	2	1	0	2	3	10	1	0	0	28	0	0	1	0	46	0	0	0	43	0	2	2	0	0	14	0	1	2	0	3	9	2	41	7	0	1	0	0	0	4	0
Set_18	20	1	3	1	0	110	41	55	0	9	0	85	2	37	42	207	149	59	40	17	90	898	414	26	4	13	20	63	61	404	16	114	271	388	260	28	3	32	55	16	40	5	0	3	11	0	23	3	2
Set_19	0	0	0	0	0	0	0	0	0	0	0	0	0	2	0	0	0	0	0	0	0	0	0	0	0	0	0	0	0	0	0	0	0	0	0	0	0	0	0	0	0	0	0	0	0	0	0	0	0
Set_20	18	0	2	0	0	72	35	58	2	11	0	58	3	7	42	175	122	49	27	37	26	688	317	34	8	4	10	10	31	14	0	26	27	265	187	23	6	36	39	2	4	0	1	7	0	0	10	4	1
Set_21	0	0	0	0	0	0	0	0	0	0	0	0	0	2	0	0	0	1	0	0	0	0	0	0	0	0	0	0	0	0	0	0	0	0	0	0	0	0	0	0	12	0	0	0	0	0	0	0	0
Set_22	0	0	0	0	0	0	0	0	0	0	0	0	0	7	0	0	0	0	0	0	2	0	0	0	0	0	0	0	0	0	0	0	1	0	0	0	0	0	0	0	80	0	0	0	0	0	0	0	0
Set_23	5	0	2	0	0	5	39	0	0	0	0	3	0	10	3	3	8	3	14	0	62	0	0	1	0	4	0	21	14	353	6	73	225	0	7	2	0	6	8	1	1	0	0	3	0	0	2	0	0
Set_24	0	0	0	1	0	1	0	0	0	3	9	2	1	3	0	10	8	0	9	7	1	4	2	0	1	7	1	1	0	0	0	0	1	1	0	1	2	0	0	2	7	3	1	3	2	0	3	0	1
Set_25	5	0	0	0	0	11	0	0	1	2	0	14	0	4	13	1	1	0	0	0	1	2	0	13	1	12	0	119	145	86	1	4	1	2	3	0	2	17	10	0	5	0	0	1	0	0	3	0	0
Set_26	0	2	1	0	0	125	3	1	0	0	0	3	0	1	14	1	1	0	2	3	10	10	3	5	4	66	25	3	2	35	1	11	17	9	13	1	2	7	31	3	5	0	0	58	8	0	13	0	0
Set_27	2	0	0	0	0	0	1	0	1	0	0	2	1	17	2	1	1	0	1	0	1	2	2	12	0	2	0	32	16	2	0	9	2	0	3	1	0	10	9	0	56	0	0	0	0	2	0	0	0
Set_28	1	0	1	0	0	0	0	0	0	0	0	0	0	1	0	0	0	0	0	4	4	1	0	3	0	0	0	1	4	2	0	0	0	0	3	1	0	1	4	0	5	0	0	0	0	0	0	0	0
Set_29	0	0	0	0	0	0	1	0	0	0	0	0	0	4	0	0	0	0	0	0	0	0	0	0	0	0	0	0	0	0	0	0	0	0	0	0	0	0	0	0	8	0	0	0	0	0	0	0	0
Set_30	1	0	0	0	0	2	1	0	0	0	0	1	1	2	0	4	4	1	2	1	1	1	0	0	1	2	0	4	1	1	0	0	1	1	1	0	1	1	1	0	7	0	0	1	2	0	2	0	0
Set_31	86	0	1	6	0	0	23	13	0	20	3	0	2	2	1	1	0	0	0	0	0	1	1	1	0	0	1	7	4	4	0	9	5	1	1	0	0	2	3	1	2	3	4	4	0	3	4	4	5
Set_32	1	0	2	0	0	0	0	0	0	0	0	0	1	1	1	0	0	0	0	0	1	0	2	0	0	0	0	0	0	0	0	0	0	0	0	0	0	0	1	0	4	0	0	0	0	0	0	0	0
Set_33	0	0	0	0	0	0	0	0	0	0	0	0	0	1	0	0	0	0	0	0	0	0	0	0	0	1	0	0	0	0	0	0	0	1	0	0	0	0	0	0	3	0	0	0	0	0	0	0	0
Set_34	0	0	0	0	0	0	0	0	0	0	0	0	1	8	0	0	0	0	0	0	0	0	0	0	0	0	1	0	0	1	0	0	0	0	0	0	0	0	0	0	9	0	0	0	0	0	0	0	0
Set_35	0	1	0	0	0	1	0	0	0	0	0	0	0	2	0	0	0	0	0	1	1	0	0	0	0	1	0	2	1	37	0	0	1	0	0	0	0	0	0	0	1	0	0	0	0	0	0	0	0
Set_36	4	0	1	0	0	0	43	3	2	36	17	0	0	0	0	0	0	2	0	0	0	0	2	0	0	0	3	0	0	4	0	0	0	1	0	1	0	0	2	3	0	38	37	21	0	6	12	28	31
Set_37	0	0	0	0	0	0	0	0	0	0	0	0	4	0	0	0	0	0	0	0	0	0	0	0	0	0	0	0	0	0	0	0	0	0	0	0	0	0	0	0	0	0	0	0	0	0	0	0	0
Set_38	0	0	0	0	0	0	0	0	0	0	0	0	0	0	0	0	0	0	0	0	0	0	0	0	0	0	0	0	0	0	1	0	0	0	0	0	0	0	0	0	0	0	0	0	1	1	0	0	0
Set_39	0	0	0	0	0	3	0	0	0	0	0	1	0	0	0	4	4	0	7	4	5	4	2	1	6	4	1	4	0	0	0	3	3	3	1	0	5	2	0	0	4	0	0	0	7	0	1	0	1
Set_40	3	0	0	1	0	2	40	6	0	31	13	2	0	0	0	0	0	3	0	0	0	0	3	0	0	1	3	0	0	5	0	0	0	1	1	6	0	0	0	2	0	38	30	25	0	0	18	50	31
Set_41	1	0	0	0	0	0	0	0	0	0	0	0	0	2	1	0	0	0	1	1	1	0	0	0	0	0	0	0	1	1	0	1	0	0	0	1	0	2	0	0	1	0	0	0	0	0	0	0	0
Set_42	0	0	0	0	0	0	0	0	0	0	0	0	0	0	0	0	0	0	0	0	0	0	0	0	0	0	0	0	0	0	0	0	0	0	0	0	0	0	0	0	0	0	0	0	0	0	0	0	0
Set_43	6	0	1	3	0	0	34	5	1	19	12	0	0	0	0	0	0	2	0	0	0	0	2	0	0	0	1	0	0	4	0	0	0	0	0	2	0	1	0	3	0	38	29	10	0	1	7	30	37
Set_44	3	2	0	0	0	0	32	6	1	12	16	0	0	0	0	0	0	3	0	0	0	0	5	0	0	0	3	0	0	2	0	0	0	2	1	4	0	0	0	4	0	36	21	11	0	2	12	28	35
Set_45	28	0	3	0	1	0	8	2	1	9	1	0	0	0	4	1	1	0	0	0	1	0	0	0	0	0	1	3	4	15	1	6	0	1	0	6	0	1	1	1	0	1	0	0	0	0	0	0	4
Set_46	0	0	0	0	0	0	0	0	0	0	0	0	0	1	0	0	0	0	0	0	0	0	0	0	0	0	0	0	0	0	0	0	0	0	0	0	0	0	0	0	0	0	0	0	0	0	0	0	0
Set_47	0	0	0	0	0	0	0	0	0	0	0	0	1	0	0	0	0	0	0	0	0	0	0	0	0	0	0	0	0	0	0	0	0	0	0	0	0	0	0	0	0	0	0	0	0	0	0	0	0
Set_48	0	0	0	0	0	0	0	0	0	0	0	0	0	0	0	0	0	0	0	0	0	0	0	0	0	0	0	0	0	0	0	0	0	0	0	0	0	0	0	0	0	0	0	0	0	0	0	0	0
Set_49	2	0	2	1	0	0	18	4	0	12	9	2	1	0	1	0	0	2	0	0	0	1	1	0	0	0	3	0	0	6	0	0	0	0	0	7	0	0	1	9	0	32	23	4	0	2	6	29	37
Set_50	0	0	0	0	0	0	0	0	0	0	0	0	0	0	0	0	0	0	0	0	0	0	0	0	0	0	0	0	0	0	0	0	0	0	0	0	0	0	0	0	0	0	0	0	0	0	0	0	0
Set_51	0	0	0	0	0	1	0	0	0	0	0	0	0	2	4	0	0	0	0	2	0	0	0	0	1	0	0	0	2	0	0	3	1	0	1	2	0	1	0	1	2	0	0	0	0	0	2	0	0
Set_52	2	0	0	0	0	3	1	1	1	2	0	6	0	1	34	2	1	0	2	1	0	4	0	10	0	0	1	1	4	5	0	19	5	4	6	0	0	4	2	1	4	0	0	0	0	0	1	0	0
Set_53	2	8	4	0	20	3	2	0	0	0	0	0	1	0	0	0	0	0	0	0	0	0	0	0	0	0	1	0	0	0	0	0	0	0	0	0	0	0	0	0	0	0	0	0	1	1	0	0	0
Set_54	0	0	0	0	0	0	0	0	1	0	0	0	0	0	0	0	0	49	0	0	0	0	109	0	0	0	1	0	0	1	0	0	0	0	0	0	0	0	3	0	0	0	0	0	0	0	0	0	0
Set_55	0	0	0	0	0	0	0	0	0	0	0	0	0	2	0	0	0	0	0	0	0	0	0	0	0	0	0	0	0	0	0	0	0	0	0	0	0	0	0	0	1	0	0	0	0	0	0	0	0
Set_56	0	0	0	0	0	0	0	0	0	0	0	0	0	0	0	0	0	0	0	0	0	0	0	0	0	0	0	0	0	0	0	0	0	0	0	0	0	0	1	0	0	0	0	0	0	0	0	0	0
Set_57	0	0	0	0	0	0	0	0	0	0	0	0	0	0	2	0	0	0	0	0	0	0	0	0	0	0	0	0	0	0	0	0	0	0	0	0	0	0	0	0	0	0	0	0	0	0	0	0	0
Set_58	0	0	0	0	0	0	0	0	0	0	0	0	0	1	0	0	0	0	0	0	0	0	0	0	0	0	0	0	0	0	0	0	0	0	0	0	0	0	0	0	0	0	0	0	0	0	0	0	0
Set_59	0	0	0	0	0	0	0	0	0	0	0	0	0	0	0	0	0	0	0	0	0	0	0	0	0	0	0	0	0	0	0	0	0	0	0	0	0	0	0	0	0	0	0	0	0	0	0	0	0
Set_60	0	0	0	0	0	0	0	1	1	0	0	0	0	0	0	0	0	0	0	0	0	0	0	0	0	0	0	0	0	1	0	1	0	0	1	0	0	0	0	0	1	0	0	0	0	0	0	0	0
Set_61	0	0	0	0	0	3	0	1	0	2	9	1	0	0	0	6	7	0	11	12	1	4	2	0	9	3	0	0	1	0	0	0	0	0	0	0	5	0	0	0	0	0	2	2	1	1	4	0	0
Set_62	0	0	0	0	0	0	0	0	0	0	0	0	0	0	0	0	0	0	0	0	0	0	1	0	0	0	0	0	1	0	0	0	1	0	0	0	0	0	1	0	0	0	0	0	0	0	0	0	0
Set_63	0	0	0	0	0	0	0	0	0	0	0	1	0	0	0	0	0	0	0	0	0	0	0	0	0	0	0	0	0	0	0	0	0	0	0	0	0	0	0	0	0	0	0	0	0	0	0	0	0
Set_64	0	0	0	1	0	0	0	0	0	0	0	0	0	0	0	0	0	0	0	1	0	0	0	2	0	0	0	1	1	0	0	0	1	0	0	0	0	0	0	0	0	0	0	0	0	0	0	0	0
Set_65	0	0	0	0	0	0	0	0	0	0	0	0	0	0	0	0	0	0	0	0	0	0	0	0	0	0	0	0	0	0	0	0	0	0	0	0	0	0	1	0	1	0	0	0	0	0	0	0	0
Set_66	0	0	0	0	0	0	0	0	0	0	0	0	0	0	0	0	0	0	0	0	0	0	0	0	0	0	0	0	0	0	0	0	0	0	0	0	0	0	0	0	1	0	0	0	0	0	0	0	0
Set_67	0	0	0	0	0	0	0	0	0	0	0	1	0	0	0	2	0	0	3	6	2	1	0	0	8	4	0	0	0	1	0	1	0	6	1	0	13	1	0	0	0	0	0	0	0	1	0	0	0
Set_68	0	0	0	0	0	0	0	0	0	0	0	0	0	0	0	0	0	0	0	1	0	0	0	0	0	0	0	0	0	0	0	0	0	0	0	0	0	0	0	0	0	0	0	0	0	0	0	0	0
Set_69	0	0	0	0	0	0	0	0	0	0	0	0	0	0	0	0	1	5	0	0	0	0	0	0	0	0	0	0	0	0	0	0	1	0	0	0	0	0	4	1	0	0	0	0	0	0	0	0	0
Set_70	1	0	1	0	0	0	0	0	0	0	0	0	0	0	0	0	0	0	0	0	0	0	0	0	0	0	0	0	0	0	0	0	0	0	0	0	0	0	0	0	0	0	0	0	0	0	0	0	0
Set_71	0	0	0	0	0	0	0	0	0	0	0	0	0	0	0	0	0	0	0	0	1	0	0	1	0	0	0	1	2	0	1	3	2	1	1	0	0	0	0	1	0	0	0	0	0	0	0	0	0
Set_72	0	0	0	0	0	0	0	0	0	0	0	0	0	0	0	0	0	0	0	0	0	0	0	0	0	0	0	0	0	0	0	0	0	0	0	0	0	0	0	0	0	0	0	0	0	0	0	0	0
Set_73	0	0	0	0	0	0	0	0	0	0	0	0	0	0	0	0	0	0	0	0	0	0	0	0	0	0	0	0	0	0	0	0	0	0	0	0	0	0	0	0	0	0	0	0	0	0	0	0	0
Set_74	0	0	0	0	0	0	0	0	0	0	0	0	0	0	0	0	0	0	0	0	0	0	0	0	0	0	0	0	0	0	0	0	0	0	0	0	0	0	0	0	0	0	0	0	0	1	0	0	0
Set_75	0	0	0	0	0	0	0	0	0	0	0	0	0	0	0	0	0	0	0	0	0	0	0	0	0	0	0	0	0	0	0	0	0	0	0	0	0	0	0	0	0	0	0	0	0	0	0	0	0
Set_76	0	0	0	0	0	0	0	0	0	0	0	0	0	0	0	0	0	0	0	0	0	0	0	0	0	0	0	0	0	0	0	0	0	0	0	0	0	0	0	0	0	0	0	0	0	0	0	0	0
Set_77	0	0	0	0	0	0	0	0	0	0	0	0	0	0	0	0	0	0	0	0	0	0	0	0	0	0	0	0	0	4	0	1	0	0	0	0	0	0	0	0	0	0	0	0	0	0	0	0	0
Set_78	3	0	0	0	0	0	1	1	0	0	1	0	0	0	0	0	0	0	0	0	0	0	0	0	0	0	0	1	0	1	0	0	0	0	0	0	0	0	0	0	0	0	0	0	0	0	0	0	0
Set_79	0	0	0	0	0	0	0	0	0	0	0	0	0	0	0	0	0	0	0	0	0	0	0	0	0	0	0	0	1	0	0	0	0	0	0	0	0	0	0	0	0	0	0	1	0	0	0	0	0
Set_80	0	0	0	0	0	0	0	0	0	0	0	0	0	0	0	0	0	0	0	0	0	0	0	0	0	0	0	0	0	0	0	0	0	0	0	0	0	0	0	0	0	0	0	0	0	0	0	0	0
Set_81	0	0	0	0	0	0	0	0	0	0	0	0	0	0	0	0	0	0	0	0	0	0	0	0	0	0	0	0	0	0	0	0	0	0	0	0	0	0	0	0	0	0	0	0	0	0	1	0	0
Set_82	0	0	0	0	0	0	0	0	0	0	0	0	0	0	0	0	0	0	0	0	0	0	0	0	0	0	1	0	0	0	0	0	0	0	0	0	0	0	0	0	0	0	0	0	0	0	0	0	0
Set_83	3	0	0	0	0	0	1	0	0	0	0	0	0	0	0	0	0	0	0	0	0	0	0	0	0	0	0	0	0	0	1	0	0	0	0	0	0	0	0	0	0	0	0	0	0	0	0	0	1
Set_84	0	0	0	0	0	0	0	0	0	0	0	0	0	0	0	0	0	0	0	0	0	0	0	0	0	0	0	0	0	0	0	0	0	0	0	0	0	0	0	0	0	0	0	0	0	0	0	0	0
Set_85	0	0	0	0	0	0	0	0	0	0	0	0	0	0	0	0	0	0	0	0	0	0	0	0	0	0	0	0	0	0	0	0	0	0	0	0	0	0	0	0	0	0	0	0	0	0	0	0	0
Set_86	0	0	0	0	0	0	0	0	0	0	0	0	0	0	0	0	0	0	0	0	0	0	0	0	0	0	0	0	0	0	0	0	0	0	0	0	0	0	0	0	0	0	0	0	0	0	0	0	0
Set_87	0	0	0	0	0	0	0	0	0	0	0	0	0	1	0	0	0	0	0	0	0	0	0	0	0	0	0	0	0	0	0	0	0	0	0	0	0	0	0	0	0	0	0	0	0	0	0	0	0
Set_88	0	0	0	0	0	0	0	0	0	0	0	0	0	0	0	0	0	0	0	0	0	0	0	1	0	0	0	0	1	0	0	0	0	1	0	0	0	1	0	0	0	0	0	0	0	0	0	0	0
Set_89	0	0	0	0	0	0	0	0	0	0	0	0	0	0	0	0	0	0	0	0	0	0	0	0	0	0	0	0	0	0	0	0	0	0	0	0	0	0	0	0	0	0	0	0	0	0	0	0	0
Set_90	0	0	0	0	0	0	0	0	0	0	0	0	0	0	0	0	0	0	0	0	0	0	0	0	0	0	0	0	0	0	0	0	0	0	0	0	0	0	0	0	0	0	0	0	0	0	0	0	0
Set_91	0	0	0	0	0	0	0	0	0	0	0	0	0	0	0	0	0	0	0	0	0	0	0	0	0	0	0	0	0	0	0	0	0	0	0	0	0	0	0	0	0	0	0	0	0	0	0	0	0
Set_92	0	0	0	0	0	0	0	0	0	0	0	0	0	0	0	0	0	0	0	0	0	0	0	0	0	0	0	0	0	0	0	0	0	0	0	0	0	0	0	0	0	0	0	0	0	0	0	0	0
Set_93	0	0	0	0	0	0	0	0	0	0	0	0	0	0	0	0	0	0	0	0	0	0	0	0	0	0	0	0	0	0	0	0	0	0	0	0	0	0	0	0	0	0	0	0	0	0	0	0	0
Set_94	0	0	0	0	0	0	0	0	0	0	0	0	0	0	0	0	0	0	0	0	0	0	0	0	0	0	0	0	0	0	0	0	0	0	0	0	0	0	0	0	0	0	0	0	0	0	0	0	0
Set_95	0	0	0	0	0	0	0	0	0	0	0	0	0	0	0	0	0	0	0	0	0	0	0	0	0	0	0	0	0	0	0	0	0	0	0	0	0	0	0	0	0	0	0	0	0	0	0	0	0
Set_96	0	0	0	0	0	0	0	0	0	0	0	0	0	0	0	0	0	0	0	0	0	0	0	0	0	0	0	0	0	0	0	0	0	0	0	0	0	0	0	0	0	0	0	0	0	0	0	0	0
Set_97	0	0	0	0	0	0	0	0	0	0	0	0	0	0	0	0	0	0	0	0	0	0	0	0	0	0	0	0	0	0	0	0	0	0	0	0	0	0	0	0	0	0	0	0	0	0	0	0	0
[truncated: 134 more columns]
