# Supplementary material for: Oligotyping reveals community level habitat selection within the genus Vibrio
Source: Front Microbiol. 2014 Nov 13;5:563. doi: 10.3389/fmicb.2014.00563 (PMC4230168; doi:10.3389/fmicb.2014.00563)
Supplement: Supplementary file 6 [file DataSheet2.ZIP › HTML-OUTPUT/matrix_percents.txt]

samples	CGGCCATTATCAG	CCGAGATCATCAG	CGGCCACCGTCAG	CGTCTACCGACAG	CGGCCACCGTCGG	TGGCCACCGTCAA	CTCTTACTGGCAG	CGTCTACCGACGG	CGCCTACCGACAG	CGCTTTCTGGCAG	CGGCCATCATCAG	CGTTTTCTGGCAG	CGTCCACCGACGG	TGGCCACCGTCAG	CTCTTTCTGGCAG	CGGCCATCATCGG	CCCTTACTGGCAG	TCGCCACCGTCAA	CGGCCATTATCGG	CCGCTTTTATCAG	CGGCCATTGTCAG	TCGCTTCCGTCAA	CGGTCATCATCGG	CGGCCGATTTCGG	CGTCCACCGACAG	CGACCACCGTCGG	CGGCCACTGTCGG	TGGCCACCGTCGA	CGGCCACCGCCGG	TGGCCATCATCAA	CGGCCATCGTCAG	CGCTTTCCGGCAG	CGGCCATCACCGG	CGGTCGCCGTCAG	CGTTTGTTAACGG	CGGCCGATTTCAG	CCGGGATCATCAG	CGTCCTCCGACAG	CTCTTTCTGGCGG	CGGCCACCGCCAG	CCGAGGTCATCAG	CGGCCATCGTCGG	CGGCCCTCGTCGG	CCGAGATCACCAG	CCGAGATCGTCAG	CGCTTTCTGACAG	CGGCCACCGTAGG	CGTCCACCGAAGG	CGTCCTCCGACGG
0-1-i_	7.78693888235	22.1829603455	7.59062949876	11.2550713257	1.6359115299	10.8624525586	2.3687998953	22.5886664049	2.57819657113	7.31579636173	0.0261745844785	0.287920429263	0.157047506871	0.68053919644	0.0	0.0261745844785	0.0392618767177	0.0392618767177	0.261745844785	0.0	0.235571260306	0.0	0.0	0.0654364611962	0.0	0.0654364611962	0.0	0.0261745844785	0.0130872922392	0.0	0.0130872922392	1.12550713257	0.0130872922392	0.0	0.0	0.0	0.0523491689569	0.0	0.0	0.0	0.0392618767177	0.0130872922392	0.0	0.0785237534354	0.0392618767177	0.366444182699	0.0	0.0	0.0
0-1-ii_	0.0470422203928	0.576267199812	0.223450546866	0.399858873339	0.105844995884	0.152887216277	0.0352816652946	98.0595084088	0.0	0.0117605550982	0.0	0.0	0.141126661178	0.0117605550982	0.0352816652946	0.0	0.0235211101964	0.0117605550982	0.0117605550982	0.0	0.0	0.0	0.0	0.0	0.0	0.0	0.0235211101964	0.0	0.0	0.0	0.0	0.0	0.0	0.0	0.0	0.0117605550982	0.0	0.0	0.0	0.0	0.0	0.0	0.0	0.0	0.0235211101964	0.0	0.0	0.0	0.0
0-1-w_	11.7352056169	13.4068873287	3.54396522902	1.77198261451	2.70812437312	10.6318956871	0.835840855901	52.0896021398	0.234035439652	0.735539953193	0.033433634236	0.0	0.267469073888	0.668672684721	0.0	0.100300902708	0.33433634236	0.100300902708	0.100300902708	0.0	0.0668672684721	0.0	0.0	0.0668672684721	0.0	0.0	0.033433634236	0.0	0.033433634236	0.0	0.0	0.033433634236	0.0668672684721	0.0	0.0	0.0	0.033433634236	0.0	0.0	0.0	0.0	0.0	0.0	0.033433634236	0.0	0.100300902708	0.0	0.0	0.0
0-2-i-1_	0.78125	67.0138888889	3.03819444444	5.55555555556	0.78125	1.30208333333	0.260416666667	16.40625	0.0868055555556	3.125	0.0	0.0	0.173611111111	0.0	0.173611111111	0.0	0.0868055555556	0.0	0.0868055555556	0.0	0.0	0.0	0.0	0.0	0.0868055555556	0.0	0.0	0.0	0.0	0.0	0.0	0.520833333333	0.0	0.0	0.0	0.0	0.0	0.0	0.0	0.0	0.0868055555556	0.0	0.0	0.260416666667	0.0	0.0	0.0	0.0	0.0
0-2-i_	0.105718888441	0.0805477245268	0.0453080950463	0.0855819573097	0.0201369311317	0.0855819573097	0.0352396294805	99.3757551349	0.0	0.0	0.0	0.0	0.0453080950463	0.0100684655658	0.0	0.0	0.00503423278292	0.0	0.0	0.0	0.0	0.0	0.0	0.0	0.0	0.0	0.0	0.0	0.0	0.0	0.0	0.0	0.0	0.0	0.0	0.0	0.0	0.0	0.0	0.0	0.0	0.0	0.0	0.0	0.0	0.00503423278292	0.0	0.0	0.0
0-2-w_	13.753368646	1.90502741381	10.3986618344	16.7456556082	3.82864046092	11.3000650497	4.73933649289	28.0364278413	4.53489452653	0.0371712666109	0.10222098318	0.0	0.325248582845	0.929281665273	0.0	0.0557568999164	0.130099433138	0.0	1.0222098318	0.0	0.669082798996	0.0	0.0	0.0464640832636	0.00929281665273	0.10222098318	1.16160208159	0.0	0.0	0.0	0.0185856333055	0.0	0.0	0.0	0.0	0.00929281665273	0.0	0.0	0.0	0.0278784499582	0.0185856333055	0.0	0.0	0.0	0.0	0.0	0.0	0.0	0.0
0-3-i_	5.83974649163	79.3722649766	0.940596549469	0.845027916101	0.392334389618	2.0320909411	0.357124893114	7.01171973241	0.145867914089	0.895327196821	0.0251496403601	0.0301795684322	0.0754489210804	0.130778129873	0.00502992807203	0.0100598561441	0.236406619385	0.0251496403601	0.206227050953	0.0	0.176047482521	0.0	0.0	0.196167194809	0.0	0.0	0.0150897842161	0.00502992807203	0.0	0.00502992807203	0.00502992807203	0.115688345657	0.0	0.0	0.0	0.0	0.216286907097	0.0	0.0	0.0	0.201197122881	0.0	0.0	0.171017554449	0.160957698305	0.0402394245762	0.0	0.0	0.0
0-3-ii_	16.2117724433	60.5228543242	3.58434725419	9.04307793489	0.493258796449	2.81157513976	1.29891483065	1.13449523183	0.657678395265	1.21670503124	0.0328839197632	0.0328839197632	0.180861558698	0.180861558698	0.0	0.0164419598816	0.0	0.0	0.904307793489	0.0	0.953633673134	0.0	0.0	0.0	0.0	0.0	0.0164419598816	0.0	0.0	0.0	0.0	0.213745478461	0.0	0.0	0.0	0.0	0.0493258796449	0.0	0.0	0.0	0.0986517592897	0.0	0.0	0.0822097994081	0.0986517592897	0.0328839197632	0.0	0.0	0.0
0-3-w_	11.6967509025	12.7075812274	3.57400722022	1.26353790614	2.27436823105	11.2635379061	0.541516245487	54.9458483755	0.324909747292	0.180505415162	0.0	0.0	0.28880866426	0.397111913357	0.0	0.0361010830325	0.0	0.072202166065	0.0	0.0	0.072202166065	0.0	0.0	0.0	0.0	0.0361010830325	0.0	0.0361010830325	0.0	0.0	0.0	0.0	0.0	0.0	0.0	0.0	0.072202166065	0.0	0.0	0.0	0.0	0.0	0.0	0.0361010830325	0.0361010830325	0.0361010830325	0.0	0.0	0.0
0-4-i_	2.12552133059	76.5288176474	2.12552133059	11.8587005678	0.432139088488	1.8994020401	1.50746193659	0.819054318878	0.733631475805	0.864278176976	0.0	0.0452238580976	0.0502487312195	0.150746193659	0.0100497462439	0.0	0.0	0.00502487312195	0.0452238580976	0.0	0.0552736043415	0.0	0.0	0.0	0.0150746193659	0.0100497462439	0.0	0.0	0.0	0.0	0.0	0.100497462439	0.0	0.0	0.0	0.0	0.18089543239	0.0	0.0	0.0	0.155771066781	0.0	0.0	0.0954725893171	0.0602984774634	0.0452238580976	0.0	0.0	0.0
0-4-ii_	0.181004575393	41.8774196792	0.110613907185	56.2371159938	0.0553069535924	0.165920860777	0.362009150787	0.266478958218	0.105586002313	0.165920860777	0.0	0.0	0.0	0.0150837146161	0.0	0.0	0.00502790487204	0.0	0.0	0.0	0.0	0.0	0.0	0.0	0.0452511438484	0.0	0.0	0.0	0.0	0.0	0.0	0.0150837146161	0.0	0.0	0.0	0.0	0.0854743828247	0.0	0.0	0.0	0.0653627633365	0.0	0.0	0.0603348584645	0.0804464779526	0.00502790487204	0.0	0.0	0.0
0-4-w_	19.1931540342	4.17006248302	13.6104319478	24.0695463189	3.81689758218	16.4085846237	7.57946210269	0.203748981255	6.69654985058	0.162999185004	0.108666123336	0.0	0.27166530834	1.10024449878	0.013583265417	0.081499592502	0.013583265417	0.027166530834	1.15457756045	0.0	0.787829394186	0.0	0.0	0.040749796251	0.027166530834	0.190165715838	0.040749796251	0.027166530834	0.0	0.0	0.013583265417	0.0	0.0	0.0	0.0	0.0	0.0	0.0	0.0	0.013583265417	0.027166530834	0.0	0.0	0.0	0.0	0.0	0.0	0.0	0.0
0-C-w_	14.2216085606	2.86503279254	4.07317915085	0.724887814981	3.41732827062	13.3241284087	0.24162927166	57.404211253	0.0	0.20711080428	0.03451846738	0.03451846738	1.58784949948	0.897480151881	0.03451846738	0.13807386952	0.03451846738	0.10355540214	0.0690369347601	0.0	0.10355540214	0.0	0.0	0.0	0.03451846738	0.0	0.0	0.03451846738	0.0	0.0	0.03451846738	0.0690369347601	0.03451846738	0.0	0.03451846738	0.0	0.0	0.13807386952	0.0	0.0	0.0	0.0	0.0	0.0	0.0	0.0	0.0	0.03451846738	0.0
10ION-3_	38.2768826044	0.953633673134	12.7589608681	0.361723117396	13.0220322262	22.920092075	1.47977638935	0.0	0.0986517592897	0.361723117396	0.361723117396	1.01940151266	0.723446234791	1.57842814864	0.0328839197632	1.01940151266	0.723446234791	0.328839197632	1.21670503124	0.0657678395265	0.230187438343	0.0657678395265	0.230187438343	0.328839197632	0.0986517592897	0.131535679053	0.0328839197632	0.559026635975	0.0328839197632	0.131535679053	0.0657678395265	0.0657678395265	0.0328839197632	0.0328839197632	0.263071358106	0.0657678395265	0.0	0.0	0.0	0.0	0.0	0.0657678395265	0.0	0.0	0.0	0.0	0.0328839197632	0.0	0.0
11ION-3_	46.2089130873	0.226860254083	0.0655374067352	0.907441016334	0.0604960677556	47.2070982053	0.978019762049	0.0	0.247025610002	0.0504133897963	0.0	0.0	0.241984271022	2.96430732002	0.0	0.0	0.0100826779593	0.00504133897963	0.211736237145	0.0	0.211736237145	0.0	0.0	0.0151240169389	0.0	0.0655374067352	0.0705787457149	0.0100826779593	0.0	0.0	0.0	0.00504133897963	0.00504133897963	0.0	0.0	0.0	0.0	0.0	0.0	0.0	0.0	0.00504133897963	0.0	0.0	0.0	0.0201653559185	0.0	0.0	0.0
18-1-i_	8.37910011589	0.151156346047	18.4461127626	38.5801380561	0.28719705749	6.64080213634	14.4858164962	0.0755781730236	10.2635158966	0.0251927243412	0.0	0.0	0.0100770897365	0.549201390638	0.0	0.0	0.0	0.0	1.04297878773	0.0	0.881745351942	0.0	0.0	0.0151156346047	0.0503854486824	0.00503854486824	0.00503854486824	0.00503854486824	0.0	0.0	0.020154179473	0.00503854486824	0.0	0.0	0.0	0.0	0.0	0.0	0.0	0.020154179473	0.0	0.0	0.0	0.0	0.0	0.00503854486824	0.0	0.0	0.0
18-1-ii_	5.9627016129	0.120967741935	22.8679435484	49.3195564516	0.186491935484	2.29334677419	5.1814516129	0.0604838709677	12.1471774194	0.0504032258065	0.00504032258065	0.0	0.00504032258065	0.246975806452	0.0	0.0	0.0	0.0	0.751008064516	0.0	0.614919354839	0.0	0.0	0.0403225806452	0.0403225806452	0.00504032258065	0.00504032258065	0.00504032258065	0.0	0.0	0.0201612903226	0.0	0.0	0.0	0.0	0.0	0.0	0.0	0.0	0.0201612903226	0.0	0.0	0.0	0.0	0.0	0.00504032258065	0.0	0.0	0.0
18-1-w_	12.1623532739	21.7225286381	13.8452835525	24.8055437703	1.1879507849	4.20025456088	10.3097157403	1.35765803988	6.53372931693	0.240418611229	0.0707113562438	0.0141422712488	0.0282845424975	0.45255267996	0.0	0.0424268137463	0.0989958987413	0.395983594965	0.834394003677	0.0	0.692971291189	0.0141422712488	0.0	0.0424268137463	0.0	0.0	0.0	0.0	0.0	0.0	0.0141422712488	0.0	0.0	0.0	0.0	0.0	0.0282845424975	0.0	0.0	0.0	0.0424268137463	0.0	0.0	0.0282845424975	0.0424268137463	0.0	0.0	0.0	0.0
18-2-i_	8.08945751272	0.0100740442251	19.8912003224	39.1930690576	3.24887926258	5.86813076109	11.1872261119	0.141036619151	11.2124112225	0.00503702211253	0.0302221326752	0.0	0.0251851105626	0.493628167028	0.00503702211253	0.0	0.0	0.0	0.201480884501	0.0	0.135999597038	0.0	0.0	0.0705183095754	0.0453331990127	0.0	0.0100740442251	0.00503702211253	0.0	0.0	0.0100740442251	0.0	0.0	0.0	0.0	0.0	0.0	0.0	0.0	0.0352591547877	0.0	0.00503702211253	0.0	0.0	0.0	0.0	0.0	0.0	0.0
18-2-ii_	6.58299309441	0.241947678814	18.3376178235	31.9874993699	7.64655476587	3.39734865669	20.1270225314	2.34386813852	8.33711376581	0.0403246131357	0.0	0.0	0.0856898029135	0.373002671506	0.00504057664197	0.0	0.0	0.0	0.0856898029135	0.0	0.186501335753	0.0	0.0	0.0	0.0352840364938	0.0	0.0151217299259	0.0	0.0201623065679	0.0	0.00504057664197	0.0	0.0	0.0	0.0	0.00504057664197	0.0	0.0	0.0	0.0201623065679	0.0	0.00504057664197	0.0	0.0	0.0	0.0	0.0	0.0	0.0
18-2-w_	12.5452534191	0.0402252614642	16.5124698311	27.9364440869	6.02373290426	8.89983909895	18.0862831858	0.0402252614642	7.96460176991	0.0452534191472	0.00502815768302	0.0	0.130732099759	0.663716814159	0.0	0.0351971037812	0.00502815768302	0.00502815768302	0.452534191472	0.0	0.130732099759	0.0	0.010056315366	0.311745776348	0.00502815768302	0.00502815768302	0.0502815768302	0.00502815768302	0.0201126307321	0.0	0.00502815768302	0.0	0.00502815768302	0.0	0.0	0.00502815768302	0.0	0.0	0.0	0.0251407884151	0.0	0.00502815768302	0.0	0.0	0.0	0.00502815768302	0.0	0.0	0.0
18-3-i_	47.8786657261	0.312405522523	10.7276025396	15.9830696362	1.16396251134	8.37448352313	2.7007961302	0.0302327925023	4.09654338406	0.040310390003	0.040310390003	0.00503879875038	0.0	0.468608283785	0.0	0.0100775975008	0.0	0.0	4.52484127784	0.0	3.46669354026	0.0	0.0	0.0	0.0201551950015	0.0100775975008	0.0503879875038	0.0100775975008	0.00503879875038	0.0	0.00503879875038	0.00503879875038	0.0	0.0	0.0	0.0	0.0	0.0	0.0	0.0201551950015	0.0	0.0	0.0	0.0	0.0	0.0	0.0	0.0	0.0
18-3-w_	27.1697847799	12.0621747081	20.5162470108	8.93233928823	2.35616823745	15.0232100155	3.23533549022	0.921367280912	1.87790125193	0.0562667041778	0.0281333520889	0.00703333802223	0.0351666901111	1.34336756225	0.0	0.00703333802223	0.0	0.323533549022	2.9118019412	0.0	2.22956815305	0.0	0.0	0.0	0.0140666760445	0.0	0.0211000140667	0.0140666760445	0.0	0.0	0.0	0.00703333802223	0.0140666760445	0.0	0.0	0.0	0.0140666760445	0.0	0.0	0.0140666760445	0.0211000140667	0.0	0.0	0.0140666760445	0.0351666901111	0.0	0.0	0.0	0.0
18-4-i_	42.2276004639	0.0957999294106	3.71098673927	0.252105077396	6.96818433923	41.980537488	0.796652044572	0.55967327182	0.0605052185751	0.0504210154793	0.0302526092876	0.0	0.257147178944	2.45550345384	0.0	0.0	0.0	0.0	0.131094640246	0.0	0.171431452629	0.0	0.0	0.00504210154793	0.0	0.065547320123	0.0252105077396	0.0605052185751	0.0151263046438	0.0	0.0	0.00504210154793	0.0	0.0	0.0	0.0	0.0	0.0	0.0	0.00504210154793	0.0	0.0	0.0	0.0	0.0	0.0	0.0	0.0	0.0
18-4-ii_	10.5271107084	0.0855862659216	13.6233197402	31.3799526758	1.50531138297	4.8079343503	29.7085032472	0.015103458692	7.64235009817	0.0	0.00503448623068	0.0	0.0956552383829	0.387655439762	0.0	0.0	0.0	0.0	0.0201379449227	0.0	0.0402758898454	0.0	0.0	0.0	0.00503448623068	0.00503448623068	0.0201379449227	0.0	0.0	0.0	0.00503448623068	0.0	0.0	0.0	0.0	0.0	0.0	0.0	0.0	0.0302069173841	0.0	0.0	0.0	0.0	0.0	0.0	0.0	0.0	0.0
18-4-w_	9.42039913537	0.59820037199	12.9945206857	27.4317599155	3.78525109335	6.0121650832	30.4981651837	0.0452420449404	7.65093248882	0.0452420449404	0.0653496204695	0.00502689388227	0.321721208465	0.437339767758	0.0	0.0201075755291	0.0452420449404	0.0	0.0653496204695	0.0	0.0201075755291	0.0	0.0	0.0201075755291	0.0351882571759	0.0603227265872	0.33177499623	0.0100537877645	0.0	0.0	0.0100537877645	0.0	0.0	0.00502689388227	0.0	0.00502689388227	0.0	0.0	0.0	0.0201075755291	0.00502689388227	0.0	0.0	0.0	0.0	0.0	0.0	0.0	0.0
18-C-w_	13.2509341765	52.4288588675	8.8818626042	9.5142282265	2.64443805691	1.32221902846	2.61569416499	3.93791319345	0.114975567692	0.258695027307	0.229951135384	0.0	1.17849956884	0.028743891923	0.028743891923	0.114975567692	0.0	1.23598735269	0.574877838459	0.0	0.28743891923	0.0	0.0	0.0	0.028743891923	0.0	0.718597298074	0.0	0.0	0.0	0.0	0.028743891923	0.0	0.0	0.028743891923	0.0	0.0862316757689	0.0	0.0	0.028743891923	0.0862316757689	0.0	0.0	0.028743891923	0.0862316757689	0.028743891923	0.0	0.0	0.0
30-1-i_	13.8675817521	0.176624949536	6.40896245458	0.74182478805	8.26604763827	63.2317319338	0.777149777957	0.0	0.161485668147	0.191764230925	0.0100928542592	0.0151392813888	1.30702462656	3.37101332257	0.0	0.00504642712959	0.0857892612031	0.0	0.317924909164	0.0	0.0504642712959	0.0	0.0	0.105974969721	0.00504642712959	0.600524828421	0.0151392813888	0.161485668147	0.00504642712959	0.0	0.0201857085184	0.0353249899071	0.0	0.0	0.0	0.0100928542592	0.0	0.0	0.0	0.0201857085184	0.0	0.0	0.0	0.0	0.0	0.0151392813888	0.0	0.0	0.0
30-1-ii_	21.1496800846	0.488689606529	7.93490855963	1.31492770417	10.4942314474	49.2266612928	0.957227064336	0.0	0.347624565469	0.327472416746	0.0151141115421	0.100760743614	1.6978185299	2.54420877626	0.00503803718071	0.00503803718071	1.88422590559	0.0100760743614	0.307320268024	0.0	0.156179152602	0.0	0.0	0.07053252053	0.0	0.730515391204	0.0100760743614	0.0806085948914	0.0201521487229	0.0	0.00503803718071	0.0201521487229	0.0	0.0	0.0	0.00503803718071	0.0	0.0	0.0	0.0	0.0	0.00503803718071	0.0	0.0	0.0	0.0201521487229	0.0	0.0	0.0
30-1-w_	24.8227307015	8.94644204174	4.89313552929	1.00075433744	8.98164445562	40.8700025145	0.628614533568	0.0955494091023	0.0955494091023	0.412371134021	0.0100578325371	0.0100578325371	0.945436258486	2.35856172995	0.0	0.0	0.945436258486	0.0100578325371	2.03168217249	0.0	0.0704048277596	0.0	0.0	1.7752074428	0.0	0.432486799095	0.176012069399	0.0100578325371	0.0100578325371	0.0	0.00502891626854	0.0201156650742	0.0	0.0	0.00502891626854	0.186069901936	0.0201156650742	0.0	0.0	0.0	0.0251445813427	0.00502891626854	0.0	0.0201156650742	0.0100578325371	0.0754337440282	0.0	0.0	0.0
30-2-i_	18.2965299685	4.17981072555	7.41324921136	3.54889589905	15.8517350158	25.7886435331	1.8927444795	16.4826498423	0.0788643533123	0.709779179811	0.0	0.0	0.788643533123	1.18296529968	0.473186119874	0.0	1.10410094637	0.0	1.261829653	0.0	0.0	0.0	0.0	0.473186119874	0.0	0.0788643533123	0.0788643533123	0.0	0.0	0.0	0.0	0.0	0.0	0.0	0.0	0.0	0.0	0.0	0.0788643533123	0.0	0.0	0.0	0.0	0.0	0.0	0.0788643533123	0.0	0.0	0.0
30-2-ii_	48.3134170322	0.0100842030959	7.28583673675	0.156305147986	4.40175465134	35.2543740231	0.731104724449	0.196641960369	0.0252105077396	0.236978772752	0.0403368123834	0.0352947108355	0.347905006807	1.51767256593	0.00504210154793	0.0	0.0100842030959	0.0	0.574799576463	0.0	0.131094640246	0.0	0.0	0.368073412999	0.0	0.0201684061917	0.0554631170272	0.0453789139313	0.0	0.0	0.0	0.0453789139313	0.0	0.0	0.0	0.0	0.0	0.0	0.0	0.0151263046438	0.0	0.00504210154793	0.0	0.0	0.0	0.0302526092876	0.0	0.0	0.0
30-2-w_	33.9835109592	0.191031570481	9.04886386487	0.100542931832	4.35350894832	27.7096320129	0.563040418259	0.0100542931832	0.025135732958	0.276493062538	0.0301628795496	0.170922984114	0.336818821637	1.12105368993	0.0	0.0351900261412	19.128292781	0.0703800522823	1.36235672632	0.0	0.135732957973	0.0	0.00502714659159	1.13110798311	0.00502714659159	0.00502714659159	0.0854614920571	0.0100542931832	0.0	0.0	0.00502714659159	0.025135732958	0.0	0.0	0.0	0.00502714659159	0.0	0.0	0.0	0.0150814397748	0.0	0.0	0.0	0.0	0.0	0.0	0.0	0.0	0.0
30-3-i_	70.7709373267	1.65885140927	4.89588060304	0.897494075531	1.16976755912	4.6084808148	11.6573387788	0.00504210154793	0.277315585136	0.065547320123	0.0605052185751	0.00504210154793	0.0756315232189	0.373115514546	0.0	0.0100842030959	0.0	0.0	1.95633540059	0.0	1.3361569102	0.0	0.0	0.0	0.00504210154793	0.0100842030959	0.0453789139313	0.0	0.0	0.0	0.00504210154793	0.00504210154793	0.0	0.00504210154793	0.0	0.0	0.00504210154793	0.0	0.0	0.0151263046438	0.00504210154793	0.0	0.0	0.0	0.0100842030959	0.00504210154793	0.0	0.0	0.0
30-3-ii_	80.5293672801	0.282329216032	3.14091252836	0.0907486765818	1.63851777162	9.2513234182	1.94101336022	0.0	0.0100831862869	0.100831862869	0.0604991177212	0.0201663725737	0.115956642299	0.327703554323	0.0	0.0	0.0100831862869	0.00504159314343	1.31081421729	0.0	0.942777917822	0.0	0.0	0.035291152004	0.0	0.0151247794303	0.0655407108646	0.0151247794303	0.0151247794303	0.0	0.00504159314343	0.00504159314343	0.0	0.0	0.0	0.0	0.0	0.0	0.0	0.00504159314343	0.00504159314343	0.0	0.0	0.0	0.00504159314343	0.0	0.0	0.0	0.0
30-3-w_	27.3090364453	49.3260109835	5.5416874688	2.64603095357	2.27159261108	6.98951572641	2.34648027958	0.474288567149	0.0499251123315	0.224663005492	0.0	0.0	0.0499251123315	0.549176235647	0.0	0.0	0.0249625561658	0.0499251123315	0.698951572641	0.0	0.574138791812	0.0	0.0	0.0499251123315	0.0249625561658	0.0	0.0249625561658	0.0249625561658	0.0249625561658	0.0	0.0	0.0	0.0	0.0	0.0	0.0	0.0249625561658	0.0	0.0	0.0	0.149775336995	0.0249625561658	0.0	0.0499251123315	0.099850224663	0.149775336995	0.0	0.0	0.0
30-4-i_	10.7020547945	0.0251813053989	11.1603545528	23.5697018533	1.2943190975	4.30096696213	42.0074536664	0.0402900886382	6.28525382756	0.00503626107977	0.0100725221595	0.0	0.0755439161966	0.322320709106	0.00503626107977	0.0	0.0	0.0	0.0151087832393	0.0	0.0302175664786	0.0	0.0	0.0	0.0100725221595	0.0100725221595	0.0100725221595	0.0	0.0	0.0	0.00503626107977	0.0	0.0	0.0	0.0	0.0	0.0	0.0	0.0	0.0251813053989	0.0	0.0	0.0	0.0	0.0	0.0	0.0	0.0	0.0
30-4-ii_	36.6317169069	0.201633229156	4.66780925497	0.478878919246	7.93930839802	44.4853311826	1.5172900494	0.0100816614578	0.0856941223914	0.0705716302047	0.0151224921867	0.0302449843734	0.226837382801	2.91360016131	0.0	0.0	0.0806532916625	0.0151224921867	0.161306583325	0.0	0.181469906241	0.0	0.0	0.0302449843734	0.0	0.0856941223914	0.0352858151023	0.050408307289	0.0050408307289	0.0	0.0050408307289	0.0100816614578	0.0	0.0	0.0	0.0	0.0	0.0	0.0	0.0100816614578	0.0	0.0100816614578	0.0	0.0050408307289	0.0	0.0050408307289	0.0	0.0	0.0
30-4-w_	27.8949222485	0.744803985708	4.33294751145	0.0754868904434	7.21151426702	52.5791354235	1.10714105984	0.0251622968145	0.0251622968145	0.407629208394	0.0301947561773	0.271752805596	0.22646067133	3.8246691158	0.0	0.0503245936289	0.256655427507	0.045292134266	0.276785264959	0.0	0.196265915153	0.0	0.0	0.0402596749031	0.0	0.0503245936289	0.15600624025	0.045292134266	0.0201298374516	0.0	0.00503245936289	0.0150973780887	0.00503245936289	0.0	0.0	0.0	0.0100649187258	0.0	0.0	0.0	0.0	0.0	0.0	0.0	0.0	0.00503245936289	0.0	0.0	0.0
30-C-w_	12.0633024784	63.9295312033	2.89638698119	3.16512391759	1.82143923559	2.62765004479	0.358315915199	0.895789787996	0.0597193191998	8.95789787996	0.0895789787996	0.0	1.40340400119	0.1194386384	0.0	0.0298596595999	0.0	0.0597193191998	0.477754553598	0.0	0.0597193191998	0.0	0.0	0.0298596595999	0.0597193191998	0.0	0.0895789787996	0.0	0.0	0.0	0.0	0.0298596595999	0.0	0.0	0.0	0.0	0.0895789787996	0.0	0.0	0.0	0.0597193191998	0.0	0.0	0.0895789787996	0.1194386384	0.0298596595999	0.0	0.0	0.0
44ION-3_	29.3932230102	1.23456790123	32.9918571053	0.157604412924	1.97005516154	17.6779616496	0.998161281849	0.0525348043079	0.0262674021539	0.210139217231	1.52350932493	1.365904912	0.945626477541	1.44470711847	0.0525348043079	1.49724192277	0.446545836617	1.07696348831	1.05069608616	0.0	0.105069608616	0.315208825847	2.10139217231	0.0262674021539	0.183871815077	0.13133701077	0.13133701077	1.47097452062	0.13133701077	0.210139217231	0.183871815077	0.0525348043079	0.105069608616	0.0788022064618	0.236406619385	0.0262674021539	0.0	0.0	0.0	0.105069608616	0.0	0.0262674021539	0.0	0.0	0.0	0.0	0.0	0.0	0.0
5-1-i_	0.276229220029	91.8788609311	0.30636331676	5.56978554568	0.0200893978203	0.467078499322	0.120536386922	0.125558736377	0.065290542916	0.105469338557	0.0	0.0	0.0	0.0552458440058	0.0	0.0	0.0	0.0351564461855	0.0251117472754	0.0	0.0	0.0	0.0	0.0	0.0150670483652	0.0	0.0	0.0	0.0	0.0	0.0	0.0150670483652	0.0	0.0	0.0	0.0	0.190849279293	0.0	0.0	0.0	0.190849279293	0.0	0.0	0.190849279293	0.180804580383	0.00502234945508	0.0	0.0	0.0
5-1-ii_	0.230935287916	90.5818565189	0.230935287916	7.51543752196	0.015060997038	0.406646920026	0.045182991114	0.05020332346	0.065264320498	0.07530498519	0.005020332346	0.0	0.010040664692	0.02510166173	0.0	0.0	0.0	0.0	0.0	0.0	0.005020332346	0.0	0.0	0.0	0.005020332346	0.0	0.0	0.0	0.0	0.0	0.0	0.020081329384	0.0	0.0	0.0	0.0	0.185752296802	0.0	0.0	0.0	0.15060997038	0.0	0.0	0.145589638034	0.105426979266	0.0	0.0	0.0	0.0
5-1-w_	0.31566063261	88.0177800683	0.592668942859	7.80132706307	0.251240095342	1.05005475746	0.173935450622	0.37363911615	0.135283128261	0.122399020808	0.00644205372673	0.0	0.0193261611802	0.0450943760871	0.00644205372673	0.0	0.0901887521742	0.00644205372673	0.0193261611802	0.0	0.0450943760871	0.0	0.0	0.0193261611802	0.0193261611802	0.00644205372673	0.37363911615	0.0	0.0	0.0	0.00644205372673	0.0257682149069	0.0	0.0	0.0	0.0	0.135283128261	0.0	0.0	0.0	0.161051343168	0.0	0.0	0.0644205372673	0.070862590994	0.0	0.0	0.0	0.0
5-2-i_	1.3367991088	11.8455254363	37.0590419606	27.4043817304	1.07686594876	2.37653174898	1.55959896027	13.7764574824	0.631266245823	0.222799851467	0.0	0.0	0.0	0.445599702934	0.111399925733	0.0	0.928332714445	0.0	0.408466394356	0.0	0.0	0.0	0.0	0.0	0.0742666171556	0.0	0.297066468622	0.0	0.0	0.0	0.0742666171556	0.0	0.0	0.0	0.0	0.0	0.0	0.0	0.0371333085778	0.259933160045	0.0	0.0	0.0	0.0	0.0	0.0	0.0	0.0	0.0
5-2-ii_	3.197353914	33.572216097	6.50496141125	18.2469680265	0.661521499449	2.09481808159	1.70893054024	30.0441014333	0.992282249173	0.661521499449	0.0	0.0	0.551267916207	0.220507166483	0.330760749724	0.0	0.0551267916207	0.0	0.0	0.0	0.0	0.0	0.0	0.0	0.0	0.0	0.0	0.110253583241	0.0	0.0	0.0	0.165380374862	0.0	0.0	0.0	0.0	0.330760749724	0.0	0.0551267916207	0.0	0.0	0.0	0.0	0.0551267916207	0.110253583241	0.0	0.0	0.0	0.0
5-2-w_	2.05414092713	54.2614635126	6.07202049119	28.8232635227	0.557480789513	0.929134649189	4.41464517101	0.130581085832	1.70759881473	0.110491688012	0.0150670483652	0.00502234945508	0.160715182562	0.0803575912812	0.0	0.00502234945508	0.0502234945508	0.0	0.115514037467	0.0	0.0502234945508	0.0	0.0	0.0100446989102	0.0150670483652	0.0150670483652	0.065290542916	0.0	0.0	0.0	0.0100446989102	0.0200893978203	0.0	0.0	0.0	0.0	0.0602681934609	0.0	0.0	0.00502234945508	0.0904022901914	0.0	0.0	0.0351564461855	0.0602681934609	0.0	0.0	0.0	0.0
5-3-i_	0.471887550201	95.9638554217	0.431726907631	1.45582329317	0.035140562249	0.0602409638554	0.0451807228916	0.356425702811	0.0953815261044	0.175702811245	0.0	0.0	0.0	0.00502008032129	0.0	0.0	0.0	0.0200803212851	0.0150602409639	0.0	0.0200803212851	0.0	0.0	0.0	0.0	0.0	0.0	0.0	0.0	0.0	0.0	0.0200803212851	0.0	0.0	0.0	0.0	0.140562248996	0.0	0.0	0.0	0.251004016064	0.0	0.0	0.150602409639	0.140562248996	0.0	0.0	0.0	0.0
5-3-ii_	0.286216419784	93.3517449159	2.68641727341	1.93321616872	0.0150640220939	0.0853627918654	0.00502134069797	0.381621893045	0.0200853627919	0.291237760482	0.0	0.00502134069797	0.0	0.00502134069797	0.0	0.0	0.0	0.0	0.0100426813959	0.0	0.00502134069797	0.0	0.0	0.0	0.00502134069797	0.0	0.0	0.0	0.0	0.0	0.0	0.0251067034898	0.0	0.0	0.0	0.0	0.155661561637	0.0	0.0	0.00502134069797	0.155661561637	0.0	0.0	0.185789605825	0.175746924429	0.0200853627919	0.0	0.0	0.0
5-3-w_	0.0250878073256	95.7952834922	0.371299548419	2.04214751631	0.0250878073256	0.120421475163	0.0200702458605	0.546914199699	0.0451580531862	0.296036126443	0.0	0.0100351229303	0.0100351229303	0.0200702458605	0.0	0.0	0.0	0.00501756146513	0.0	0.0	0.0150526843954	0.0	0.0	0.0	0.00501756146513	0.0	0.00501756146513	0.0	0.0	0.0	0.0	0.0250878073256	0.0	0.0	0.00501756146513	0.0	0.150526843954	0.0	0.0	0.0	0.155544405419	0.0	0.0	0.110386352233	0.0953336678374	0.0100351229303	0.0	0.0	0.0
5-4-i_	3.3386327504	12.8775834658	3.97456279809	47.6947535771	1.11287758347	1.58982511924	1.74880763116	25.1192368839	0.317965023847	0.476947535771	0.0	0.0	0.158982511924	0.0	0.476947535771	0.0	0.317965023847	0.158982511924	0.0	0.317965023847	0.0	0.0	0.0	0.0	0.0	0.0	0.0	0.158982511924	0.0	0.0	0.0	0.158982511924	0.0	0.0	0.0	0.0	0.0	0.0	0.0	0.0	0.0	0.0	0.0	0.0	0.0	0.0	0.0	0.0	0.0
5-4-ii_	3.0345659164	73.1209807074	1.54742765273	13.3490755627	0.331591639871	1.6077170418	2.91901125402	1.79863344051	0.452170418006	0.728496784566	0.00502411575563	0.0150723472669	0.0150723472669	0.105506430868	0.0	0.0	0.0	0.00502411575563	0.0200964630225	0.0	0.0301446945338	0.0	0.0	0.0	0.0	0.00502411575563	0.00502411575563	0.0	0.0	0.0	0.0	0.105506430868	0.0	0.0	0.0	0.0	0.211012861736	0.0	0.0	0.0	0.150723472669	0.0	0.0	0.155747588424	0.120578778135	0.0251205787781	0.0	0.0	0.0
5-4-w_	2.10679806919	60.4032582462	3.94207562349	14.6017699115	0.477674979887	1.08105390185	5.3901850362	8.12047465809	1.99115044248	0.724054706356	0.00502815768302	0.010056315366	0.186041834272	0.0905068382944	0.0	0.010056315366	0.00502815768302	0.0	0.0553097345133	0.0	0.0603378921963	0.0	0.0	0.00502815768302	0.010056315366	0.0150844730491	0.0754223652454	0.0	0.0	0.0	0.0	0.0754223652454	0.00502815768302	0.0	0.0	0.010056315366	0.130732099759	0.0	0.0	0.0150844730491	0.125703942076	0.0	0.0	0.0301689460981	0.0502815768302	0.0703942075623	0.0	0.0	0.0
5-C-w_	0.48828125	49.8046875	3.955078125	21.044921875	1.904296875	2.294921875	1.025390625	2.587890625	0.5859375	12.744140625	0.1953125	0.0	2.001953125	0.1953125	0.09765625	0.09765625	0.048828125	0.09765625	0.0	0.0	0.29296875	0.0	0.0	0.0	0.146484375	0.0	0.0	0.0	0.0	0.0	0.0	0.0	0.0	0.0	0.0	0.048828125	0.048828125	0.0	0.0	0.0	0.09765625	0.0	0.0	0.048828125	0.048828125	0.0	0.0	0.0	0.0
63ION-3_	1.29576615941	0.0351564461855	37.0197378334	0.0	14.6903721561	0.893978203003	0.0502234945508	0.0	0.0	0.180804580383	1.45648134197	27.3266033851	7.90015569283	0.0552458440058	0.0301340967305	2.18974436241	0.0251117472754	5.07257294963	0.0150670483652	0.0	0.00502234945508	0.30636331676	0.0	0.0	0.0	0.0200893978203	0.0	0.0150670483652	0.0150670483652	0.592637235699	0.406810305861	0.0150670483652	0.231028074933	0.0200893978203	0.0401787956406	0.0	0.0	0.0	0.0	0.0552458440058	0.0	0.00502234945508	0.0	0.0	0.0	0.00502234945508	0.0	0.0	0.0
D03BER-3_	27.4171963868	2.94412847106	4.43292070927	34.3425894948	2.54265640683	0.535296085647	10.5386416862	0.351288056206	9.45132151221	0.184008029441	0.317832050853	0.0167280026765	1.28805620609	1.65607226497	0.317832050853	0.100368016059	0.0167280026765	0.0501840080294	1.75644028103	0.0	1.10404817665	0.0	0.0	0.0836400133824	0.0836400133824	0.0167280026765	0.033456005353	0.0	0.033456005353	0.0	0.0167280026765	0.0	0.0	0.0	0.033456005353	0.0	0.0167280026765	0.0	0.0	0.0	0.0	0.0501840080294	0.0	0.0	0.0	0.0167280026765	0.0	0.0	0.0
D04BER-3_	18.5329159935	0.0757269789984	0.186793214863	1.21163166397	0.17669628433	75.2423263328	0.868336025848	0.0555331179321	0.313004846527	0.166599353796	0.00504846526656	0.0100969305331	2.14054927302	0.0858239095315	0.0	0.0	0.0302907915994	0.0	0.444264943457	0.0	0.0403877221325	0.0	0.0	0.201938610662	0.0	0.00504846526656	0.0	0.0302907915994	0.00504846526656	0.0	0.0100969305331	0.00504846526656	0.0	0.0	0.0	0.0403877221325	0.0	0.0	0.0	0.00504846526656	0.0	0.0	0.0	0.0	0.0	0.0151453957997	0.0	0.0	0.0
D14ROS-3_	11.1899832397	1.45913437839	7.46327516514	13.477274968	13.4674159519	10.4209799862	3.94360642808	0.108449176772	3.27319333531	0.098590160702	22.468697624	0.0295770482106	1.59716060337	0.739426205265	0.0394360642808	0.207039337474	0.0098590160702	3.46051464064	0.808439317756	0.0	0.571822932071	0.049295080351	0.128167208913	0.0394360642808	0.108449176772	0.670413092773	0.147885241053	0.98590160702	0.335206546387	0.147885241053	0.729567189195	0.0	0.187321305334	0.0295770482106	0.256334417825	0.0295770482106	0.0	0.0	0.0	0.611258996352	0.0098590160702	0.295770482106	0.0	0.0098590160702	0.0	0.0394360642808	0.0690131124914	0.0098590160702	0.0
D25ROCD-3_	83.3652875883	0.39858728557	0.216952573158	0.095862764884	0.10595358224	9.94954591322	2.351160444	0.0	0.0	0.121089808274	0.0554994954591	0.0353178607467	0.141271442987	0.307769929364	0.0	0.0302724520686	0.0	0.0	1.62462159435	0.0	0.978809283552	0.0	0.0	0.0302724520686	0.0	0.0201816347124	0.0706357214934	0.0151362260343	0.0	0.0	0.0	0.0201816347124	0.0	0.0	0.0	0.0	0.0	0.0	0.0	0.0100908173562	0.0	0.0	0.0	0.0	0.0	0.0050454086781	0.0	0.0	0.0
D28ROS-3_	22.1978021978	2.8021978022	0.714285714286	29.652014652	0.29304029304	19.304029304	9.41391941392	0.21978021978	8.05860805861	0.384615384615	0.25641025641	0.0	0.40293040293	1.7032967033	0.714285714286	0.03663003663	0.03663003663	0.018315018315	1.42857142857	0.0	1.37362637363	0.0	0.0	0.03663003663	0.03663003663	0.18315018315	0.0549450549451	0.03663003663	0.0	0.0	0.0	0.0	0.384615384615	0.0	0.018315018315	0.018315018315	0.0	0.0	0.0	0.0549450549451	0.0	0.0	0.0	0.018315018315	0.0	0.0	0.0	0.0	0.0
D29ROS-3_	9.4973478151	0.161656984087	1.02045971205	47.4210659257	0.0151553422581	8.09295276585	17.691336196	0.0959838343016	12.4475877747	0.0606213690326	0.00505178075272	0.0	0.0	0.666835059358	0.0	0.0	0.0	0.0	1.55594847184	0.0	1.01035615054	0.0	0.0	0.0303106845163	0.0454660267744	0.0	0.00505178075272	0.0101035615054	0.0	0.0	0.0151553422581	0.0	0.0	0.0	0.0	0.0	0.00505178075272	0.0	0.0	0.0303106845163	0.0	0.0	0.0	0.0	0.0	0.0	0.0	0.0	0.0
D31ROS-3_	10.4641179738	0.0252512499369	1.10095449725	50.4620978738	0.151507499621	7.28751073178	14.6103732135	0.171708499571	14.4891672138	0.00505024998737	0.0151507499621	0.0	0.0101004999747	0.550477248624	0.0151507499621	0.0	0.0	0.0	0.222210999444	0.0	0.151507499621	0.0	0.0	0.0505024998737	0.0505024998737	0.0101004999747	0.00505024998737	0.00505024998737	0.0101004999747	0.0	0.0252512499369	0.0	0.0	0.0	0.0	0.0	0.0	0.0	0.0	0.040401999899	0.0	0.00505024998737	0.0	0.0	0.0	0.0	0.0	0.0	0.0
D5ROC-3_	54.635794996	0.0100887812752	0.277441485069	0.156376109766	0.196731234867	40.1483050847	0.80205811138	0.262308313156	0.0756658595642	0.262308313156	0.0302663438257	0.0302663438257	0.0201775625504	1.65960451977	0.0100887812752	0.0	0.0252219531881	0.00504439063761	0.630548829701	0.0	0.0857546408394	0.0	0.0	0.388418079096	0.0	0.0	0.0302663438257	0.0504439063761	0.00504439063761	0.0	0.0	0.0554882970137	0.0	0.0	0.0	0.0	0.0	0.0	0.0	0.00504439063761	0.0	0.0	0.0	0.0	0.0	0.0453995157385	0.0	0.0	0.0
D6ROC-3_	25.8939393939	0.661616161616	0.489898989899	1.58585858586	0.590909090909	60.2828282828	1.25757575758	0.0	0.454545454545	0.454545454545	0.0252525252525	0.126262626263	1.90404040404	3.09090909091	0.010101010101	0.0151515151515	2.27777777778	0.020202020202	0.292929292929	0.0	0.151515151515	0.0	0.0	0.0808080808081	0.010101010101	0.0707070707071	0.010101010101	0.0808080808081	0.010101010101	0.00505050505051	0.0252525252525	0.040404040404	0.0	0.0	0.00505050505051	0.00505050505051	0.0	0.0	0.0	0.00505050505051	0.0	0.00505050505051	0.0	0.0	0.0	0.010101010101	0.0	0.0	0.0
DB0601MIN-3_	15.9037180314	2.20287986245	0.676982591876	19.3638512787	0.483558994197	13.0668385988	5.48033526757	32.4199441221	5.24392864818	0.0429830217064	0.118203309693	0.0	0.0322372662798	1.07457554266	0.0	0.0214915108532	0.150440575972	0.0	1.19277885235	0.0	0.773694390716	0.0	0.0	0.053728777133	0.0107457554266	0.118203309693	1.34321942833	0.0	0.0	0.0	0.0214915108532	0.0	0.0	0.0	0.0	0.0107457554266	0.0	0.0	0.0	0.0322372662798	0.0214915108532	0.0107457554266	0.0	0.0	0.0	0.0107457554266	0.0	0.0	0.0
DB0608MIN-3_	22.8900048599	4.97327069496	0.907176413413	28.705653653	0.534586100761	19.5690912036	9.03936497651	0.242993682164	7.9863923538	0.194394945731	0.129596630488	0.0	0.323991576219	1.31216588369	0.16199578811	0.0323991576219	0.016199578811	0.0323991576219	1.37696419893	0.0	0.939575571035	0.0	0.0	0.0323991576219	0.0485987364329	0.226794103353	0.0485987364329	0.0323991576219	0.0	0.0	0.016199578811	0.0	0.0	0.0	0.0	0.0	0.0	0.0	0.0	0.016199578811	0.0323991576219	0.0	0.0	0.0	0.0	0.0	0.0	0.0	0.0
DB1BIS-3_	12.5974430932	66.7602120362	0.187090739008	3.30526972248	0.218272528843	2.74399750546	0.374181478017	0.935453695042	0.0623635796695	9.35453695042	0.0935453695042	0.0	1.46554412223	0.124727159339	0.0935453695042	0.0311817898347	0.0	0.0623635796695	0.498908637356	0.0	0.0623635796695	0.0	0.0	0.0311817898347	0.0623635796695	0.0	0.0935453695042	0.0	0.0	0.0	0.0	0.0311817898347	0.0	0.0	0.0	0.0	0.0935453695042	0.0	0.0	0.0	0.0623635796695	0.0	0.0	0.0935453695042	0.124727159339	0.0311817898347	0.0	0.0	0.0
DB2BIS-3_	4.30039857353	25.7919026641	0.283196979232	26.5995384938	0.367107195301	4.06964547934	0.566393958464	35.6618418292	0.251730648206	0.178309209146	0.0	0.0	0.104887770086	0.262219425215	0.0839102160688	0.052443885043	0.0	0.0629326620516	0.052443885043	0.639815397525	0.0734214390602	0.0	0.0	0.0314663310258	0.0104887770086	0.052443885043	0.0104887770086	0.0	0.0	0.0314663310258	0.0	0.0209775540172	0.0104887770086	0.0	0.0	0.0	0.052443885043	0.0	0.0	0.0	0.0314663310258	0.0	0.0	0.0314663310258	0.0209775540172	0.0104887770086	0.0	0.0	0.0104887770086
DB3BIS-3_	83.4168838981	1.22819330259	0.0501303388811	0.260677762182	0.0401042711049	9.34429516744	2.80228594345	0.00501303388811	0.045117304993	0.0401042711049	0.00501303388811	0.0	0.0501303388811	0.386003609384	0.00501303388811	0.0	0.00501303388811	0.00501303388811	1.25827150592	0.0	0.962502506517	0.0	0.0	0.0300782033287	0.0	0.0	0.0100260677762	0.0	0.0	0.0	0.0	0.0	0.0	0.0	0.0	0.0	0.00501303388811	0.0	0.0	0.00501303388811	0.0	0.00501303388811	0.0	0.0	0.0	0.00501303388811	0.0	0.0	0.0
DG008-01GRE-3_	26.9085818887	9.76634004522	5.31926348659	1.07677398514	0.344567675245	44.3630881878	0.678367610639	0.11306126844	0.102293528588	0.446861203833	0.0107677398514	0.0107677398514	1.01755141596	2.53580273501	0.882954667815	0.0	1.02831915581	0.0107677398514	2.19661892969	0.0	0.0807580488855	0.0	0.0	1.91127382362	0.0	0.468396683536	0.193819317325	0.0107677398514	0.0107677398514	0.0	0.0053838699257	0.0269193496285	0.0	0.0	0.0053838699257	0.199203187251	0.0215354797028	0.0	0.0053838699257	0.0	0.0269193496285	0.0053838699257	0.0	0.0215354797028	0.0107677398514	0.0807580488855	0.0	0.0	0.0
DG008-02GRE-3_	27.5983854692	49.8486377397	5.60040363269	2.67406659939	0.126135216953	7.06357214934	2.37134207871	0.47931382442	0.050454086781	0.227043390515	0.0	0.0	0.050454086781	0.554994954591	1.10998990918	0.0	0.0252270433905	0.050454086781	0.706357214934	0.0	0.580221997982	0.0	0.0	0.050454086781	0.0252270433905	0.0	0.0252270433905	0.0252270433905	0.0252270433905	0.0	0.0	0.0	0.0	0.0	0.0	0.0	0.0252270433905	0.0	0.0	0.0	0.151362260343	0.0252270433905	0.0	0.050454086781	0.100908173562	0.151362260343	0.0	0.0	0.0
GulfMCosm-13-1A-10-4_	2.20014667645	0.0533368891259	1.04006933796	0.0200013334222	74.1916127742	0.0	0.0200013334222	0.0133342222815	0.0	7.21381425428	0.213347556504	0.426695113008	4.04693646243	0.0	0.00666711114074	0.186679111941	0.0	0.00666711114074	0.346689779319	4.66697779852	0.0	0.0	0.0	0.0	0.00666711114074	0.0200013334222	0.786719114608	0.0	0.133342222815	0.0	0.0	0.340022668178	0.0	0.0	0.00666711114074	0.0	0.0	0.00666711114074	0.0	0.00666711114074	0.0	0.0533368891259	2.11347423162	0.0	0.0	0.0733382225482	0.00666711114074	0.0	0.0
GulfMCosm-15-3A-10-4_	0.924269528921	0.238521168754	1.93798449612	0.56648777579	48.0023852117	0.0	0.268336314848	0.77519379845	0.0	22.4209898629	0.447227191413	1.31186642815	2.65354800239	0.0	0.0596302921884	0.0596302921884	0.0	0.0	0.0298151460942	14.0429338104	0.0	0.0	0.0	0.0298151460942	0.0596302921884	0.0	0.119260584377	0.0	0.178890876565	0.0	0.0298151460942	0.834824090638	0.0	0.327966607036	0.0	0.0	0.0	0.0596302921884	0.0	0.0	0.0	0.0298151460942	0.626118067979	0.0	0.0	0.596302921884	0.0	0.0	0.0894454382826
GulfMCosm-16-4A-10-4_	1.45808019441	0.789793438639	0.97205346294	0.121506682868	50.4860267315	0.0	0.0	0.0	0.0	25.7594167679	0.0	1.03280680437	2.06561360875	0.0	0.182260024301	0.243013365735	0.0	0.0	0.0607533414338	10.2673147023	0.0	0.0	0.0	0.0	0.0607533414338	0.0	0.0	0.0	0.121506682868	0.0	0.0	0.911300121507	0.0	0.0	0.0607533414338	0.0	0.0	0.0	0.0	0.0	0.0607533414338	0.0607533414338	1.27582017011	0.0	0.0	0.364520048603	0.0	0.0	0.0607533414338
GulfMCosm-17-1A-10-10_	0.706357214934	0.0756811301715	1.66498486377	0.050454086781	51.0090817356	0.0	0.050454086781	0.0	0.0	26.2613521695	0.0252270433905	0.807265388496	1.56407669021	0.0	0.151362260343	0.0756811301715	0.0	0.0	0.0756811301715	11.8567103935	0.0	0.050454086781	0.0	0.0	0.0252270433905	0.0	0.227043390515	0.0	0.050454086781	0.0	0.0	0.95862764884	0.0	0.0	0.0	0.0	0.0	0.0252270433905	0.0	0.0	0.0	0.0756811301715	1.36226034309	0.0	0.0	0.277497477296	0.0252270433905	0.0	0.0
GulfMCosm-18-2A-10-10_	1.02398275397	0.242522231205	2.15575316626	0.0808407437348	40.6898410132	0.0	0.0808407437348	0.0538938291566	0.0	31.500943142	0.107787658313	1.32039881434	3.7186742118	0.0	0.107787658313	1.40123955807	0.0	0.0	0.0538938291566	10.8326596605	0.0	0.0538938291566	0.0	0.0	0.134734572891	0.0	0.269469145783	0.0	0.0808407437348	0.0	0.0	1.48208030181	0.0	0.0	0.134734572891	0.0	0.0	0.0269469145783	0.0	0.0	0.0	0.0	1.56292104554	0.0	0.0	0.700619779035	0.0	0.0	0.0
GulfMCosm-19-3A-10-10_	0.861873440689	0.36289408029	2.13200272171	0.0907235200726	39.1698797913	0.0	0.2494896802	0.0226808800181	0.0	25.4479473804	0.0907235200726	0.97527784078	2.7443864822	0.0	0.0907235200726	0.0226808800181	0.0	0.0	0.158766160127	22.7942844182	0.0	0.0907235200726	0.0	0.0	0.0680426400544	0.0	0.0680426400544	0.0	0.0226808800181	0.0	0.0	0.907235200726	0.0	0.0	0.0	0.0	0.0	0.0453617600363	0.0	0.0	0.0	0.0	1.31549104105	0.0	0.0	0.589702880472	0.0226808800181	0.0	0.0
GulfMCosm-20-4A-10-10_	0.64253587492	0.385521524952	3.67316341829	0.139216106233	55.3009209681	0.0214178624973	0.514028699936	0.0214178624973	0.0	16.4489183979	0.064253587492	1.10301991861	1.90618976226	0.0	0.032126793746	0.064253587492	0.0	0.0214178624973	0.096380381238	17.1664167916	0.0	0.0428357249946	0.0	0.0	0.0856714499893	0.0107089312487	0.096380381238	0.0	0.0856714499893	0.0	0.0	0.385521524952	0.0	0.0	0.0107089312487	0.0	0.0	0.0	0.0	0.0	0.0	0.032126793746	0.492610837438	0.0	0.0107089312487	0.342685799957	0.0	0.0	0.0107089312487
GulfMCosm-21-1A-10-17_	0.35799522673	0.387828162291	3.25178997613	0.0596658711217	28.9677804296	0.0	0.0298329355609	0.0	0.0	36.2470167064	0.0894988066826	1.28281622912	1.78997613365	0.0	0.566825775656	0.119331742243	0.0	0.0	0.0	22.0167064439	0.0	0.0	0.0	0.0298329355609	0.0	0.0	0.0596658711217	0.0	0.0298329355609	0.0	0.0	1.10381861575	0.0	0.0	0.0	0.0	0.0	0.0894988066826	0.0	0.0	0.0	0.0	0.178997613365	0.0	0.0	0.984486873508	0.0	0.0	0.0
GulfMCosm-22-2A-10-17_	0.470219435737	0.335871025526	3.20197044335	0.51500223914	49.3058665472	0.0	0.470219435737	0.940438871473	0.0	21.0479175996	0.201522615316	1.3210927004	2.39587998209	0.0	0.0447828034035	0.0223914017017	0.0	0.0	0.089565606807	15.315718764	0.0	0.0	0.0	0.0223914017017	0.0223914017017	0.0223914017017	0.089565606807	0.0	0.0447828034035	0.0	0.0	0.626959247649	0.0	0.38065382893	0.0223914017017	0.0	0.0	0.13434841021	0.0	0.0223914017017	0.0	0.089565606807	0.268696820421	0.0	0.0	0.447828034035	0.0	0.0	0.0
GulfMCosm-24-4A-10-17_	0.497512437811	0.652985074627	2.45646766169	0.0621890547264	45.0248756219	0.0	0.155472636816	0.0310945273632	0.0	24.0049751244	0.0621890547264	1.21268656716	1.7723880597	0.0	0.0310945273632	0.155472636816	0.0	0.0	0.155472636816	18.065920398	0.0	0.0	0.0	0.0	0.0621890547264	0.0	0.279850746269	0.0	0.0932835820896	0.0	0.0	0.901741293532	0.0	0.0	0.0932835820896	0.0	0.0	0.0310945273632	0.0	0.0	0.0	0.0621890547264	1.30597014925	0.0	0.0	0.435323383085	0.0	0.0	0.0
GulfMCosm-25-5A-10-17_	0.918196994992	0.229549248748	3.27629382304	0.0208681135225	52.5041736227	0.0	0.438230383973	0.0626043405676	0.0	17.570951586	0.646911519199	1.10601001669	6.71953255426	0.0	0.0626043405676	1.39816360601	0.0	0.0208681135225	0.146076794658	11.4565943239	0.0	0.0	0.0	0.0208681135225	0.271285475793	0.0	0.0417362270451	0.0	0.104340567613	0.0	0.0	0.521702838063	0.0	0.0	0.0208681135225	0.0	0.0	0.0208681135225	0.0	0.0208681135225	0.0	0.0	0.25041736227	0.0	0.0	0.438230383973	0.0	0.0	0.0
H10D-3_	47.2086091042	0.0101045824281	0.227353104633	0.308189764058	0.252614560703	46.3345627242	0.848784923963	0.737634517254	0.0454706209266	0.0858889506391	0.0252614560703	0.0	0.202091648563	2.99600868994	0.0252614560703	0.0	0.00505229121407	0.00505229121407	0.176830192492	0.0	0.207143939777	0.0	0.0	0.0	0.0	0.0505229121407	0.0303137472844	0.0707320769969	0.0	0.0	0.0	0.0101045824281	0.0	0.0	0.0	0.0	0.0	0.0	0.0	0.00505229121407	0.0	0.0	0.0	0.0	0.0	0.0	0.0	0.0	0.0
H11D-3_	14.2047753946	1.21408336706	0.526102792392	2.14488061514	0.971266693646	12.8692836908	1.01173613921	63.0513961959	0.28328611898	0.890327802509	0.0404694455686	0.0	0.323755564549	0.809388911372	0.0	0.121408336706	0.404694455686	0.161877782274	0.121408336706	0.0	0.0809388911372	0.0	0.0	0.0809388911372	0.0	0.0	0.0404694455686	0.0	0.0404694455686	0.0	0.0	0.0404694455686	0.0809388911372	0.0	0.0	0.0	0.0404694455686	0.0	0.0	0.0	0.0	0.0	0.0	0.0404694455686	0.0	0.121408336706	0.0	0.0	0.0
H12D-3_	12.2913505311	13.3535660091	0.493171471927	1.3277693475	0.455235204856	11.8361153263	0.56904400607	57.7389984825	0.341426403642	0.189681335357	0.0	0.0	0.303490136571	0.417298937785	0.0379362670713	0.0379362670713	0.0	0.0758725341426	0.0	0.0	0.0758725341426	0.0	0.0	0.0	0.0	0.0379362670713	0.0	0.0379362670713	0.0	0.0	0.0	0.0	0.0	0.0	0.0	0.0	0.0758725341426	0.0	0.0	0.0	0.0	0.0	0.0	0.0379362670713	0.0379362670713	0.0379362670713	0.0	0.0	0.0
H13-3_	15.4887218045	0.375939849624	0.601503759398	0.789473684211	0.827067669173	14.5112781955	0.263157894737	62.5187969925	0.0	0.225563909774	0.0375939849624	0.0375939849624	1.72932330827	0.977443609023	0.413533834586	0.15037593985	0.0375939849624	0.0375939849624	0.0751879699248	0.0	0.112781954887	0.0	0.0	0.0375939849624	0.0375939849624	0.0	0.0375939849624	0.0375939849624	0.0	0.0375939849624	0.0375939849624	0.0751879699248	0.0375939849624	0.0	0.0375939849624	0.0	0.0	0.15037593985	0.0	0.0	0.0	0.0	0.0	0.0	0.0	0.0	0.0	0.0375939849624	0.0
H17-3_	53.8173885946	1.18416952322	1.52695543783	0.436272982237	2.86693674042	27.3917108133	1.55811779371	0.0623247117482	0.0	0.467435338112	0.311623558741	2.08787784356	0.186974135245	1.93206606419	2.27485197881	0.249298846993	0.747896540978	0.405110626363	0.560922405734	0.0	0.373948270489	0.560922405734	0.0	0.218136491119	0.0623247117482	0.0623247117482	0.0623247117482	0.0311623558741	0.0311623558741	0.0311623558741	0.0311623558741	0.0	0.0311623558741	0.0	0.0	0.0	0.0	0.0	0.0311623558741	0.0311623558741	0.0	0.0311623558741	0.0	0.0	0.0	0.0	0.0	0.0	0.0
H18-3_	0.449037776194	86.5573770492	0.15680684248	1.06200997862	0.135424091233	7.77619387028	0.484675694939	0.384889522452	0.220955096222	0.370634354954	0.0285103349964	0.406272273699	0.220955096222	0.384889522452	0.142551674982	0.0997861724875	0.498930862438	0.064148253742	0.16393442623	0.0	0.064148253742	0.00712758374911	0.00712758374911	0.0285103349964	0.0	0.0285103349964	0.0712758374911	0.0142551674982	0.00712758374911	0.00712758374911	0.0	0.0	0.0	0.0	0.0	0.0	0.0213827512473	0.0	0.00712758374911	0.00712758374911	0.0213827512473	0.0	0.0	0.00712758374911	0.0213827512473	0.0142551674982	0.0	0.0	0.0
H19D-3_	44.7428043971	2.18175715365	0.285306704708	1.91323319627	0.2349584627	40.5555089368	3.89359738189	0.0167827473357	0.562222035747	0.453134178065	0.0335654946715	0.579004783083	0.293698078375	1.80414533859	0.100696484014	0.0419568683393	0.268523957372	0.0839137366787	0.293698078375	0.0	0.125870605018	0.0	0.0	0.0587396156751	0.0	0.100696484014	0.0167827473357	0.0167827473357	0.0	0.0167827473357	0.00839137366787	0.0503482420072	0.0	0.0	0.0	0.0	0.0	0.0	0.0	0.0	0.00839137366787	0.0	0.0	0.0	0.0	0.0419568683393	0.0	0.0	0.0
H20D-3_	3.48183825005	4.31466987758	0.210716435882	24.5484647803	0.0301023479831	22.4864539434	6.90347180413	26.2442303833	5.39333734698	0.0501705799719	0.00501705799719	0.0	0.0	1.69074854505	0.331125827815	0.0	0.697371061609	0.0	0.00501705799719	0.0	2.82962071042	0.0	0.0	0.00501705799719	0.00501705799719	0.0	0.697371061609	0.0100341159944	0.0	0.0	0.0100341159944	0.0	0.0	0.0	0.0	0.0	0.0	0.0	0.0	0.0	0.00501705799719	0.0	0.0	0.00501705799719	0.00501705799719	0.00501705799719	0.0	0.0	0.0
H30D-3_	16.4645522388	58.5820895522	0.699626865672	10.9608208955	1.63246268657	1.16604477612	2.42537313433	3.31156716418	0.233208955224	0.233208955224	0.326492537313	0.0	0.0932835820896	0.233208955224	0.0	0.326492537313	0.0	1.67910447761	0.373134328358	0.0	0.233208955224	0.0466417910448	0.0	0.0	0.0	0.0	0.0	0.0	0.0932835820896	0.0466417910448	0.0	0.0	0.0932835820896	0.0	0.0	0.0	0.0932835820896	0.0	0.0	0.0	0.139925373134	0.0	0.0	0.0932835820896	0.0932835820896	0.0	0.0	0.0	0.0
H36D-3_	40.5606887862	1.02897942041	1.22847543049	13.3347333053	0.545989080218	22.427551449	4.82990340193	1.37547249055	2.80344393112	0.104997900042	0.0419991600168	0.0104997900042	0.052498950021	2.0054598908	0.0209995800084	0.0104997900042	0.0	0.482990340193	4.33641327173	0.0	3.32843343133	0.0	0.0	0.0	0.0209995800084	0.0	0.0314993700126	0.0209995800084	0.0104997900042	0.0	0.0	0.0104997900042	0.0209995800084	0.0	0.0	0.0	0.0209995800084	0.0	0.0	0.0209995800084	0.0314993700126	0.0	0.0	0.0209995800084	0.052498950021	0.0	0.0	0.0	0.0
H37D-3_	20.5345211581	5.56792873051	8.73051224944	14.7438752784	27.6169265033	0.133630289532	4.05345211581	6.10244988864	0.178173719376	0.400890868597	0.133630289532	0.0	1.82628062361	0.0445434298441	0.22271714922	0.178173719376	0.0	1.9153674833	0.890868596882	0.0	0.445434298441	0.0	0.0	0.0	0.0445434298441	0.0	1.24721603563	0.0	1.29175946548	0.22271714922	0.0445434298441	0.0445434298441	0.0	0.0	0.0445434298441	0.0	0.133630289532	0.0	0.0	0.0445434298441	0.133630289532	0.0890868596882	0.0	0.0445434298441	0.133630289532	0.178173719376	0.0	0.0	0.0
H43D-3_	1.68695831614	32.4030127941	0.128972348329	54.5656211308	0.27858027239	2.97668179942	0.376599257119	0.453982666116	0.577796120512	0.36112257532	0.0	0.0154766817994	0.0154766817994	0.139290136195	0.0	0.0	0.0103177878663	0.0	0.0825423029303	0.0	0.0464300453983	0.0	0.0	0.00515889393314	0.0619067271977	0.0206355757326	0.0257944696657	0.0	0.0	0.0	0.0	0.0257944696657	0.0	0.0	0.0	0.0	1.57346264961	0.0	0.0	0.00515889393314	1.18138671069	0.00515889393314	0.0	0.949236483698	1.03177878663	0.036112257532	0.0	0.0	0.0
H44-3_	22.9309870773	2.48831454495	0.962331591971	40.6653835579	0.577398955183	0.288699477591	7.23123453396	19.6040692879	3.698102832	0.206213912565	0.013747594171	0.027495188342	0.027495188342	0.192466318394	0.0	0.0	0.0	0.027495188342	0.192466318394	0.0	0.0549903766841	0.0549903766841	0.0	0.0549903766841	0.0	0.0412427825131	0.0412427825131	0.0	0.013747594171	0.027495188342	0.013747594171	0.013747594171	0.0	0.0	0.0	0.0	0.13747594171	0.0	0.0	0.013747594171	0.0687379708551	0.0	0.0	0.0412427825131	0.0687379708551	0.0	0.0	0.0	0.0
H5D-3_	5.76763485477	1.14107883817	8.73443983402	0.290456431535	3.65145228216	7.05394190871	0.103734439834	24.398340249	0.0207468879668	0.0622406639004	10.6639004149	0.0	0.684647302905	0.560165975104	1.26556016598	8.56846473029	0.0	18.153526971	0.145228215768	0.0	0.0207468879668	0.954356846473	0.0414937759336	0.0829875518672	0.0829875518672	0.228215767635	0.0	0.311203319502	0.124481327801	0.311203319502	0.580912863071	0.0207468879668	4.2531120332	0.331950207469	0.622406639004	0.0	0.0	0.0	0.0207468879668	0.373443983402	0.0	0.0829875518672	0.0	0.0	0.0	0.0	0.0	0.0	0.0
H7D-3_	7.77486910995	22.1858638743	7.59162303665	11.2565445026	1.63612565445	10.8638743455	2.36910994764	22.5916230366	2.57853403141	7.3167539267	0.0261780104712	0.287958115183	0.157068062827	0.680628272251	0.0	0.0261780104712	0.0392670157068	0.0392670157068	0.261780104712	0.0	0.235602094241	0.0	0.0	0.065445026178	0.0	0.065445026178	0.0	0.0261780104712	0.0130890052356	0.0	0.0130890052356	1.12565445026	0.0130890052356	0.0	0.0	0.0	0.0523560209424	0.0	0.0	0.0	0.0392670157068	0.0130890052356	0.0	0.0785340314136	0.0392670157068	0.366492146597	0.0	0.0	0.0
H8-3_	0.115822338604	0.00503575385235	0.00503575385235	0.135965354013	0.00503575385235	0.105750830899	0.0302145231141	99.3453519992	0.0251787692618	0.0	0.0	0.0	0.08560781549	0.0100715077047	0.0	0.0	0.0	0.0	0.0	0.0	0.0	0.0	0.0	0.0	0.0	0.0	0.0	0.0	0.0	0.0	0.0	0.0	0.0	0.0	0.0	0.0	0.0	0.0	0.0	0.0	0.00503575385235	0.0	0.0	0.0	0.0	0.0	0.0	0.0	0.0
H9D-3_	25.4047802621	16.4610639938	0.250578257517	3.56592135698	0.4433307633	8.78951426369	1.52274479568	30.165767155	0.597532767926	3.75867386276	0.0963762528913	0.11565150347	0.289128758674	0.558982266769	0.0578257517348	0.0578257517348	0.983037779491	0.0963762528913	0.828835774865	0.0	0.732459521974	0.0	0.0	0.809560524287	0.0	0.0	0.0578257517348	0.0192752505783	0.0	0.0192752505783	0.0192752505783	0.501156515035	0.0	0.0	0.0	0.0	0.963762528913	0.0	0.0	0.0	0.809560524287	0.0	0.0	0.693909020817	0.655358519661	0.154202004626	0.0	0.0	0.0
MHB-0015-20100401-HPB-2_	0.151630022745	35.4814253222	10.386656558	0.0	24.2608036391	0.530705079606	0.151630022745	0.0	0.0	0.530705079606	0.0	0.0	3.33586050038	0.0758150113723	0.151630022745	0.909780136467	0.0	0.151630022745	0.0	0.303260045489	0.0	0.0	0.0	0.227445034117	0.227445034117	0.0	0.0758150113723	0.530705079606	0.379075056861	0.0	0.0758150113723	0.0758150113723	0.0758150113723	0.0	0.303260045489	0.68233510235	0.303260045489	4.85216072782	8.03639120546	0.0	0.227445034117	0.151630022745	0.0	0.379075056861	0.0758150113723	0.0	0.151630022745	0.0	5.83775587566
MHB-0017-20100622-DCP-2_	0.203355363498	35.7905439756	11.1845449924	0.0508388408744	26.9954245043	0.305033045247	0.101677681749	0.101677681749	0.0	0.406710726995	0.0	0.0508388408744	3.60955770208	0.101677681749	0.101677681749	0.965937976614	0.0	0.508388408744	0.203355363498	0.152516522623	0.0	0.152516522623	0.0	0.305033045247	0.355871886121	0.0	0.0	0.813421453991	0.965937976614	0.0	0.0	0.0	0.0	0.0	0.355871886121	0.45754956787	0.203355363498	3.66039654296	5.08388408744	0.254194204372	0.0	0.152516522623	0.0	0.152516522623	0.0	0.0	0.101677681749	0.0508388408744	5.54143365531
MHB-0018-20100622-HPB-1_	0.356102298478	13.9527355131	5.98899320168	2.52508902557	20.1359663321	0.388475234704	0.0323729362253	1.45678213014	0.0	1.71576561994	0.0647458724506	0.129491744901	17.2224020719	0.0	0.0647458724506	1.81288442862	0.0647458724506	1.23017157656	0.971188086759	0.323729362253	0.0323729362253	0.938815150534	0.0	1.19779864034	0.744577533182	0.0323729362253	0.0647458724506	0.744577533182	0.258983489803	0.0	0.0	0.161864681127	0.0	0.0	1.65101974749	0.258983489803	0.0	10.5859501457	0.194237617352	0.0647458724506	0.0	0.0647458724506	0.0	0.0647458724506	0.0323729362253	0.0323729362253	0.0	0.0647458724506	3.36678536743
MHB-0019-20100622-HPB-2_	0.424975482184	16.6721150703	6.44001307617	2.68061457993	19.5815626022	0.555737169009	0.0980712651193	1.07878391631	0.0326904217064	1.76528277215	0.0653808434129	0.0	13.5011441648	0.0	0.0	1.56914024191	0.0326904217064	0.91533180778	1.5037593985	0.392285060477	0.0326904217064	0.784570120955	0.0	2.41909120628	0.653808434129	0.0	0.0326904217064	1.24223602484	0.196142530239	0.0	0.0	0.0	0.0653808434129	0.0	0.980712651193	0.555737169009	0.0326904217064	9.93788819876	0.294213795358	0.228832951945	0.0	0.0326904217064	0.0	0.0653808434129	0.0326904217064	0.0653808434129	0.0	0.0	4.15168355672
MHB-0045-20100902-St9_	0.0886524822695	6.73758865248	9.3085106383	0.0	32.0035460993	0.0886524822695	1.41843971631	0.0	0.0	0.354609929078	0.0886524822695	0.0	0.709219858156	0.0	43.5283687943	0.0	0.0	0.354609929078	0.265957446809	0.177304964539	0.0	0.0	0.0	0.354609929078	0.0	0.177304964539	0.0	0.0	0.177304964539	0.0	0.0	0.0	0.0	0.0	0.0	0.0886524822695	0.0	0.0886524822695	1.06382978723	0.0	0.0	0.0	0.0	0.0886524822695	0.0	0.0886524822695	0.0	0.0	0.354609929078
MHB-0112-20110728-St9_	0.230547550432	3.34293948127	13.8328530259	0.0	63.976945245	4.03458213256	0.518731988473	0.0	0.0	1.03746397695	0.0	0.115273775216	4.14985590778	0.0576368876081	0.461095100865	0.922190201729	0.0576368876081	0.0	0.230547550432	2.07492795389	0.0	0.28818443804	0.0	0.864553314121	0.115273775216	0.172910662824	0.115273775216	0.0576368876081	0.576368876081	0.0	0.0	0.0	0.0	0.0	0.0	0.28818443804	0.0	0.172910662824	0.403458213256	0.0	0.0	0.0576368876081	0.0	0.0	0.0	0.0576368876081	0.0	0.0	0.749279538905
MHB-0126-20110824-St6_	0.0	3.1762295082	13.6270491803	0.0	23.2581967213	12.7049180328	0.102459016393	0.0	0.0	0.512295081967	0.0	0.0	0.204918032787	0.102459016393	42.1106557377	0.0	0.102459016393	0.102459016393	0.30737704918	0.409836065574	0.0	0.102459016393	0.0	0.0	0.0	0.0	0.0	2.15163934426	0.204918032787	0.0	0.0	0.0	0.0	0.0	0.0	0.409836065574	0.0	0.102459016393	0.102459016393	0.0	0.0	0.0	0.0	0.0	0.0	0.0	0.0	0.0	0.102459016393
MHB-0129-20110824-St9_	0.127347978351	10.3788602356	7.35434574976	0.0	22.0312002547	1.05062082139	1.40082776186	0.0	0.0	0.573065902579	0.0955109837631	0.0318369945877	0.70041388093	0.0318369945877	49.8885705189	0.382043935053	0.0318369945877	0.318369945877	0.254695956702	0.732250875517	0.0636739891754	0.318369945877	0.0	0.445717924228	0.0955109837631	0.0955109837631	0.0	0.286532951289	0.191021967526	0.0	0.0318369945877	0.0636739891754	0.0	0.0	0.0955109837631	0.573065902579	0.0636739891754	0.127347978351	0.0318369945877	0.0636739891754	0.0	0.159184972939	0.0	0.0318369945877	0.127347978351	0.0	0.0318369945877	0.0	0.0318369945877
MHB-0130-20110824-St10_	0.0	1.80798004988	9.35162094763	0.0	12.0324189526	0.311720698254	0.0623441396509	0.0	0.0	0.311720698254	0.0	0.0	0.0623441396509	0.249376558603	73.566084788	0.561097256858	0.0	0.0	0.0623441396509	0.124688279302	0.0	0.0	0.0	0.187032418953	0.0	0.0623441396509	0.0623441396509	0.0	0.124688279302	0.0	0.0	0.0	0.0	0.0	0.0623441396509	0.0623441396509	0.0	0.124688279302	0.311720698254	0.0623441396509	0.0	0.0	0.0	0.0	0.0	0.0	0.0	0.0	0.187032418953
MHB-0131-20110824-St11_	0.159108989658	2.66507557677	10.8591885442	0.0	15.6722354813	0.35799522673	0.397772474145	0.0	0.0	0.159108989658	0.0	0.0397772474145	0.0397772474145	0.0397772474145	68.0190930788	0.0397772474145	0.0	0.0397772474145	0.0397772474145	0.0397772474145	0.0	0.119331742243	0.0	0.0	0.0397772474145	0.0	0.0	0.278440731901	0.0	0.0	0.079554494829	0.0	0.0	0.0	0.0	0.079554494829	0.0	0.0	0.397772474145	0.0397772474145	0.0397772474145	0.0	0.0	0.0	0.0	0.0	0.0397772474145	0.0	0.0
MHB-0132-20110824-St12_	0.0	0.950475237619	7.35367683842	0.0	10.5052526263	0.550275137569	0.100050025013	0.0	0.0	0.100050025013	0.0	0.0	0.0	0.0	79.1895947974	0.250125062531	0.100050025013	0.200100050025	0.0	0.100050025013	0.0	0.0500250125063	0.0	0.0500250125063	0.0	0.0	0.0	0.0500250125063	0.0	0.0	0.0	0.0	0.0	0.0	0.0	0.0500250125063	0.0	0.0	0.250125062531	0.0	0.0	0.0	0.0	0.0	0.0	0.0	0.0	0.0	0.0
MHB-0133-20110824-St13_	0.192122958694	7.5888568684	13.1604226705	0.0	21.7098943324	6.14793467819	0.960614793468	0.0	0.0	0.576368876081	0.0	0.0	0.480307396734	0.480307396734	42.7473583093	0.0960614793468	0.576368876081	0.0960614793468	0.384245917387	0.864553314121	0.0	0.192122958694	0.0	0.768491834774	0.192122958694	0.0960614793468	0.0	0.768491834774	0.0960614793468	0.0	0.0	0.0	0.0	0.0	0.0	0.0	0.0	0.0960614793468	0.192122958694	0.0960614793468	0.0	0.0	0.0	0.0960614793468	0.0960614793468	0.0	0.0	0.0	0.384245917387
MHB-0137-20110824-St17_	0.603773584906	28.9056603774	7.32075471698	0.150943396226	28.9056603774	1.43396226415	2.94339622642	0.150943396226	0.0	1.66037735849	0.0	0.301886792453	0.603773584906	0.0	18.7169811321	0.528301886792	0.0	0.452830188679	0.528301886792	2.11320754717	0.0	0.301886792453	0.0	0.301886792453	0.377358490566	0.0	0.0754716981132	0.22641509434	0.301886792453	0.0	0.0	0.301886792453	0.0	0.0	0.0	0.0	0.150943396226	0.22641509434	0.0	0.0754716981132	0.150943396226	0.0	0.0	0.150943396226	0.150943396226	0.0	0.0	0.0754716981132	0.150943396226
MHB-0149-20111107-St12_	0.0854700854701	2.64957264957	18.2051282051	0.0	44.1025641026	9.48717948718	0.0	0.0	0.0	0.34188034188	0.0	0.0	0.17094017094	0.42735042735	0.17094017094	1.02564102564	0.0	1.28205128205	0.42735042735	0.0	0.0	0.0	0.0	0.17094017094	0.940170940171	0.17094017094	0.0	8.54700854701	0.34188034188	0.0	0.0854700854701	0.0854700854701	0.0	0.0	0.34188034188	0.0854700854701	0.0	0.0	0.0	0.0	0.0	9.31623931624	0.0	0.0	0.0	0.0	0.0	0.0	0.0
MPA-0001-20120413_	1.18563175082	0.0351670434564	36.8198944989	0.0	13.9462446621	0.92941471992	0.0351670434564	0.0	0.0	0.286360211002	1.45189650841	27.1941723185	8.50037678975	0.0703340869128	0.0251193167546	2.22557146446	0.00502386335092	5.38558151218	0.0200954534037	0.0	0.0100477267018	0.281336347651	0.0	0.0	0.0	0.0150715900528	0.0100477267018	0.0251193167546	0.0100477267018	0.688269279076	0.452147701583	0.00502386335092	0.205978397388	0.0351670434564	0.0200954534037	0.0	0.0	0.0	0.0	0.0703340869128	0.0	0.0100477267018	0.0	0.0	0.0	0.0100477267018	0.0	0.0	0.0
MPA-0025-20120426-Bv6_	0.0	0.0151484548576	46.9450616037	0.0	32.023833569	0.00504948495253	0.0	0.0	0.0	0.075742274288	3.70127247021	1.36841042214	0.166633003434	0.0201979398101	0.0	1.23207432842	0.0	0.515047465159	0.0353463946677	0.00504948495253	0.0	13.0226216926	0.00504948495253	0.0	0.0959402140982	0.0706927893355	0.0302969097152	0.0807917592406	0.0555443344779	0.0100989699051	0.156534033529	0.0100989699051	0.0353463946677	0.0504948495253	0.075742274288	0.00504948495253	0.0	0.0	0.0	0.0504948495253	0.0	0.0454453645728	0.0	0.0	0.0	0.0302969097152	0.00504948495253	0.0	0.0
MPA-0041-20120501_	0.302404112696	1.10881507989	70.6617609999	0.221763015977	10.8613477143	0.0604808225392	0.0655208910841	0.0604808225392	0.00504006854493	0.0	1.49690035784	0.00504006854493	0.075601028174	0.0352804798145	0.00504006854493	0.493926717403	0.0	13.6485056197	0.0151202056348	0.0	0.0151202056348	0.0554407539943	0.00504006854493	0.0	0.0	0.0252003427247	0.00504006854493	0.0403205483595	0.0352804798145	0.0252003427247	0.287283907061	0.0	0.105841439444	0.0100801370899	0.0403205483595	0.0100801370899	0.0	0.0	0.0	0.131041782168	0.0	0.0302404112696	0.0	0.0	0.0	0.0	0.00504006854493	0.00504006854493	0.0
MPA-0044-20120501-Bv6_	0.0	0.0	59.335451016	0.0	31.7148187364	0.0403368123834	0.0	0.0	0.0	0.00504210154793	4.21519689407	0.0	0.186557757273	0.065547320123	0.0	1.73448293249	0.0	1.75465133868	0.00504210154793	0.0	0.0	0.0857157263147	0.00504210154793	0.0	0.00504210154793	0.110926234054	0.0100842030959	0.0302526092876	0.0605052185751	0.00504210154793	0.2420208743	0.0	0.0554631170272	0.0252105077396	0.0201684061917	0.0	0.0	0.0	0.0	0.186557757273	0.0	0.0453789139313	0.0	0.0	0.0	0.00504210154793	0.00504210154793	0.0	0.0
MPA-0054-20120507_	0.0201450443191	0.0	57.9371474617	0.0	32.5695004029	0.141015310234	0.0	0.00503626107977	0.0	0.0251813053989	4.4067284448	0.00503626107977	0.992143432716	0.0402900886382	0.0100725221595	2.2159548751	0.0	0.428082191781	0.0352538275584	0.0	0.0	0.00503626107977	0.0956889605157	0.0	0.0705076551168	0.105761482675	0.0201450443191	0.171232876712	0.0956889605157	0.0503626107977	0.176269137792	0.00503626107977	0.0302175664786	0.00503626107977	0.0352538275584	0.0201450443191	0.0	0.0	0.0	0.125906526994	0.0	0.0805801772764	0.0	0.0	0.0	0.0	0.00503626107977	0.0	0.0
MPA-0057-20120508_	2.0312735683	0.281562672834	45.8243250038	2.49384081653	38.4232490321	1.84021318317	0.779325255166	0.0251395243602	0.698878777214	0.0100558097441	4.13796570969	0.00502790487204	0.276534767962	0.140781336417	0.00502790487204	1.0960832621	0.0	0.658655538237	0.140781336417	0.0	0.110613907185	0.0100558097441	0.0201116194882	0.0100558097441	0.0201116194882	0.0955301925688	0.0150837146161	0.206144099754	0.0653627633365	0.0402232389763	0.165920860777	0.0	0.0201116194882	0.0100558097441	0.0653627633365	0.0	0.0	0.0	0.0	0.145809241289	0.0	0.0553069535924	0.0	0.00502790487204	0.0	0.0	0.0100558097441	0.0	0.0
MPA-0067-20120514_	0.447798742138	0.00503144654088	44.9660377358	0.306918238994	44.2867924528	0.493081761006	0.472955974843	0.00503144654088	0.0805031446541	0.0	3.93962264151	0.0100628930818	0.352201257862	0.0452830188679	0.0	2.25911949686	0.0	0.0704402515723	0.0251572327044	0.0	0.00503144654088	0.0352201257862	1.49433962264	0.0	0.0301886792453	0.0553459119497	0.0251572327044	0.110691823899	0.0503144654088	0.0201257861635	0.0704402515723	0.0	0.040251572327	0.11572327044	0.0100628930818	0.0	0.0	0.0	0.0	0.105660377358	0.0	0.0352201257862	0.0	0.0	0.0	0.0	0.00503144654088	0.0	0.0
MPA-0073-20120413_	0.0	0.00504032258065	39.3901209677	0.00504032258065	17.3991935484	0.357862903226	0.0	0.0	0.0	0.287298387097	1.82963709677	24.3447580645	7.22278225806	0.0252016129032	0.0403225806452	2.15221774194	0.0	4.95463709677	0.0504032258065	0.0	0.0	0.367943548387	0.0352822580645	0.0	0.0151209677419	0.00504032258065	0.0	0.0403225806452	0.0554435483871	0.584677419355	0.332661290323	0.0352822580645	0.201612903226	0.0554435483871	0.0504032258065	0.0	0.0	0.0	0.0	0.0453629032258	0.0	0.00504032258065	0.0	0.0	0.0	0.0201612903226	0.00504032258065	0.0	0.0
MPA-0074-20120423_	0.00504006854493	0.0	56.8267728441	0.0	25.8454714984	1.72874351091	0.0	0.0	0.0	0.0100801370899	2.1873897485	0.156242124893	0.156242124893	0.0201602741797	0.0	0.614888362482	0.0	6.58232951968	0.0100801370899	0.00504006854493	0.0	0.72576987047	0.0403205483595	0.0	0.0	0.0604808225392	0.0302404112696	0.00504006854493	0.0302404112696	2.6813164659	0.206642810342	0.0	0.0100801370899	0.539287334308	0.146161987803	0.0	0.0	0.0	0.0	0.075601028174	0.0	0.0201602741797	0.0	0.0	0.0	0.0	0.00504006854493	0.0	0.0
MPA-0075-20120507_	0.0101066248926	0.0	59.7301531154	0.0	31.5680428521	0.176865935621	0.0	0.00505331244631	0.0	0.0505331244631	3.68891808581	0.0606397493557	0.924756177674	0.0353731871242	0.0252665622315	1.8545656678	0.0	0.449744807721	0.0202132497852	0.0	0.0	0.0353731871242	0.0808529991409	0.0	0.0707463742483	0.065693061802	0.0202132497852	0.282985496993	0.111172873819	0.065693061802	0.202132497852	0.0	0.0353731871242	0.0101066248926	0.00505331244631	0.0252665622315	0.0	0.0	0.0	0.111172873819	0.0	0.0404264995705	0.0	0.0	0.0	0.0101066248926	0.0151599373389	0.0	0.0
MPA-0076-20120508_	0.0101061141991	0.0	58.7215765538	0.0	28.9186457807	0.10611419909	0.0	0.00505305709955	0.0	0.00505305709955	2.01111672562	0.293077311774	1.28852956038	0.0252652854977	0.00505305709955	2.67812026276	0.0	1.55128852956	0.0404244567964	0.0	0.0	0.0303183425973	0.0252652854977	0.0	0.212228398181	0.161697827185	0.0101061141991	0.32844871147	0.0808489135927	0.237493683679	0.474987367357	0.0	1.18241536129	0.0404244567964	1.16725618999	0.181910055584	0.0	0.0	0.0	0.0757958564932	0.0	0.0252652854977	0.0	0.0	0.0	0.0	0.00505305709955	0.0	0.0
MPA-0077-20120510_	0.0151362260343	0.0	46.4631685166	0.0	35.8728557013	0.095862764884	0.0	0.0	0.0	0.0353178607467	3.68819374369	0.539858728557	0.454086781029	0.0151362260343	0.0050454086781	2.98688193744	0.0	0.847628657921	2.66902119072	0.0	0.0	0.817356205853	0.50454086781	0.0	0.0151362260343	0.121089808274	0.0454086781029	0.272452068618	0.0605449041372	0.438950554995	0.116044399596	0.0	0.842583249243	2.55297679112	0.116044399596	0.0201816347124	0.0	0.0	0.0	0.0908173562059	0.0	0.0353178607467	0.0	0.0	0.0	0.0	0.0151362260343	0.0	0.0
MPA-0078-20120514_	0.0100730294636	0.0	47.4338957441	0.0	43.3694283556	0.0503651473181	0.0	0.0	0.0	0.00503651473181	3.6414001511	0.256862251322	0.443213296399	0.0151095441954	0.0	2.0901536137	0.0	0.231679677663	0.025182573659	0.0	0.0	0.0604381767817	1.37496852178	0.0	0.0352556031226	0.0604381767817	0.0151095441954	0.0654746915135	0.0453286325863	0.0654746915135	0.151095441954	0.0	0.0554016620499	0.130949383027	0.0201460589272	0.00503651473181	0.0	0.0	0.0	0.115839838832	0.0	0.0604381767817	0.0	0.0	0.0	0.0	0.0201460589272	0.0	0.0
P1mamD-3_	81.5243314558	0.431318820724	0.517582584868	1.16709798549	0.837265946111	4.45526970112	3.17146191709	0.0101486781347	0.157304511087	0.213122240828	0.0405947125387	0.0558177297407	0.0253716953367	5.88115897904	0.0202973562693	0.00507433906734	0.233419597097	0.0	0.385649769118	0.0	0.40087278632	0.015223017202	0.0	0.0507433906734	0.0	0.147155832953	0.015223017202	0.0101486781347	0.0355203734714	0.0	0.0355203734714	0.0202973562693	0.0	0.0	0.0	0.0	0.0	0.0	0.0	0.0253716953367	0.00507433906734	0.0101486781347	0.0	0.0	0.0	0.015223017202	0.00507433906734	0.0	0.0
P2mam-3_	0.594638177787	75.5392058053	0.287240475711	17.229389236	0.166297117517	0.191493650474	0.196532957065	2.62043942753	1.82926829268	0.0957468252368	0.00503930659141	0.0100786131828	0.131021971377	0.100786131828	0.0151179197742	0.0100786131828	0.0	0.0100786131828	0.257004636162	0.0	0.191493650474	0.0251965329571	0.0	0.0151179197742	0.0100786131828	0.0100786131828	0.0251965329571	0.0251965329571	0.0151179197742	0.0	0.0100786131828	0.0201572263657	0.0	0.0	0.0	0.0100786131828	0.085668212054	0.0	0.0	0.00503930659141	0.0705502922798	0.00503930659141	0.0	0.0403144527313	0.0554323725055	0.0100786131828	0.0	0.0	0.0
P3mamD-3_	56.8864394782	0.0353928607544	0.647183739509	0.192132672667	0.434826574982	1.63312771767	0.869653149965	0.0252806148246	0.0404489837193	2.19435736677	0.055617352614	0.262918394175	0.0404489837193	1.79492365254	0.0353928607544	0.0758418444737	32.1063808272	0.055617352614	0.101122459298	0.0	0.197188795632	0.0252806148246	0.00505612296491	1.85559712812	0.0101122459298	0.0151683688947	0.161795934877	0.0151683688947	0.00505612296491	0.0	0.0101122459298	0.0404489837193	0.00505612296491	0.0	0.0	0.0101122459298	0.0	0.0	0.0	0.0252806148246	0.0	0.0	0.0	0.00505612296491	0.0	0.0252806148246	0.0101122459298	0.0	0.0
PGOR67D-3_	0.098024041686	3.75070938451	11.0870350307	12.8669452613	35.8664809369	0.809988133932	1.57354382706	0.990558737038	0.768714853222	0.257958004437	0.727441572512	0.0567507609761	4.27694371356	0.0103183201775	0.00515916008874	13.3106330289	0.00515916008874	0.0412732807099	0.154774802662	0.0103183201775	0.0412732807099	0.0	0.020636640355	0.00515916008874	6.76881803642	0.0670690811536	0.0619099210649	0.794510653666	0.232162203993	0.0	0.0464324407986	0.0154774802662	0.423051127276	0.0	0.0103183201775	0.0	0.149615642573	0.0	0.0	0.0722282412423	0.216684723727	1.0060362173	0.0	0.139297322396	0.12381984213	0.0	0.0257958004437	2.70855904659	0.0103183201775
PGOR73-3_	62.2131230411	0.363967242948	0.647052876352	21.5600040441	0.060661207158	0.460014154282	3.39702760085	0.040440804772	5.37357193408	0.0556061065615	0.0454959053685	0.0	0.0	0.551005965019	0.0	0.0454959053685	0.0	0.0	0.232534627439	0.0	4.70629865534	0.0	0.0	0.0	0.020220402386	0.0	0.090991810737	0.010110201193	0.0	0.0	0.010110201193	0.0	0.0	0.0	0.0	0.0	0.0	0.0	0.0	0.020220402386	0.0	0.010110201193	0.0	0.0050551005965	0.0	0.0	0.0	0.0	0.0
PML-0033-2008-08-28-Np_	0.0	0.0	27.1282051282	0.0	62.5641025641	0.102564102564	0.0	0.0	0.0	0.0	1.53846153846	0.0	0.923076923077	0.0	0.0512820512821	3.07692307692	0.0	0.102564102564	0.0	0.0	0.0	0.0	0.0512820512821	0.0	0.102564102564	0.102564102564	0.25641025641	0.0	0.25641025641	0.0	0.0512820512821	0.0	0.0	0.0	0.0	0.0	0.0	0.0	0.0	0.153846153846	0.0	0.205128205128	0.0	0.0	0.0	0.0	0.0512820512821	0.0	0.0
PML-0034-2008-08-28-Dp_	0.0	0.0	30.0375469337	0.0	60.2002503129	0.0	0.0	0.0	0.0	0.0	1.62703379224	0.0	0.625782227785	0.0625782227785	0.0625782227785	2.81602002503	0.0	0.0	0.0	0.0	0.0	0.0	0.0	0.0	0.250312891114	0.250312891114	0.688360450563	0.0	0.312891113892	0.0	0.125156445557	0.0	0.0625782227785	0.0	0.0	0.0	0.0	0.0	0.0	0.125156445557	0.0	0.0625782227785	0.0	0.0	0.0	0.0	0.0	0.0	0.0
PML-46-2003-08-04_	0.0456065673457	0.0	41.3195500152	0.0	46.5186986926	0.0	0.167224080268	0.0	0.0	0.182426269383	3.43569474004	0.0	0.577683186379	0.0304043782305	0.0	2.06749771967	0.0	0.106415323807	0.0	0.0	0.0	0.0	0.0	0.0	0.0304043782305	0.152021891152	0.0	0.0	0.0760109455762	0.0	0.0912131346914	0.0456065673457	0.0	0.0	0.0	0.0152021891152	0.0	0.0	0.0	0.136819702037	0.0	0.304043782305	0.0	0.0	0.0	0.0304043782305	0.152021891152	0.0	0.0
PW18-Station3-150meters_	0.0	0.111982082867	10.5636431504	0.0	75.7745427398	0.0	0.0	0.0	0.0	2.53826054498	0.0	0.0	0.0	0.0	4.55393803658	0.0	0.0	0.0	0.0	0.0	0.0	0.0	0.0	0.0373273609556	0.0	0.0373273609556	0.709219858156	0.0	0.93318402389	0.0	0.0	0.0	0.0	0.0	0.0	0.0	0.0	0.0	0.0	0.0746547219112	0.0	0.149309443822	0.0	0.0	0.0	0.0746547219112	0.223964165733	0.0	0.0
PW28-Station6-145meters_	0.0	2.13698630137	19.5068493151	0.0	61.2602739726	0.0	0.0547945205479	0.0	0.0	3.28767123288	0.0	0.109589041096	0.0	0.0547945205479	4.0	0.0	0.0547945205479	0.0	0.0	0.0	0.0	0.0	0.0	0.0	0.0	0.0547945205479	0.109589041096	0.0	4.98630136986	0.0	0.0547945205479	0.0	0.0	0.0	0.0	0.109589041096	0.0	0.0	0.0547945205479	0.0	0.0547945205479	0.219178082192	0.0	0.0	0.0	0.0	0.109589041096	0.0	0.0
PW3-Station5-135meters_	0.0	0.232288037166	20.0348432056	0.0	65.0406504065	0.0	0.0	0.0	0.0	1.16144018583	0.0	0.0	0.0	0.116144018583	3.36817653891	0.0	0.0	0.0	0.0	0.0	0.0	0.0	0.0	0.116144018583	0.0	0.0	0.290360046458	0.0	5.11033681765	0.0	0.0580720092915	0.0580720092915	0.0	0.0	0.0	0.0	0.0	0.0	0.0	0.0580720092915	0.0	0.232288037166	0.0	0.0	0.0	0.0	0.174216027875	0.0	0.0
PW5-Station4-160meters_	0.0	0.0669034017807	5.70737481344	0.0	86.4855128403	0.0	0.00514641552159	0.0	0.0	0.303638515774	0.0	0.0102928310432	0.00514641552159	0.0	1.44099634604	0.0154392465648	0.0	0.0	0.0	0.0	0.0	0.0	0.0	0.0566105707375	0.0	0.0102928310432	0.442591734857	0.0	1.52333899439	0.0	0.0360249086511	0.0	0.0	0.0	0.0205856620864	0.0102928310432	0.0	0.0	0.0	0.0308784931295	0.0	0.236735113993	0.0	0.0	0.0	0.0154392465648	0.216149451907	0.0	0.0
R15mamD-3_	8.67939779731	0.010104071941	1.27816510054	69.6827321411	0.010104071941	0.166717187026	0.252601798525	0.060624431646	17.3587955946	0.050520359705	0.0050520359705	0.0	0.030312215823	0.212185510761	0.0	0.0	0.0	0.0050520359705	1.10134384157	0.0	0.81842982722	0.0	0.0	0.020208143882	0.0707285035869	0.0050520359705	0.010104071941	0.0050520359705	0.0	0.0	0.0353642517935	0.0	0.0	0.0	0.0	0.0	0.0	0.0	0.0	0.030312215823	0.0	0.0	0.0	0.0	0.0	0.0050520359705	0.0	0.0	0.0
R16mamD-3_	7.18765806778	0.222559433485	19.5498229641	34.6181082448	0.48052604957	3.82903388973	21.5123925139	2.62518968134	8.92261001517	0.065756196257	0.0	0.00505816894284	0.0202326757714	0.37430450177	0.0	0.0202326757714	0.00505816894284	0.0252908447142	0.111279716743	0.0	0.171977744057	0.0	0.0	0.0	0.0404653515427	0.00505816894284	0.0151745068285	0.00505816894284	0.0303490136571	0.0	0.0101163378857	0.0	0.0	0.0	0.0151745068285	0.0	0.0	0.0	0.0	0.0303490136571	0.0	0.00505816894284	0.0	0.0	0.0	0.0	0.0	0.0	0.0
RBAN01ban-3_	2.89678849868	2.79665259996	3.29017952936	53.7014519705	12.5742078535	1.78814104857	7.96080394822	0.264644875188	3.20434875903	0.715256419426	0.200271797439	0.250339746799	1.96695515342	0.15020384808	0.00715256419426	4.15563979687	0.0858307703312	0.193119233245	1.72376797082	0.0	0.0143051283885	0.0858307703312	0.00715256419426	0.00715256419426	0.286102567771	0.0286102567771	0.15020384808	0.0	0.128746155497	0.0	0.0214576925828	0.0357628209713	0.0214576925828	0.0	0.00715256419426	0.0572205135541	0.114441027108	0.0	0.0	0.0143051283885	0.171661540662	0.0929833345254	0.0	0.0786782061369	0.10013589872	0.0143051283885	0.185966669051	0.164508976468	0.0
RGOR38D-3_	12.8018108652	0.11569416499	0.236418511066	27.967806841	0.206237424547	4.09456740443	45.6338028169	0.0352112676056	8.18913480885	0.00503018108652	0.0	0.0	0.0251509054326	0.457746478873	0.0	0.0503018108652	0.0	0.0	0.0452716297787	0.0	0.0301810865191	0.0	0.0	0.0	0.010060362173	0.0	0.010060362173	0.00503018108652	0.0	0.0	0.00503018108652	0.0	0.0	0.0	0.0	0.0	0.0	0.0	0.0	0.0150905432596	0.0	0.010060362173	0.0	0.0	0.0	0.010060362173	0.0	0.0	0.0
RMGACHP13D-3_	23.4564790081	1.6380222771	0.312484249786	10.5841439444	0.236883221612	46.4291114359	5.39791341162	0.252003427247	2.34867194194	0.211682878887	0.0100801370899	0.00504006854493	2.15714933723	3.97661408195	0.0	0.0	0.403205483595	0.0	0.0705609596291	0.0	0.075601028174	0.0	0.0	0.0	0.00504006854493	2.10674865178	0.0	0.0	0.0100801370899	0.0	0.00504006854493	0.0151202056348	0.00504006854493	0.0	0.00504006854493	0.0	0.0	0.0	0.0	0.0201602741797	0.00504006854493	0.00504006854493	0.0	0.0	0.0	0.00504006854493	0.0100801370899	0.0	0.0
SEA-0035-20120519-Bv6_	0.496688741722	0.827814569536	5.96026490066	0.0	50.3311258278	0.0	0.496688741722	0.0	0.0	23.0132450331	0.0	0.165562913907	0.496688741722	0.0	6.95364238411	0.0	0.0	0.331125827815	0.0	0.496688741722	0.0	0.0	0.0	0.331125827815	0.0	0.0	0.165562913907	0.0	3.14569536424	0.0	0.0	2.3178807947	0.0	0.0	0.0	0.165562913907	0.0	0.0	0.0	0.165562913907	0.165562913907	0.0	0.0	0.0	0.0	1.49006622517	0.165562913907	0.0	0.0
SEA-0069-20120524-Bv6_	2.15538847118	0.0501253132832	3.30827067669	0.501253132832	3.65914786967	0.0	0.0	0.100250626566	0.0	60.701754386	0.0	2.10526315789	0.0	0.0	1.15288220551	0.0	0.0	0.0	0.100250626566	14.7869674185	0.0501253132832	0.0	0.0	0.0	0.0	0.0	0.0	0.0	0.0	0.0	0.0	7.11779448622	0.0	0.0	0.0	0.0	0.0	0.0	0.0	0.0501253132832	0.0	0.0	0.0	0.0	0.0	2.70676691729	0.0	0.0	0.0
SEA-0136-20120610-Bv6_	0.634249471459	0.422832980973	4.75687103594	0.0	71.6701902748	0.0	5.91966173362	0.0	0.0	8.03382663848	0.0	0.0	0.317124735729	0.0	3.911205074	0.211416490486	0.0	0.105708245243	0.0	0.0	0.0	0.0	0.0	0.211416490486	0.0	0.0	0.105708245243	0.0	1.58562367865	0.0	0.0	0.105708245243	0.0	0.0	0.0	0.0	0.0	0.0	0.0	0.105708245243	0.0	0.0	0.0	0.0	0.0	0.0	0.951374207188	0.0	0.0
SEA-0143-20120611-Bv6_	0.0	0.0	6.43302928469	0.0	92.1987518003	0.0	0.0	0.0	0.0	0.624099855977	0.0	0.0	0.0	0.0240038406145	0.0240038406145	0.0	0.0	0.0	0.0	0.0	0.0	0.0	0.0	0.0	0.0	0.0	0.0240038406145	0.0	0.144023043687	0.0	0.0	0.0240038406145	0.0	0.0	0.0	0.0	0.0	0.0	0.0	0.0	0.0	0.0240038406145	0.0	0.0	0.0	0.0720115218435	0.0	0.0	0.0
SEA-0155-20120613-Bv6_	0.0	0.0	34.4703770197	0.0	45.7809694794	0.0	0.0	0.0	0.0	3.94973070018	2.33393177738	0.0	0.0	0.0	0.0	5.74506283662	0.0	0.0	0.0	0.0	0.0	0.0	0.0	0.0	0.0	0.0	0.0	0.0	0.179533213645	0.0	0.179533213645	0.0	0.0	0.0	0.0	0.0	0.0	0.0	0.0	0.0	0.0	0.0	0.0	0.0	0.0	0.0	0.0	0.0	0.0
SEA-0156-20120613-Bv6_	0.0	0.0471253534402	26.7200754006	0.329877474081	69.5570216777	0.0	0.0	0.518378887842	0.0	0.612629594722	0.0	0.0	0.0	0.0942507068803	0.0	0.0942507068803	0.0	0.0	0.0	0.0	0.0	0.0	0.0	0.0	0.0	0.0	0.0471253534402	0.0	0.0942507068803	0.0	0.0471253534402	0.0	0.0	0.0	0.0	0.0	0.0	0.0	0.0	0.0471253534402	0.0	0.0	0.0	0.0	0.0	0.0	0.0942507068803	0.0	0.0
SEA-0173-20121006-Bv6_	0.0	0.0	11.4536585366	0.0	84.7414634146	0.0	0.0	0.0	0.0	0.263414634146	0.0	0.0	0.263414634146	0.0	0.00975609756098	0.0	0.0	0.0	0.0	0.0	0.0	0.0	0.0	0.0	0.136585365854	0.0292682926829	0.536585365854	0.0	0.136585365854	0.0	0.00975609756098	0.00975609756098	0.0	0.0	0.0	0.0	0.0	0.0	0.0	0.321951219512	0.0	0.0292682926829	0.0	0.0	0.0	0.136585365854	0.868292682927	0.0	0.0
SEA-0178-20121008-Bv6_	0.0	0.0	16.4647184604	0.0	79.3300071276	0.0	0.0	0.0	0.0	2.28082679971	0.0	0.0712758374911	0.0	0.0	0.0712758374911	0.0	0.0	0.0	0.0	0.0	0.0	0.0	0.0	0.0	0.0	0.0	0.0	0.0	0.0712758374911	0.0	0.0	0.0712758374911	0.0	0.0	0.0	0.0	0.0	0.0	0.0	0.142551674982	0.0	0.0712758374911	0.0	0.0	0.0	0.0	0.0	0.0	0.0
SEA-0182-20121009-Bv6_	0.0	91.3813286509	0.0585308750366	0.0	5.17998244074	0.0	0.0	0.0	0.0	1.52180275095	0.0	0.0	0.0	0.0	0.0	0.0	0.0	0.0	0.0	0.0	0.0	0.0	0.0	0.0	0.0	0.0146327187591	0.0	0.0	0.0146327187591	0.0	0.0	0.0	0.0	0.0	0.0	0.0	0.17559262511	0.0	0.0	0.0	0.190225343869	0.0	0.0	0.0731635937957	0.146327187591	0.0	0.0	0.0	0.0
SEA-0201-20121012-Bv6_	0.148399406402	0.360398558406	2.52278990884	0.0	22.0903116388	0.0	63.2605469578	0.0	0.0	5.93597625609	0.0	0.0211999152003	0.211999152003	0.0	1.25079499682	0.0211999152003	0.0	0.063599745601	0.0	0.0	0.0	0.0211999152003	0.0	0.0423998304007	0.0	0.0211999152003	0.063599745601	0.0	0.932796268815	0.0	0.0	0.529997880008	0.0	0.0	0.0	0.0211999152003	0.0	0.0	0.0	0.063599745601	0.0	0.0847996608014	0.0	0.0	0.0	0.169599321603	0.0423998304007	0.0	0.0
SEA-0205-20121013-Bv6_	0.0	2.0979020979	2.7972027972	0.0	51.7482517483	0.0	0.0	0.0	0.0	10.4895104895	0.0	0.0	0.0	0.0	22.3776223776	0.0	0.0	0.0	0.0	0.0	0.0	0.0	0.0	1.3986013986	0.0	0.0	0.0	0.0	2.0979020979	0.0	0.0	0.699300699301	0.0	0.0	0.0	0.0	0.0	0.0	0.0	0.0	0.0	0.0	0.0	0.0	0.0	0.0	0.699300699301	0.0	0.0
SEA-0209-20121013-Bv6_	0.359281437126	0.838323353293	7.66467065868	0.0	67.1856287425	0.0	7.18562874251	0.0	0.0	1.91616766467	0.0	0.239520958084	0.359281437126	0.0	5.1497005988	0.0	0.0	0.359281437126	0.0	0.0	0.0	0.119760479042	0.0	0.119760479042	0.0	0.0	0.479041916168	0.0	4.19161676647	0.0	0.0	0.239520958084	0.0	0.0	0.119760479042	0.119760479042	0.0	0.0	0.0	0.359281437126	0.0	0.0	0.0	0.0	0.0	0.0	1.55688622754	0.0	0.0
SEA-0211-20121013-Bv6_	0.0	0.0	29.5454545455	0.0	53.6931818182	0.0	0.0	0.0	0.0	10.5113636364	0.0	0.0	0.0	0.0	0.568181818182	0.0	0.0	0.0	0.0	0.0	0.0	0.0	0.0	0.0	0.0	0.0	0.0	0.0	0.0	0.0	0.0	0.0	0.0	0.0	0.0	0.0	0.0	0.0	0.0	0.0	0.0	0.0	0.0	0.0	0.0	0.284090909091	0.0	0.0	0.0
SEA-0226-20121016-Bv6_	0.0	0.0	13.5824175824	0.483516483516	21.6263736264	0.0	50.0659340659	0.263736263736	0.0	6.50549450549	0.0	1.01098901099	0.0	0.0	0.351648351648	0.0879120879121	0.043956043956	1.0989010989	0.0	0.0	0.0	0.0	0.0	0.0	0.131868131868	0.043956043956	0.043956043956	0.0	1.14285714286	0.0	0.0	0.703296703297	0.0	0.0	0.0	0.0	0.0	0.0	0.0	0.175824175824	0.0	0.0	0.0	0.0	0.0	1.23076923077	0.043956043956	0.0	0.0
SEA-0229-20121016-Bv6_	0.452488687783	23.2277526395	5.2790346908	0.754147812971	49.0196078431	0.0	2.5641025641	0.0	0.0	1.13122171946	0.0	0.0	1.43288084465	0.0	12.9713423831	0.0	0.0	0.0	0.0	0.0	0.0	0.0	0.0	0.301659125189	0.0	0.904977375566	0.0754147812971	0.0	0.0754147812971	0.0	0.0	0.0	0.0	0.0	0.0	0.904977375566	0.0754147812971	0.0	0.0	0.0	0.0	0.0	0.0	0.0754147812971	0.0	0.150829562594	0.0	0.0	0.0
SEA-0239-20121017-Bv6_	0.426439232409	1.17270788913	5.54371002132	0.0	66.0980810235	0.0	5.75692963753	0.0	0.0	1.06609808102	0.0	0.106609808102	0.213219616205	0.106609808102	10.447761194	0.106609808102	0.0	1.70575692964	0.0	0.106609808102	0.0	0.0	0.0	1.70575692964	0.0	0.106609808102	0.0	0.0	1.91897654584	0.0	0.0	0.0	0.0	0.0	0.0	0.213219616205	0.0	0.0	0.0	0.213219616205	0.0	0.0	0.0	0.106609808102	0.0	0.0	0.426439232409	0.0	0.0
SEA-0340-20121102-Bv6_	0.0	1.20481927711	0.0	0.0	37.3493975904	0.0	0.0	0.0	1.20481927711	6.02409638554	0.0	0.0	0.0	0.0	0.0	0.0	0.0	0.0	0.0	0.0	0.0	0.0	0.0	36.1445783133	0.0	0.0	0.0	0.0	0.0	0.0	0.0	0.0	0.0	0.0	0.0	0.0	0.0	0.0	15.6626506024	0.0	0.0	0.0	0.0	0.0	0.0	0.0	0.0	0.0	0.0
SEA-0345-20121103-Bv6_	0.0	1.0752688172	0.0	0.0	3.22580645161	0.0	0.0	0.0	0.0	67.7419354839	0.0	1.61290322581	0.0	0.0	14.5161290323	0.0	0.0	0.0	0.0	0.0	0.0	0.0	0.0	0.0	0.0	0.0	0.0	0.0	0.0	0.0	0.0	10.2150537634	0.0	0.0	0.0	0.0	0.0	0.0	0.537634408602	0.0	0.0	0.0	0.0	0.0	0.0	0.0	0.0	0.0	0.0
SEA-0350-20121104-Bv6_	0.0	0.0	0.0829875518672	1.82572614108	58.0082987552	0.0	0.165975103734	0.0	0.0	0.0829875518672	0.0	0.0	0.0	0.0	36.846473029	0.0	0.0	0.0	0.0	0.0	0.0	0.0	0.0	1.49377593361	0.0	0.0829875518672	0.0	0.0	0.165975103734	0.0	0.0	0.0	0.0	0.0	0.0	0.0	0.0	0.0	0.0	0.0	0.0	0.0	0.0	0.0	0.0	0.0	0.0	0.0	0.0
SPA-0066-20120512_	0.0100974402989	0.0201948805978	57.4746301812	0.00504872014944	33.5436966729	0.0504872014944	0.0	0.00504872014944	0.0	0.0	3.76129651133	0.00504872014944	0.530115615691	0.0100974402989	0.0353410410461	2.06997526127	0.0	1.18644923512	0.0302923208967	0.0	0.0	0.0151461604483	0.106023123138	0.0	0.0504872014944	0.18175392538	0.0100974402989	0.217094966426	0.0858282425405	0.0201948805978	0.191851365679	0.0	0.0555359216439	0.0656333619427	0.0555359216439	0.00504872014944	0.0	0.0	0.0	0.0959256828394	0.0	0.0302923208967	0.0	0.0	0.0	0.0	0.0100974402989	0.0	0.0
SPA-0121-20120512_	0.00504362737681	0.00504362737681	57.5276138599	0.0	33.8931759722	0.0201745095072	0.0	0.0	0.0	0.0	3.55575730065	0.0504362737681	0.433751954406	0.0151308821304	0.0100872547536	1.83083673778	0.0	1.18525243355	0.0201745095072	0.0	0.0	0.0353053916377	0.116003429667	0.0	0.0302617642609	0.131134311797	0.0403490190145	0.22191960458	0.0554799011449	0.0655671558985	0.206788722449	0.0	0.0554799011449	0.0706107832753	0.0605235285217	0.0100872547536	0.0	0.0	0.0	0.131134311797	0.0	0.025218136884	0.0	0.0	0.0	0.00504362737681	0.025218136884	0.0	0.0
W10-3_	78.8950053028	1.78273824554	0.398969749003	0.9999494975	0.202009999495	0.202009999495	12.8326852179	0.0101004999747	0.303014999242	0.0606029998485	0.0656532498359	0.00505024998737	0.0959547497601	0.535326498662	0.00505024998737	0.00505024998737	0.0	0.0	2.03020049492	0.0	1.37366799657	0.0	0.00505024998737	0.0	0.0	0.00505024998737	0.0606029998485	0.00505024998737	0.0	0.00505024998737	0.00505024998737	0.00505024998737	0.0	0.0	0.0	0.00505024998737	0.0	0.0	0.0	0.0151507499621	0.00505024998737	0.0	0.0	0.0	0.0101004999747	0.00505024998737	0.0	0.0	0.0
W11-3_	12.7371820751	0.0302785627776	0.529874848607	28.2902704885	0.0908356883327	0.25232135648	49.687121518	0.0302785627776	7.57468712152	0.0	0.00504642712959	0.0	0.100928542592	0.36838918046	0.0201857085184	0.0	0.0	0.00504642712959	0.0403714170367	0.0	0.0151392813888	0.0	0.0	0.0	0.0454178441663	0.0100928542592	0.0100928542592	0.0	0.0	0.0	0.0	0.0	0.0	0.0	0.0	0.0	0.0	0.0	0.0	0.025232135648	0.0	0.0	0.0	0.0	0.0	0.0	0.0	0.0	0.0
W12-3_	15.1982267896	0.0201501183819	1.0075059191	35.056168455	2.17621278525	11.3747418266	22.8955720115	0.0201501183819	9.89874565513	0.10075059191	0.0151125887865	0.0	0.0151125887865	0.891642738401	0.0151125887865	0.0	0.00503752959549	0.0	0.51382801874	0.0	0.201501183819	0.0	0.00503752959549	0.317364364516	0.010075059191	0.0302251775729	0.0554128255504	0.010075059191	0.0151125887865	0.0	0.0	0.0	0.00503752959549	0.00503752959549	0.0	0.010075059191	0.00503752959549	0.0	0.0	0.0251876479774	0.0	0.0	0.0	0.0	0.0	0.0	0.010075059191	0.0	0.0
W13-3_	11.9288700821	0.0755629439323	1.2241196917	34.2652763085	3.07793058284	0.282101657347	38.4010881064	0.0503752959549	9.4856682283	0.0705254143368	0.010075059191	0.00503752959549	0.0503752959549	0.0251876479774	0.0503752959549	0.010075059191	0.0654878847413	0.00503752959549	0.10075059191	0.0	0.0302251775729	0.00503752959549	0.010075059191	0.0251876479774	0.0251876479774	0.0201501183819	0.458415193189	0.00503752959549	0.0554128255504	0.0	0.010075059191	0.0	0.0	0.00503752959549	0.0	0.0151125887865	0.00503752959549	0.0	0.0	0.0352627071684	0.00503752959549	0.00503752959549	0.0	0.0	0.0	0.0	0.0403002367639	0.00503752959549	0.0
W14-3_	3.5782913529	0.0623214749416	18.4367696702	2.60192157881	54.4533887302	0.186964424825	3.78083614646	0.145416774864	0.768631524279	0.233705531031	0.472604518307	0.041547649961	3.83277070891	0.0571280186964	0.425863412101	0.275253180992	0.0103869124903	0.0882887561672	0.40508958712	0.0155803687354	0.0259672812257	0.0103869124903	0.0467411062062	0.0155803687354	1.7605816671	0.259672812257	0.109062581148	0.0207738249805	0.5868605557	0.0467411062062	0.135029862373	0.0155803687354	0.0623214749416	0.0155803687354	1.66709945469	1.18930148014	0.0	0.0155803687354	0.0259672812257	0.114256037393	0.0	0.119449493638	0.0	0.0	0.0	0.0103869124903	1.20488184887	0.166190599844	0.166190599844
W15-3_	7.94585346216	0.0100644122383	3.84963768116	41.3345410628	10.0744766506	0.105676328502	24.0136876006	1.3385668277	10.1398953301	0.100644122383	0.0251610305958	0.0	0.0503220611916	0.0150966183575	0.100644122383	0.0150966183575	0.0100644122383	0.0	0.231481481481	0.0	0.0503220611916	0.0	0.0	0.0	0.0150966183575	0.0452898550725	0.0100644122383	0.0	0.100644122383	0.0	0.030193236715	0.0	0.0	0.0	0.00503220611916	0.0	0.0	0.0	0.0	0.0150966183575	0.0	0.0100644122383	0.0	0.0	0.0	0.0	0.216384863124	0.0	0.0503220611916
W16-3_	54.6640438969	0.155295579253	1.01459778445	3.28708976084	1.27342374987	12.1596438555	3.11108810436	0.0	0.869655243814	0.755771819029	0.0414121544673	0.062118231701	4.86592814991	12.4598819754	0.0310591158505	0.00517651930842	0.238119888187	0.0	1.23718811471	0.0	0.134589502019	0.0	0.0155295579253	0.584946681851	0.0103530386168	2.16378507092	0.0517651930842	0.346826793664	0.0103530386168	0.00517651930842	0.00517651930842	0.139766021327	0.0	0.0	0.0	0.0569417123926	0.00517651930842	0.0	0.0	0.0103530386168	0.0	0.0207060772337	0.0	0.00517651930842	0.0	0.0414121544673	0.0	0.0	0.00517651930842
W17-3_	23.452970297	0.1100110011	1.14136413641	12.4793729373	2.05583058306	29.8198569857	10.0660066007	9.17904290429	5.52117711771	0.316281628163	0.103135313531	0.0	0.0825082508251	2.04207920792	0.116886688669	0.0687568756876	1.29262926293	0.0	1.05885588559	0.0	0.0825082508251	0.0343784378438	0.027502750275	0.701320132013	0.0137513751375	0.0206270627063	0.0206270627063	0.0206270627063	0.0206270627063	0.0	0.0137513751375	0.0	0.0	0.0	0.0	0.00687568756876	0.0	0.0	0.0	0.0137513751375	0.0	0.00687568756876	0.0	0.00687568756876	0.0	0.00687568756876	0.0	0.0	0.0
W5-3_	21.6901408451	0.788732394366	4.16901408451	15.8309859155	6.42253521127	1.29577464789	21.4647887324	0.225352112676	4.45070422535	0.338028169014	5.69014084507	1.46478873239	0.281690140845	1.80281690141	0.225352112676	3.38028169014	0.169014084507	3.88732394366	0.957746478873	0.0	0.112676056338	0.0	0.281690140845	0.056338028169	0.112676056338	0.225352112676	0.169014084507	1.97183098592	0.112676056338	0.225352112676	0.56338028169	0.0	0.281690140845	0.394366197183	0.225352112676	0.0	0.0	0.0	0.0	0.056338028169	0.0	0.056338028169	0.0	0.0	0.0	0.0	0.056338028169	0.0	0.056338028169
W6-3_	0.175906485842	0.051069624922	11.944617829	2.34920274641	8.11439595983	4.14798842422	4.03450036884	0.0283720138455	0.771718776599	0.0340464166147	30.5509845089	0.0113488055382	3.46138568916	0.44827781876	0.051069624922	16.5522328775	0.00567440276911	0.0283720138455	0.051069624922	0.0	0.0226976110764	0.346138568916	11.7857345514	0.0283720138455	0.232650513533	0.414231402145	0.187255291381	0.947625262441	0.0340464166147	0.0680928332293	0.811439595983	0.00567440276911	0.215627305226	0.924927651365	0.12483686092	0.0226976110764	0.0	0.0	0.0	0.618509901833	0.00567440276911	0.0226976110764	0.0	0.0	0.0	0.0	0.113488055382	0.0	0.0113488055382
W7-3_	18.4881889764	0.157480314961	4.15748031496	14.2362204724	3.84251968504	24.6929133858	22.7716535433	0.157480314961	3.81102362205	0.283464566929	0.0944881889764	0.0314960629921	2.17322834646	1.1968503937	0.0944881889764	0.566929133858	0.0629921259843	0.251968503937	0.44094488189	0.0	0.220472440945	0.0629921259843	0.346456692913	0.0629921259843	0.314960629921	0.251968503937	0.0	0.251968503937	0.0314960629921	0.157480314961	0.0314960629921	0.0314960629921	0.220472440945	0.125984251969	0.0314960629921	0.0	0.0	0.0	0.0944881889764	0.0314960629921	0.0	0.0629921259843	0.0	0.0	0.0	0.0	0.0	0.0	0.0
WHD-0015-2013-07-17-Bv6_	1.90217391304	1.63043478261	10.7336956522	0.0	43.8858695652	0.271739130435	6.79347826087	0.0	0.0	3.53260869565	0.407608695652	0.0	1.35869565217	0.0	5.4347826087	2.71739130435	1.49456521739	1.22282608696	1.35869565217	0.0	0.0	0.0	0.0	1.76630434783	0.0	0.135869565217	0.135869565217	0.0	0.679347826087	0.0	0.0	0.0	0.0	0.0	0.407608695652	8.69565217391	0.0	0.0	0.0	0.135869565217	0.0	0.951086956522	0.0	0.0	0.0	0.0	0.407608695652	0.0	0.0
WHD-0018-2013-07-17-Bv6_	1.39082058414	1.25173852573	18.6369958275	0.0	47.7051460362	0.0	1.52990264256	0.0	0.0	2.64255910987	0.0	0.0	1.80806675939	0.0	8.76216968011	1.66898470097	0.278164116829	2.22531293463	1.66898470097	0.0	0.139082058414	0.0	0.0	2.08623087622	0.0	0.0	0.0	0.0	0.556328233658	0.0	0.0	0.139082058414	0.0	0.0	0.139082058414	3.75521557719	0.0	0.0	0.0	0.139082058414	0.0	0.0	0.0	0.0	0.0	0.0	0.0	0.0	0.0
WHD-0021-2013-07-17-Bv6_	3.39042292905	3.42537574275	14.7850401957	0.0	43.2715833625	3.49528137015	2.2719328906	0.0	0.0	1.99231038099	0.419433764418	0.0	1.64278224397	0.0	3.98462076197	1.95735756728	4.7535826634	1.29325410696	1.46801817546	0.0	0.0	0.559245019224	0.0	2.55155540021	0.069905627403	0.279622509612	0.524292205523	0.0	0.873820342538	0.0	0.0	0.139811254806	0.0	0.0	0.0	3.91471513457	0.0	0.0	0.139811254806	0.069905627403	0.0	0.384480950717	0.0	0.0349528137015	0.0	0.139811254806	0.139811254806	0.139811254806	0.174764068508
WHD-0027-2013-07-17-Bv6_	1.51713314151	1.36018833377	3.1127386869	0.0	9.70442061208	0.470834423228	1.51713314151	0.0	0.0	1.0986136542	0.0261574679571	0.0261574679571	0.104629871828	0.0	68.6371959194	0.0784724038713	0.209259743657	0.235417211614	0.366204551399	0.653936698928	0.0	0.0	0.0	0.470834423228	0.0	0.0	0.0784724038713	0.0	0.0261574679571	0.0	0.0	0.0523149359142	0.0	0.0	0.0	2.95579387915	0.0	0.0	5.72848548261	0.0	0.0	0.0	0.0	0.0	0.0	0.0523149359142	0.0	0.0	0.0
WHD-0060-2013-08-07-Bv6_	9.00321543408	3.2154340836	10.8252947481	0.0	10.3965702036	9.53912111468	3.00107181136	39.2282958199	0.0	0.5359056806	0.0	0.10718113612	0.0	0.0	2.679528403	0.0	0.0	0.0	0.0	0.0	0.0	0.0	0.0	0.0	0.0	0.0	0.0	0.0	0.0	0.0	0.0	0.10718113612	0.0	0.0	0.0	3.53697749196	0.0	0.0	0.0	0.0	0.0	0.0	0.0	0.0	0.0	0.10718113612	0.0	0.0	0.0
WHD-0074-2013-10-02-Bv6_	1.56482861401	2.23546944858	4.73174366617	0.0	13.5245901639	0.372578241431	2.57078986587	0.819672131148	0.0	1.56482861401	0.0	0.0	0.186289120715	0.0	46.870342772	0.111773472429	0.335320417288	6.89269746647	2.38450074516	0.298062593145	0.0	0.111773472429	0.0	0.260804769001	0.0	0.0372578241431	0.0	0.372578241431	0.0745156482861	0.0	0.0	0.0372578241431	0.0	0.0	0.0	1.00596125186	0.0	0.111773472429	11.7734724292	0.149031296572	0.0	0.0372578241431	0.0	0.0	0.0372578241431	0.0372578241431	0.0	0.0	0.0
WHD-0076-2013-10-02-Bv6_	3.93013100437	4.36681222707	6.76855895197	0.0	35.3711790393	0.655021834061	7.20524017467	1.96506550218	0.0	1.74672489083	0.0	0.218340611354	0.0	0.0	0.873362445415	0.0	4.80349344978	0.218340611354	12.8820960699	0.0	0.0	0.655021834061	0.0	0.0	0.0	0.0	0.436681222707	0.0	0.436681222707	0.0	0.0	0.0	0.0	0.0	0.0	0.0	0.0	1.09170305677	0.0	0.0	0.0	0.0	0.0	0.436681222707	0.0	0.218340611354	2.18340611354	0.0	5.02183406114
WHD-0087-2013-11-06-Bv6_	4.60792239289	4.44624090542	5.41632983023	0.0	34.1147938561	0.16168148747	4.85044462409	1.8593371059	0.0	4.36540016168	0.0	0.0	0.0	0.0	0.970088924818	0.0	8.8116410671	0.0808407437348	10.8326596605	0.16168148747	0.0	0.970088924818	0.0	0.242522231205	0.0	0.16168148747	1.69765561843	0.0	0.16168148747	0.0	0.0	0.16168148747	0.0	0.0	0.808407437348	0.0	0.0	2.34438156831	0.0	0.0	0.0	0.0808407437348	0.0	0.242522231205	0.0808407437348	0.0	1.53597413096	0.0	4.76960388036
[truncated: 50 more columns]
