# Supplementary material for: Oligotyping reveals community level habitat selection within the genus Vibrio
Source: Front Microbiol. 2014 Nov 13;5:563. doi: 10.3389/fmicb.2014.00563 (PMC4230168; doi:10.3389/fmicb.2014.00563)
Supplement: Supplementary file 6 [file DataSheet2.ZIP › HTML-OUTPUT/matrix_percents_oligo_sets.txt]

	0-1-i_	0-1-ii_	0-1-w_	0-2-i-1_	0-2-i_	0-2-w_	0-3-i_	0-3-ii_	0-3-w_	0-4-i_	0-4-ii_	0-4-w_	0-C-w_	10ION-3_	11ION-3_	18-1-i_	18-1-ii_	18-1-w_	18-2-i_	18-2-ii_	18-2-w_	18-3-i_	18-3-w_	18-4-i_	18-4-ii_	18-4-w_	18-C-w_	30-1-i_	30-1-ii_	30-1-w_	30-2-i_	30-2-ii_	30-2-w_	30-3-i_	30-3-ii_	30-3-w_	30-4-i_	30-4-ii_	30-4-w_	30-C-w_	44ION-3_	5-1-i_	5-1-ii_	5-1-w_	5-2-i_	5-2-ii_	5-2-w_	5-3-i_	5-3-ii_
Set_0	7.78693888235	0.0470422203928	11.7352056169	0.78125	0.105718888441	13.753368646	5.83974649163	16.2117724433	11.6967509025	2.12552133059	0.181004575393	19.1931540342	14.2216085606	38.2768826044	46.2089130873	8.37910011589	5.9627016129	12.1623532739	8.08945751272	6.58299309441	12.5452534191	47.8786657261	27.1697847799	42.2276004639	10.5271107084	9.42039913537	13.2509341765	13.8675817521	21.1496800846	24.8227307015	18.2965299685	48.3134170322	33.9835109592	70.7709373267	80.5293672801	27.3090364453	10.7020547945	36.6317169069	27.8949222485	12.0633024784	29.3932230102	0.276229220029	0.230935287916	0.31566063261	1.3367991088	3.197353914	2.05414092713	0.471887550201	0.286216419784
Set_1	22.1829603455	0.576267199812	13.4068873287	67.0138888889	0.0805477245268	1.90502741381	79.3722649766	60.5228543242	12.7075812274	76.5288176474	41.8774196792	4.17006248302	2.86503279254	0.953633673134	0.226860254083	0.151156346047	0.120967741935	21.7225286381	0.0100740442251	0.241947678814	0.0402252614642	0.312405522523	12.0621747081	0.0957999294106	0.0855862659216	0.59820037199	52.4288588675	0.176624949536	0.488689606529	8.94644204174	4.17981072555	0.0100842030959	0.191031570481	1.65885140927	0.282329216032	49.3260109835	0.0251813053989	0.201633229156	0.744803985708	63.9295312033	1.23456790123	91.8788609311	90.5818565189	88.0177800683	11.8455254363	33.572216097	54.2614635126	95.9638554217	93.3517449159
Set_2	7.59062949876	0.223450546866	3.54396522902	3.03819444444	0.0453080950463	10.3986618344	0.940596549469	3.58434725419	3.57400722022	2.12552133059	0.110613907185	13.6104319478	4.07317915085	12.7589608681	0.0655374067352	18.4461127626	22.8679435484	13.8452835525	19.8912003224	18.3376178235	16.5124698311	10.7276025396	20.5162470108	3.71098673927	13.6233197402	12.9945206857	8.8818626042	6.40896245458	7.93490855963	4.89313552929	7.41324921136	7.28583673675	9.04886386487	4.89588060304	3.14091252836	5.5416874688	11.1603545528	4.66780925497	4.33294751145	2.89638698119	32.9918571053	0.30636331676	0.230935287916	0.592668942859	37.0590419606	6.50496141125	6.07202049119	0.431726907631	2.68641727341
Set_3	11.2550713257	0.399858873339	1.77198261451	5.55555555556	0.0855819573097	16.7456556082	0.845027916101	9.04307793489	1.26353790614	11.8587005678	56.2371159938	24.0695463189	0.724887814981	0.361723117396	0.907441016334	38.5801380561	49.3195564516	24.8055437703	39.1930690576	31.9874993699	27.9364440869	15.9830696362	8.93233928823	0.252105077396	31.3799526758	27.4317599155	9.5142282265	0.74182478805	1.31492770417	1.00075433744	3.54889589905	0.156305147986	0.100542931832	0.897494075531	0.0907486765818	2.64603095357	23.5697018533	0.478878919246	0.0754868904434	3.16512391759	0.157604412924	5.56978554568	7.51543752196	7.80132706307	27.4043817304	18.2469680265	28.8232635227	1.45582329317	1.93321616872
Set_4	1.6359115299	0.105844995884	2.70812437312	0.78125	0.0201369311317	3.82864046092	0.392334389618	0.493258796449	2.27436823105	0.432139088488	0.0553069535924	3.81689758218	3.41732827062	13.0220322262	0.0604960677556	0.28719705749	0.186491935484	1.1879507849	3.24887926258	7.64655476587	6.02373290426	1.16396251134	2.35616823745	6.96818433923	1.50531138297	3.78525109335	2.64443805691	8.26604763827	10.4942314474	8.98164445562	15.8517350158	4.40175465134	4.35350894832	1.16976755912	1.63851777162	2.27159261108	1.2943190975	7.93930839802	7.21151426702	1.82143923559	1.97005516154	0.0200893978203	0.015060997038	0.251240095342	1.07686594876	0.661521499449	0.557480789513	0.035140562249	0.0150640220939
Set_5	10.8624525586	0.152887216277	10.6318956871	1.30208333333	0.0855819573097	11.3000650497	2.0320909411	2.81157513976	11.2635379061	1.8994020401	0.165920860777	16.4085846237	13.3241284087	22.920092075	47.2070982053	6.64080213634	2.29334677419	4.20025456088	5.86813076109	3.39734865669	8.89983909895	8.37448352313	15.0232100155	41.980537488	4.8079343503	6.0121650832	1.32221902846	63.2317319338	49.2266612928	40.8700025145	25.7886435331	35.2543740231	27.7096320129	4.6084808148	9.2513234182	6.98951572641	4.30096696213	44.4853311826	52.5791354235	2.62765004479	17.6779616496	0.467078499322	0.406646920026	1.05005475746	2.37653174898	2.09481808159	0.929134649189	0.0602409638554	0.0853627918654
Set_6	2.3687998953	0.0352816652946	0.835840855901	0.260416666667	0.0352396294805	4.73933649289	0.357124893114	1.29891483065	0.541516245487	1.50746193659	0.362009150787	7.57946210269	0.24162927166	1.47977638935	0.978019762049	14.4858164962	5.1814516129	10.3097157403	11.1872261119	20.1270225314	18.0862831858	2.7007961302	3.23533549022	0.796652044572	29.7085032472	30.4981651837	2.61569416499	0.777149777957	0.957227064336	0.628614533568	1.8927444795	0.731104724449	0.563040418259	11.6573387788	1.94101336022	2.34648027958	42.0074536664	1.5172900494	1.10714105984	0.358315915199	0.998161281849	0.120536386922	0.045182991114	0.173935450622	1.55959896027	1.70893054024	4.41464517101	0.0451807228916	0.00502134069797
Set_7	22.5886664049	98.0595084088	52.0896021398	16.40625	99.3757551349	28.0364278413	7.01171973241	1.13449523183	54.9458483755	0.819054318878	0.266478958218	0.203748981255	57.404211253	0.0	0.0	0.0755781730236	0.0604838709677	1.35765803988	0.141036619151	2.34386813852	0.0402252614642	0.0302327925023	0.921367280912	0.55967327182	0.015103458692	0.0452420449404	3.93791319345	0.0	0.0	0.0955494091023	16.4826498423	0.196641960369	0.0100542931832	0.00504210154793	0.0	0.474288567149	0.0402900886382	0.0100816614578	0.0251622968145	0.895789787996	0.0525348043079	0.125558736377	0.05020332346	0.37363911615	13.7764574824	30.0441014333	0.130581085832	0.356425702811	0.381621893045
Set_8	2.57819657113	0.0	0.234035439652	0.0868055555556	0.0	4.53489452653	0.145867914089	0.657678395265	0.324909747292	0.733631475805	0.105586002313	6.69654985058	0.0	0.0986517592897	0.247025610002	10.2635158966	12.1471774194	6.53372931693	11.2124112225	8.33711376581	7.96460176991	4.09654338406	1.87790125193	0.0605052185751	7.64235009817	7.65093248882	0.114975567692	0.161485668147	0.347624565469	0.0955494091023	0.0788643533123	0.0252105077396	0.025135732958	0.277315585136	0.0100831862869	0.0499251123315	6.28525382756	0.0856941223914	0.0251622968145	0.0597193191998	0.0262674021539	0.065290542916	0.065264320498	0.135283128261	0.631266245823	0.992282249173	1.70759881473	0.0953815261044	0.0200853627919
Set_9	7.31579636173	0.0117605550982	0.735539953193	3.125	0.0	0.0371712666109	0.895327196821	1.21670503124	0.180505415162	0.864278176976	0.165920860777	0.162999185004	0.20711080428	0.361723117396	0.0504133897963	0.0251927243412	0.0504032258065	0.240418611229	0.00503702211253	0.0403246131357	0.0452534191472	0.040310390003	0.0562667041778	0.0504210154793	0.0	0.0452420449404	0.258695027307	0.191764230925	0.327472416746	0.412371134021	0.709779179811	0.236978772752	0.276493062538	0.065547320123	0.100831862869	0.224663005492	0.00503626107977	0.0705716302047	0.407629208394	8.95789787996	0.210139217231	0.105469338557	0.07530498519	0.122399020808	0.222799851467	0.661521499449	0.110491688012	0.175702811245	0.291237760482
Set_10	0.0261745844785	0.0	0.033433634236	0.0	0.0	0.10222098318	0.0251496403601	0.0328839197632	0.0	0.0	0.0	0.108666123336	0.03451846738	0.361723117396	0.0	0.0	0.00504032258065	0.0707113562438	0.0302221326752	0.0	0.00502815768302	0.040310390003	0.0281333520889	0.0302526092876	0.00503448623068	0.0653496204695	0.229951135384	0.0100928542592	0.0151141115421	0.0100578325371	0.0	0.0403368123834	0.0301628795496	0.0605052185751	0.0604991177212	0.0	0.0100725221595	0.0151224921867	0.0301947561773	0.0895789787996	1.52350932493	0.0	0.005020332346	0.00644205372673	0.0	0.0	0.0150670483652	0.0	0.0
Set_11	0.287920429263	0.0	0.0	0.0	0.0	0.0	0.0301795684322	0.0328839197632	0.0	0.0452238580976	0.0	0.0	0.03451846738	1.01940151266	0.0	0.0	0.0	0.0141422712488	0.0	0.0	0.0	0.00503879875038	0.00703333802223	0.0	0.0	0.00502689388227	0.0	0.0151392813888	0.100760743614	0.0100578325371	0.0	0.0352947108355	0.170922984114	0.00504210154793	0.0201663725737	0.0	0.0	0.0302449843734	0.271752805596	0.0	1.365904912	0.0	0.0	0.0	0.0	0.0	0.00502234945508	0.0	0.00502134069797
Set_12	0.157047506871	0.141126661178	0.267469073888	0.173611111111	0.0453080950463	0.325248582845	0.0754489210804	0.180861558698	0.28880866426	0.0502487312195	0.0	0.27166530834	1.58784949948	0.723446234791	0.241984271022	0.0100770897365	0.00504032258065	0.0282845424975	0.0251851105626	0.0856898029135	0.130732099759	0.0	0.0351666901111	0.257147178944	0.0956552383829	0.321721208465	1.17849956884	1.30702462656	1.6978185299	0.945436258486	0.788643533123	0.347905006807	0.336818821637	0.0756315232189	0.115956642299	0.0499251123315	0.0755439161966	0.226837382801	0.22646067133	1.40340400119	0.945626477541	0.0	0.010040664692	0.0193261611802	0.0	0.551267916207	0.160715182562	0.0	0.0
Set_13	0.68053919644	0.0117605550982	0.668672684721	0.0	0.0100684655658	0.929281665273	0.130778129873	0.180861558698	0.397111913357	0.150746193659	0.0150837146161	1.10024449878	0.897480151881	1.57842814864	2.96430732002	0.549201390638	0.246975806452	0.45255267996	0.493628167028	0.373002671506	0.663716814159	0.468608283785	1.34336756225	2.45550345384	0.387655439762	0.437339767758	0.028743891923	3.37101332257	2.54420877626	2.35856172995	1.18296529968	1.51767256593	1.12105368993	0.373115514546	0.327703554323	0.549176235647	0.322320709106	2.91360016131	3.8246691158	0.1194386384	1.44470711847	0.0552458440058	0.02510166173	0.0450943760871	0.445599702934	0.220507166483	0.0803575912812	0.00502008032129	0.00502134069797
Set_14	0.0	0.0352816652946	0.0	0.173611111111	0.0	0.0	0.00502992807203	0.0	0.0	0.0100497462439	0.0	0.013583265417	0.03451846738	0.0328839197632	0.0	0.0	0.0	0.0	0.00503702211253	0.00504057664197	0.0	0.0	0.0	0.0	0.0	0.0	0.028743891923	0.0	0.00503803718071	0.0	0.473186119874	0.00504210154793	0.0	0.0	0.0	0.0	0.00503626107977	0.0	0.0	0.0	0.0525348043079	0.0	0.0	0.00644205372673	0.111399925733	0.330760749724	0.0	0.0	0.0
Set_15	0.0261745844785	0.0	0.100300902708	0.0	0.0	0.0557568999164	0.0100598561441	0.0164419598816	0.0361010830325	0.0	0.0	0.081499592502	0.13807386952	1.01940151266	0.0	0.0	0.0	0.0424268137463	0.0	0.0	0.0351971037812	0.0100775975008	0.00703333802223	0.0	0.0	0.0201075755291	0.114975567692	0.00504642712959	0.00503803718071	0.0	0.0	0.0	0.0351900261412	0.0100842030959	0.0	0.0	0.0	0.0	0.0503245936289	0.0298596595999	1.49724192277	0.0	0.0	0.0	0.0	0.0	0.00502234945508	0.0	0.0
Set_16	0.0392618767177	0.0235211101964	0.33433634236	0.0868055555556	0.00503423278292	0.130099433138	0.236406619385	0.0	0.0	0.0	0.00502790487204	0.013583265417	0.03451846738	0.723446234791	0.0100826779593	0.0	0.0	0.0989958987413	0.0	0.0	0.00502815768302	0.0	0.0	0.0	0.0	0.0452420449404	0.0	0.0857892612031	1.88422590559	0.945436258486	1.10410094637	0.0100842030959	19.128292781	0.0	0.0100831862869	0.0249625561658	0.0	0.0806532916625	0.256655427507	0.0	0.446545836617	0.0	0.0	0.0901887521742	0.928332714445	0.0551267916207	0.0502234945508	0.0	0.0
Set_17	0.0392618767177	0.0117605550982	0.100300902708	0.0	0.0	0.0	0.0251496403601	0.0	0.072202166065	0.00502487312195	0.0	0.027166530834	0.10355540214	0.328839197632	0.00504133897963	0.0	0.0	0.395983594965	0.0	0.0	0.00502815768302	0.0	0.323533549022	0.0	0.0	0.0	1.23598735269	0.0	0.0100760743614	0.0100578325371	0.0	0.0	0.0703800522823	0.0	0.00504159314343	0.0499251123315	0.0	0.0151224921867	0.045292134266	0.0597193191998	1.07696348831	0.0351564461855	0.0	0.00644205372673	0.0	0.0	0.0	0.0200803212851	0.0
Set_18	0.261745844785	0.0117605550982	0.100300902708	0.0868055555556	0.0	1.0222098318	0.206227050953	0.904307793489	0.0	0.0452238580976	0.0	1.15457756045	0.0690369347601	1.21670503124	0.211736237145	1.04297878773	0.751008064516	0.834394003677	0.201480884501	0.0856898029135	0.452534191472	4.52484127784	2.9118019412	0.131094640246	0.0201379449227	0.0653496204695	0.574877838459	0.317924909164	0.307320268024	2.03168217249	1.261829653	0.574799576463	1.36235672632	1.95633540059	1.31081421729	0.698951572641	0.0151087832393	0.161306583325	0.276785264959	0.477754553598	1.05069608616	0.0251117472754	0.0	0.0193261611802	0.408466394356	0.0	0.115514037467	0.0150602409639	0.0100426813959
Set_19	0.0	0.0	0.0	0.0	0.0	0.0	0.0	0.0	0.0	0.0	0.0	0.0	0.0	0.0657678395265	0.0	0.0	0.0	0.0	0.0	0.0	0.0	0.0	0.0	0.0	0.0	0.0	0.0	0.0	0.0	0.0	0.0	0.0	0.0	0.0	0.0	0.0	0.0	0.0	0.0	0.0	0.0	0.0	0.0	0.0	0.0	0.0	0.0	0.0	0.0
Set_20	0.235571260306	0.0	0.0668672684721	0.0	0.0	0.669082798996	0.176047482521	0.953633673134	0.072202166065	0.0552736043415	0.0	0.787829394186	0.10355540214	0.230187438343	0.211736237145	0.881745351942	0.614919354839	0.692971291189	0.135999597038	0.186501335753	0.130732099759	3.46669354026	2.22956815305	0.171431452629	0.0402758898454	0.0201075755291	0.28743891923	0.0504642712959	0.156179152602	0.0704048277596	0.0	0.131094640246	0.135732957973	1.3361569102	0.942777917822	0.574138791812	0.0302175664786	0.181469906241	0.196265915153	0.0597193191998	0.105069608616	0.0	0.005020332346	0.0450943760871	0.0	0.0	0.0502234945508	0.0200803212851	0.00502134069797
Set_21	0.0	0.0	0.0	0.0	0.0	0.0	0.0	0.0	0.0	0.0	0.0	0.0	0.0	0.0657678395265	0.0	0.0	0.0	0.0141422712488	0.0	0.0	0.0	0.0	0.0	0.0	0.0	0.0	0.0	0.0	0.0	0.0	0.0	0.0	0.0	0.0	0.0	0.0	0.0	0.0	0.0	0.0	0.315208825847	0.0	0.0	0.0	0.0	0.0	0.0	0.0	0.0
Set_22	0.0	0.0	0.0	0.0	0.0	0.0	0.0	0.0	0.0	0.0	0.0	0.0	0.0	0.230187438343	0.0	0.0	0.0	0.0	0.0	0.0	0.010056315366	0.0	0.0	0.0	0.0	0.0	0.0	0.0	0.0	0.0	0.0	0.0	0.00502714659159	0.0	0.0	0.0	0.0	0.0	0.0	0.0	2.10139217231	0.0	0.0	0.0	0.0	0.0	0.0	0.0	0.0
Set_23	0.0654364611962	0.0	0.0668672684721	0.0	0.0	0.0464640832636	0.196167194809	0.0	0.0	0.0	0.0	0.040749796251	0.0	0.328839197632	0.0151240169389	0.0151156346047	0.0403225806452	0.0424268137463	0.0705183095754	0.0	0.311745776348	0.0	0.0	0.00504210154793	0.0	0.0201075755291	0.0	0.105974969721	0.07053252053	1.7752074428	0.473186119874	0.368073412999	1.13110798311	0.0	0.035291152004	0.0499251123315	0.0	0.0302449843734	0.0402596749031	0.0298596595999	0.0262674021539	0.0	0.0	0.0193261611802	0.0	0.0	0.0100446989102	0.0	0.0
Set_24	0.0	0.0	0.0	0.0868055555556	0.0	0.00929281665273	0.0	0.0	0.0	0.0150746193659	0.0452511438484	0.027166530834	0.03451846738	0.0986517592897	0.0	0.0503854486824	0.0403225806452	0.0	0.0453331990127	0.0352840364938	0.00502815768302	0.0201551950015	0.0140666760445	0.0	0.00503448623068	0.0351882571759	0.028743891923	0.00504642712959	0.0	0.0	0.0	0.0	0.00502714659159	0.00504210154793	0.0	0.0249625561658	0.0100725221595	0.0	0.0	0.0597193191998	0.183871815077	0.0150670483652	0.005020332346	0.0193261611802	0.0742666171556	0.0	0.0150670483652	0.0	0.00502134069797
Set_25	0.0654364611962	0.0	0.0	0.0	0.0	0.10222098318	0.0	0.0	0.0361010830325	0.0100497462439	0.0	0.190165715838	0.0	0.131535679053	0.0655374067352	0.00503854486824	0.00504032258065	0.0	0.0	0.0	0.00502815768302	0.0100775975008	0.0	0.065547320123	0.00503448623068	0.0603227265872	0.0	0.600524828421	0.730515391204	0.432486799095	0.0788643533123	0.0201684061917	0.00502714659159	0.0100842030959	0.0151247794303	0.0	0.0100725221595	0.0856941223914	0.0503245936289	0.0	0.13133701077	0.0	0.0	0.00644205372673	0.0	0.0	0.0150670483652	0.0	0.0
Set_26	0.0	0.0235211101964	0.033433634236	0.0	0.0	1.16160208159	0.0150897842161	0.0164419598816	0.0	0.0	0.0	0.040749796251	0.0	0.0328839197632	0.0705787457149	0.00503854486824	0.00504032258065	0.0	0.0100740442251	0.0151217299259	0.0502815768302	0.0503879875038	0.0211000140667	0.0252105077396	0.0201379449227	0.33177499623	0.718597298074	0.0151392813888	0.0100760743614	0.176012069399	0.0788643533123	0.0554631170272	0.0854614920571	0.0453789139313	0.0655407108646	0.0249625561658	0.0100725221595	0.0352858151023	0.15600624025	0.0895789787996	0.13133701077	0.0	0.0	0.37363911615	0.297066468622	0.0	0.065290542916	0.0	0.0
Set_27	0.0261745844785	0.0	0.0	0.0	0.0	0.0	0.00502992807203	0.0	0.0361010830325	0.0	0.0	0.027166530834	0.03451846738	0.559026635975	0.0100826779593	0.00503854486824	0.00504032258065	0.0	0.00503702211253	0.0	0.00502815768302	0.0100775975008	0.0140666760445	0.0605052185751	0.0	0.0100537877645	0.0	0.161485668147	0.0806085948914	0.0100578325371	0.0	0.0453789139313	0.0100542931832	0.0	0.0151247794303	0.0249625561658	0.0	0.050408307289	0.045292134266	0.0	1.47097452062	0.0	0.0	0.0	0.0	0.110253583241	0.0	0.0	0.0
Set_28	0.0130872922392	0.0	0.033433634236	0.0	0.0	0.0	0.0	0.0	0.0	0.0	0.0	0.0	0.0	0.0328839197632	0.0	0.0	0.0	0.0	0.0	0.0201623065679	0.0201126307321	0.00503879875038	0.0	0.0151263046438	0.0	0.0	0.0	0.00504642712959	0.0201521487229	0.0100578325371	0.0	0.0	0.0	0.0	0.0151247794303	0.0249625561658	0.0	0.0050408307289	0.0201298374516	0.0	0.13133701077	0.0	0.0	0.0	0.0	0.0	0.0	0.0	0.0
Set_29	0.0	0.0	0.0	0.0	0.0	0.0	0.00502992807203	0.0	0.0	0.0	0.0	0.0	0.0	0.131535679053	0.0	0.0	0.0	0.0	0.0	0.0	0.0	0.0	0.0	0.0	0.0	0.0	0.0	0.0	0.0	0.0	0.0	0.0	0.0	0.0	0.0	0.0	0.0	0.0	0.0	0.0	0.210139217231	0.0	0.0	0.0	0.0	0.0	0.0	0.0	0.0
Set_30	0.0130872922392	0.0	0.0	0.0	0.0	0.0185856333055	0.00502992807203	0.0	0.0	0.0	0.0	0.013583265417	0.03451846738	0.0657678395265	0.0	0.020154179473	0.0201612903226	0.0141422712488	0.0100740442251	0.00504057664197	0.00502815768302	0.00503879875038	0.0	0.0	0.00503448623068	0.0100537877645	0.0	0.0201857085184	0.00503803718071	0.00502891626854	0.0	0.0	0.00502714659159	0.00504210154793	0.00504159314343	0.0	0.00503626107977	0.0050408307289	0.00503245936289	0.0	0.183871815077	0.0	0.0	0.00644205372673	0.0742666171556	0.0	0.0100446989102	0.0	0.0
Set_31	1.12550713257	0.0	0.033433634236	0.520833333333	0.0	0.0	0.115688345657	0.213745478461	0.0	0.100497462439	0.0150837146161	0.0	0.0690369347601	0.0657678395265	0.00504133897963	0.00503854486824	0.0	0.0	0.0	0.0	0.0	0.00503879875038	0.00703333802223	0.00504210154793	0.0	0.0	0.028743891923	0.0353249899071	0.0201521487229	0.0201156650742	0.0	0.0453789139313	0.025135732958	0.00504210154793	0.00504159314343	0.0	0.0	0.0100816614578	0.0150973780887	0.0298596595999	0.0525348043079	0.0150670483652	0.020081329384	0.0257682149069	0.0	0.165380374862	0.0200893978203	0.0200803212851	0.0251067034898
Set_32	0.0130872922392	0.0	0.0668672684721	0.0	0.0	0.0	0.0	0.0	0.0	0.0	0.0	0.0	0.03451846738	0.0328839197632	0.00504133897963	0.0	0.0	0.0	0.0	0.0	0.00502815768302	0.0	0.0140666760445	0.0	0.0	0.0	0.0	0.0	0.0	0.0	0.0	0.0	0.0	0.0	0.0	0.0	0.0	0.0	0.00503245936289	0.0	0.105069608616	0.0	0.0	0.0	0.0	0.0	0.0	0.0	0.0
Set_33	0.0	0.0	0.0	0.0	0.0	0.0	0.0	0.0	0.0	0.0	0.0	0.0	0.0	0.0328839197632	0.0	0.0	0.0	0.0	0.0	0.0	0.0	0.0	0.0	0.0	0.0	0.00502689388227	0.0	0.0	0.0	0.0	0.0	0.0	0.0	0.00504210154793	0.0	0.0	0.0	0.0	0.0	0.0	0.0788022064618	0.0	0.0	0.0	0.0	0.0	0.0	0.0	0.0
Set_34	0.0	0.0	0.0	0.0	0.0	0.0	0.0	0.0	0.0	0.0	0.0	0.0	0.03451846738	0.263071358106	0.0	0.0	0.0	0.0	0.0	0.0	0.0	0.0	0.0	0.0	0.0	0.0	0.028743891923	0.0	0.0	0.00502891626854	0.0	0.0	0.0	0.0	0.0	0.0	0.0	0.0	0.0	0.0	0.236406619385	0.0	0.0	0.0	0.0	0.0	0.0	0.0	0.0
Set_35	0.0	0.0117605550982	0.0	0.0	0.0	0.00929281665273	0.0	0.0	0.0	0.0	0.0	0.0	0.0	0.0657678395265	0.0	0.0	0.0	0.0	0.0	0.00504057664197	0.00502815768302	0.0	0.0	0.0	0.0	0.00502689388227	0.0	0.0100928542592	0.00503803718071	0.186069901936	0.0	0.0	0.00502714659159	0.0	0.0	0.0	0.0	0.0	0.0	0.0	0.0262674021539	0.0	0.0	0.0	0.0	0.0	0.0	0.0	0.0
Set_36	0.0523491689569	0.0	0.033433634236	0.0	0.0	0.0	0.216286907097	0.0493258796449	0.072202166065	0.18089543239	0.0854743828247	0.0	0.0	0.0	0.0	0.0	0.0	0.0282845424975	0.0	0.0	0.0	0.0	0.0140666760445	0.0	0.0	0.0	0.0862316757689	0.0	0.0	0.0201156650742	0.0	0.0	0.0	0.00504210154793	0.0	0.0249625561658	0.0	0.0	0.0100649187258	0.0895789787996	0.0	0.190849279293	0.185752296802	0.135283128261	0.0	0.330760749724	0.0602681934609	0.140562248996	0.155661561637
Set_37	0.0	0.0	0.0	0.0	0.0	0.0	0.0	0.0	0.0	0.0	0.0	0.0	0.13807386952	0.0	0.0	0.0	0.0	0.0	0.0	0.0	0.0	0.0	0.0	0.0	0.0	0.0	0.0	0.0	0.0	0.0	0.0	0.0	0.0	0.0	0.0	0.0	0.0	0.0	0.0	0.0	0.0	0.0	0.0	0.0	0.0	0.0	0.0	0.0	0.0
Set_38	0.0	0.0	0.0	0.0	0.0	0.0	0.0	0.0	0.0	0.0	0.0	0.0	0.0	0.0	0.0	0.0	0.0	0.0	0.0	0.0	0.0	0.0	0.0	0.0	0.0	0.0	0.0	0.0	0.0	0.0	0.0788643533123	0.0	0.0	0.0	0.0	0.0	0.0	0.0	0.0	0.0	0.0	0.0	0.0	0.0	0.0371333085778	0.0551267916207	0.0	0.0	0.0
Set_39	0.0	0.0	0.0	0.0	0.0	0.0278784499582	0.0	0.0	0.0	0.0	0.0	0.013583265417	0.0	0.0	0.0	0.020154179473	0.0201612903226	0.0	0.0352591547877	0.0201623065679	0.0251407884151	0.0201551950015	0.0140666760445	0.00504210154793	0.0302069173841	0.0201075755291	0.028743891923	0.0201857085184	0.0	0.0	0.0	0.0151263046438	0.0150814397748	0.0151263046438	0.00504159314343	0.0	0.0251813053989	0.0100816614578	0.0	0.0	0.105069608616	0.0	0.0	0.0	0.259933160045	0.0	0.00502234945508	0.0	0.00502134069797
Set_40	0.0392618767177	0.0	0.0	0.0868055555556	0.0	0.0185856333055	0.201197122881	0.0986517592897	0.0	0.155771066781	0.0653627633365	0.027166530834	0.0	0.0	0.0	0.0	0.0	0.0424268137463	0.0	0.0	0.0	0.0	0.0211000140667	0.0	0.0	0.00502689388227	0.0862316757689	0.0	0.0	0.0251445813427	0.0	0.0	0.0	0.00504210154793	0.00504159314343	0.149775336995	0.0	0.0	0.0	0.0597193191998	0.0	0.190849279293	0.15060997038	0.161051343168	0.0	0.0	0.0904022901914	0.251004016064	0.155661561637
Set_41	0.0130872922392	0.0	0.0	0.0	0.0	0.0	0.0	0.0	0.0	0.0	0.0	0.0	0.0	0.0657678395265	0.00504133897963	0.0	0.0	0.0	0.00503702211253	0.00504057664197	0.00502815768302	0.0	0.0	0.0	0.0	0.0	0.0	0.0	0.00503803718071	0.00502891626854	0.0	0.00504210154793	0.0	0.0	0.0	0.0249625561658	0.0	0.0100816614578	0.0	0.0	0.0262674021539	0.0	0.0	0.0	0.0	0.0	0.0	0.0	0.0
Set_42	0.0	0.0	0.0	0.0	0.0	0.0	0.0	0.0	0.0	0.0	0.0	0.0	0.0	0.0	0.0	0.0	0.0	0.0	0.0	0.0	0.0	0.0	0.0	0.0	0.0	0.0	0.0	0.0	0.0	0.0	0.0	0.0	0.0	0.0	0.0	0.0	0.0	0.0	0.0	0.0	0.0	0.0	0.0	0.0	0.0	0.0	0.0	0.0	0.0
Set_43	0.0785237534354	0.0	0.033433634236	0.260416666667	0.0	0.0	0.171017554449	0.0822097994081	0.0361010830325	0.0954725893171	0.0603348584645	0.0	0.0	0.0	0.0	0.0	0.0	0.0282845424975	0.0	0.0	0.0	0.0	0.0140666760445	0.0	0.0	0.0	0.028743891923	0.0	0.0	0.0201156650742	0.0	0.0	0.0	0.0	0.0	0.0499251123315	0.0	0.0050408307289	0.0	0.0895789787996	0.0	0.190849279293	0.145589638034	0.0644205372673	0.0	0.0551267916207	0.0351564461855	0.150602409639	0.185789605825
Set_44	0.0392618767177	0.0235211101964	0.0	0.0	0.0	0.0	0.160957698305	0.0986517592897	0.0361010830325	0.0602984774634	0.0804464779526	0.0	0.0	0.0	0.0	0.0	0.0	0.0424268137463	0.0	0.0	0.0	0.0	0.0351666901111	0.0	0.0	0.0	0.0862316757689	0.0	0.0	0.0100578325371	0.0	0.0	0.0	0.0100842030959	0.00504159314343	0.099850224663	0.0	0.0	0.0	0.1194386384	0.0	0.180804580383	0.105426979266	0.070862590994	0.0	0.110253583241	0.0602681934609	0.140562248996	0.175746924429
Set_45	0.366444182699	0.0	0.100300902708	0.0	0.00503423278292	0.0	0.0402394245762	0.0328839197632	0.0361010830325	0.0452238580976	0.00502790487204	0.0	0.0	0.0	0.0201653559185	0.00503854486824	0.00504032258065	0.0	0.0	0.0	0.00502815768302	0.0	0.0	0.0	0.0	0.0	0.028743891923	0.0151392813888	0.0201521487229	0.0754337440282	0.0788643533123	0.0302526092876	0.0	0.00504210154793	0.0	0.149775336995	0.0	0.0050408307289	0.00503245936289	0.0298596595999	0.0	0.00502234945508	0.0	0.0	0.0	0.0	0.0	0.0	0.0200853627919
Set_46	0.0	0.0	0.0	0.0	0.0	0.0	0.0	0.0	0.0	0.0	0.0	0.0	0.0	0.0328839197632	0.0	0.0	0.0	0.0	0.0	0.0	0.0	0.0	0.0	0.0	0.0	0.0	0.0	0.0	0.0	0.0	0.0	0.0	0.0	0.0	0.0	0.0	0.0	0.0	0.0	0.0	0.0	0.0	0.0	0.0	0.0	0.0	0.0	0.0	0.0
Set_47	0.0	0.0	0.0	0.0	0.0	0.0	0.0	0.0	0.0	0.0	0.0	0.0	0.03451846738	0.0	0.0	0.0	0.0	0.0	0.0	0.0	0.0	0.0	0.0	0.0	0.0	0.0	0.0	0.0	0.0	0.0	0.0	0.0	0.0	0.0	0.0	0.0	0.0	0.0	0.0	0.0	0.0	0.0	0.0	0.0	0.0	0.0	0.0	0.0	0.0
Set_48	0.0	0.0	0.0	0.0	0.0	0.0	0.0	0.0	0.0	0.0	0.0	0.0	0.0	0.0	0.0	0.0	0.0	0.0	0.0	0.0	0.0	0.0	0.0	0.0	0.0	0.0	0.0	0.0	0.0	0.0	0.0	0.0	0.0	0.0	0.0	0.0	0.0	0.0	0.0	0.0	0.0	0.0	0.0	0.0	0.0	0.0	0.0	0.0	0.0
Set_49	0.0261745844785	0.0	0.0668672684721	0.0868055555556	0.0	0.0	0.0905387052965	0.0657678395265	0.0	0.0602984774634	0.0452511438484	0.027166530834	0.03451846738	0.0	0.00504133897963	0.0	0.0	0.0282845424975	0.0	0.0	0.0	0.00503879875038	0.00703333802223	0.0	0.0	0.0	0.0862316757689	0.0	0.0	0.0301734976113	0.0	0.0	0.0	0.0	0.0	0.17473789316	0.0	0.0	0.00503245936289	0.268736936399	0.0	0.160715182562	0.115467643958	0.0257682149069	0.0	0.110253583241	0.0301340967305	0.145582329317	0.185789605825
Set_50	0.0	0.0	0.0	0.0	0.0	0.0	0.0	0.0	0.0	0.0	0.0	0.0	0.0	0.0	0.0	0.0	0.0	0.0	0.0	0.0	0.0	0.0	0.0	0.0	0.0	0.0	0.0	0.0	0.0	0.0	0.0	0.0	0.0	0.0	0.0	0.0	0.0	0.0	0.0	0.0	0.0	0.0	0.0	0.0	0.0	0.0	0.0	0.0	0.0
Set_51	0.0	0.0	0.0	0.0	0.0	0.00929281665273	0.0	0.0	0.0	0.0	0.0	0.0	0.0	0.0657678395265	0.0201653559185	0.0	0.0	0.0	0.0	0.0100811532839	0.0	0.0	0.0	0.0	0.00503448623068	0.0	0.0	0.0	0.0100760743614	0.0	0.0	0.0151263046438	0.00502714659159	0.0	0.00504159314343	0.0499251123315	0.0	0.0050408307289	0.0	0.0298596595999	0.0525348043079	0.0	0.0	0.0	0.0	0.0	0.0100446989102	0.0	0.0
Set_52	0.0261745844785	0.0	0.0	0.0	0.0	0.0278784499582	0.00502992807203	0.0164419598816	0.0361010830325	0.0100497462439	0.0	0.081499592502	0.0	0.0328839197632	0.171405525308	0.0100770897365	0.00504032258065	0.0	0.0100740442251	0.00504057664197	0.0	0.0201551950015	0.0	0.0504210154793	0.0	0.0	0.028743891923	0.00504642712959	0.0201521487229	0.0251445813427	0.0	0.0957999294106	0.025135732958	0.0201684061917	0.0302495588606	0.0	0.0	0.0201633229156	0.0100649187258	0.0298596595999	0.105069608616	0.0	0.0	0.0	0.0	0.0	0.00502234945508	0.0	0.0
Set_53	0.0261745844785	0.0940844407856	0.133734536944	0.0	0.100684655658	0.0278784499582	0.0100598561441	0.0	0.0	0.0	0.0	0.0	0.03451846738	0.0	0.0	0.0	0.0	0.0	0.0	0.0	0.0	0.0	0.0	0.0	0.0	0.0	0.028743891923	0.0	0.0	0.0	0.0	0.0	0.0	0.0	0.0	0.0	0.0	0.0	0.0	0.0	0.0	0.0	0.0	0.0	0.0371333085778	0.0551267916207	0.0	0.0	0.0
Set_54	0.0	0.0	0.0	0.0	0.0	0.0	0.0	0.0	0.0361010830325	0.0	0.0	0.0	0.0	0.0	0.0	0.0	0.0	0.692971291189	0.0	0.0	0.0	0.0	0.766633844423	0.0	0.0	0.0	0.028743891923	0.0	0.0	0.00502891626854	0.0	0.0	0.0	0.0	0.0	0.0	0.0	0.0	0.0150973780887	0.0	0.0	0.0	0.0	0.0	0.0	0.0	0.0	0.0	0.0
Set_55	0.0	0.0	0.0	0.0	0.0	0.0	0.0	0.0	0.0	0.0	0.0	0.0	0.0	0.0657678395265	0.0	0.0	0.0	0.0	0.0	0.0	0.0	0.0	0.0	0.0	0.0	0.0	0.0	0.0	0.0	0.0	0.0	0.0	0.0	0.0	0.0	0.0	0.0	0.0	0.0	0.0	0.0262674021539	0.0	0.0	0.0	0.0	0.0	0.0	0.0	0.0
Set_56	0.0	0.0	0.0	0.0	0.0	0.0	0.0	0.0	0.0	0.0	0.0	0.0	0.0	0.0	0.0	0.0	0.0	0.0	0.0	0.0	0.0	0.0	0.0	0.0	0.0	0.0	0.0	0.0	0.0	0.0	0.0	0.0	0.0	0.0	0.0	0.0	0.0	0.0	0.00503245936289	0.0	0.0	0.0	0.0	0.0	0.0	0.0	0.0	0.0	0.0
Set_57	0.0	0.0	0.0	0.0	0.0	0.0	0.0	0.0	0.0	0.0	0.0	0.0	0.0	0.0	0.0100826779593	0.0	0.0	0.0	0.0	0.0	0.0	0.0	0.0	0.0	0.0	0.0	0.0	0.0	0.0	0.0	0.0	0.0	0.0	0.0	0.0	0.0	0.0	0.0	0.0	0.0	0.0	0.0	0.0	0.0	0.0	0.0	0.0	0.0	0.0
Set_58	0.0	0.0	0.0	0.0	0.0	0.0	0.0	0.0	0.0	0.0	0.0	0.0	0.0	0.0328839197632	0.0	0.0	0.0	0.0	0.0	0.0	0.0	0.0	0.0	0.0	0.0	0.0	0.0	0.0	0.0	0.0	0.0	0.0	0.0	0.0	0.0	0.0	0.0	0.0	0.0	0.0	0.0	0.0	0.0	0.0	0.0	0.0	0.0	0.0	0.0
Set_59	0.0	0.0	0.0	0.0	0.0	0.0	0.0	0.0	0.0	0.0	0.0	0.0	0.0	0.0	0.0	0.0	0.0	0.0	0.0	0.0	0.0	0.0	0.0	0.0	0.0	0.0	0.0	0.0	0.0	0.0	0.0	0.0	0.0	0.0	0.0	0.0	0.0	0.0	0.0	0.0	0.0	0.0	0.0	0.0	0.0	0.0	0.0	0.0	0.0
Set_60	0.0	0.0	0.0	0.0	0.0	0.0	0.0	0.0164419598816	0.0361010830325	0.0	0.0	0.0	0.0	0.0	0.0	0.0	0.0	0.0	0.0	0.0	0.0	0.0	0.0	0.0	0.0	0.0	0.0	0.0	0.0	0.00502891626854	0.0	0.00504210154793	0.0	0.0	0.00504159314343	0.0	0.0	0.0	0.0	0.0	0.0262674021539	0.0	0.0	0.0	0.0	0.0	0.0	0.0	0.0
Set_61	0.0	0.0	0.0	0.0	0.0	0.0278784499582	0.0	0.0164419598816	0.0	0.0100497462439	0.0452511438484	0.013583265417	0.0	0.0	0.0	0.0302312692095	0.0352822580645	0.0	0.0554072432378	0.0604869197036	0.00502815768302	0.0201551950015	0.0140666760445	0.0	0.0453103760761	0.0150806816468	0.0	0.0	0.00503803718071	0.0	0.0	0.0	0.0	0.0	0.0	0.0	0.0251813053989	0.0	0.0	0.0	0.0	0.0	0.010040664692	0.0128841074535	0.0371333085778	0.0551267916207	0.0200893978203	0.0	0.0
Set_62	0.0	0.0	0.0	0.0	0.0	0.0	0.0	0.0	0.0	0.0	0.0	0.0	0.0	0.0	0.0	0.0	0.0	0.0	0.0	0.0	0.0	0.0	0.00703333802223	0.0	0.0	0.0	0.0	0.0	0.00503803718071	0.0	0.0	0.0	0.00502714659159	0.0	0.0	0.0	0.0	0.0	0.00503245936289	0.0	0.0	0.0	0.0	0.0	0.0	0.0	0.0	0.0	0.0
Set_63	0.0	0.0	0.0	0.0	0.0	0.0	0.0	0.0	0.0	0.0	0.0	0.013583265417	0.0	0.0	0.0	0.0	0.0	0.0	0.0	0.0	0.0	0.0	0.0	0.0	0.0	0.0	0.0	0.0	0.0	0.0	0.0	0.0	0.0	0.0	0.0	0.0	0.0	0.0	0.0	0.0	0.0	0.0	0.0	0.0	0.0	0.0	0.0	0.0	0.0
Set_64	0.0	0.0	0.0	0.0868055555556	0.0	0.0	0.0	0.0	0.0	0.0	0.0	0.0	0.0	0.0	0.0	0.0	0.0	0.0	0.0	0.00504057664197	0.0	0.0	0.0	0.0100842030959	0.0	0.0	0.0	0.00504642712959	0.00503803718071	0.0	0.0	0.0	0.00502714659159	0.0	0.0	0.0	0.0	0.0	0.0	0.0	0.0	0.0	0.0	0.0	0.0	0.0	0.0	0.0	0.0
Set_65	0.0	0.0	0.0	0.0	0.0	0.0	0.0	0.0	0.0	0.0	0.0	0.0	0.0	0.0	0.0	0.0	0.0	0.0	0.0	0.0	0.0	0.0	0.0	0.0	0.0	0.0	0.0	0.0	0.0	0.0	0.0	0.0	0.0	0.0	0.0	0.0	0.0	0.0	0.00503245936289	0.0	0.0262674021539	0.0	0.0	0.0	0.0	0.0	0.0	0.0	0.0
Set_66	0.0	0.0	0.0	0.0	0.0	0.0	0.0	0.0	0.0	0.0	0.0	0.0	0.0	0.0	0.0	0.0	0.0	0.0	0.0	0.0	0.0	0.0	0.0	0.0	0.0	0.0	0.0	0.0	0.0	0.0	0.0	0.0	0.0	0.0	0.0	0.0	0.0	0.0	0.0	0.0	0.0262674021539	0.0	0.0	0.0	0.0	0.0	0.0	0.0	0.0
Set_67	0.0	0.0	0.0	0.0	0.0	0.0	0.0	0.0	0.0	0.0	0.0	0.013583265417	0.0	0.0	0.0	0.0100770897365	0.0	0.0	0.0151110663376	0.0302434598518	0.010056315366	0.00503879875038	0.0	0.0	0.0402758898454	0.0201075755291	0.0	0.0	0.0	0.00502891626854	0.0	0.00504210154793	0.0	0.0302526092876	0.00504159314343	0.0	0.0654713940371	0.0050408307289	0.0	0.0	0.0	0.0	0.0	0.0	0.0	0.0551267916207	0.0	0.0	0.0
Set_68	0.0	0.0	0.0	0.0	0.0	0.0	0.0	0.0	0.0	0.0	0.0	0.0	0.0	0.0	0.0	0.0	0.0	0.0	0.0	0.00504057664197	0.0	0.0	0.0	0.0	0.0	0.0	0.0	0.0	0.0	0.0	0.0	0.0	0.0	0.0	0.0	0.0	0.0	0.0	0.0	0.0	0.0	0.0	0.0	0.0	0.0	0.0	0.0	0.0	0.0
Set_69	0.0	0.0	0.0	0.0	0.0	0.0	0.0	0.0	0.0	0.0	0.0	0.0	0.0	0.0	0.0	0.0	0.00504032258065	0.0707113562438	0.0	0.0	0.0	0.0	0.0	0.0	0.0	0.0	0.0	0.0	0.0	0.0	0.0	0.0	0.00502714659159	0.0	0.0	0.0	0.0	0.0	0.0201298374516	0.0298596595999	0.0	0.0	0.0	0.0	0.0	0.0	0.0	0.0	0.0
Set_70	0.0130872922392	0.0	0.033433634236	0.0	0.0	0.0	0.0	0.0	0.0	0.0	0.0	0.0	0.0	0.0	0.0	0.0	0.0	0.0	0.0	0.0	0.0	0.0	0.0	0.0	0.0	0.0	0.0	0.0	0.0	0.0	0.0	0.0	0.0	0.0	0.0	0.0	0.0	0.0	0.0	0.0	0.0	0.0	0.0	0.0	0.0	0.0	0.0	0.0	0.0
Set_71	0.0	0.0	0.0	0.0	0.0	0.0	0.0	0.0	0.0	0.0	0.0	0.0	0.0	0.0	0.0	0.0	0.0	0.0	0.0	0.0	0.00502815768302	0.0	0.0	0.00504210154793	0.0	0.0	0.0	0.00504642712959	0.0100760743614	0.0	0.0788643533123	0.0151263046438	0.0100542931832	0.00504210154793	0.00504159314343	0.0	0.0	0.0	0.0	0.0298596595999	0.0	0.0	0.0	0.0	0.0	0.0	0.0	0.0	0.0
Set_72	0.0	0.0	0.0	0.0	0.0	0.0	0.0	0.0	0.0	0.0	0.0	0.0	0.0	0.0	0.0	0.0	0.0	0.0	0.0	0.0	0.0	0.0	0.0	0.0	0.0	0.0	0.0	0.0	0.0	0.0	0.0	0.0	0.0	0.0	0.0	0.0	0.0	0.0	0.0	0.0	0.0	0.0	0.0	0.0	0.0	0.0	0.0	0.0	0.0
Set_73	0.0	0.0	0.0	0.0	0.0	0.0	0.0	0.0	0.0	0.0	0.0	0.0	0.0	0.0	0.0	0.0	0.0	0.0	0.0	0.0	0.0	0.0	0.0	0.0	0.0	0.0	0.0	0.0	0.0	0.0	0.0	0.0	0.0	0.0	0.0	0.0	0.0	0.0	0.0	0.0	0.0	0.0	0.0	0.0	0.0	0.0	0.0	0.0	0.0
Set_74	0.0	0.0	0.0	0.0	0.0	0.0	0.0	0.0	0.0	0.0	0.0	0.0	0.0	0.0	0.0	0.0	0.0	0.0	0.0	0.0	0.0	0.0	0.0	0.0	0.0	0.0	0.0	0.0	0.0	0.0	0.0	0.0	0.0	0.0	0.0	0.0	0.0	0.0	0.0	0.0	0.0	0.0	0.0	0.0	0.0	0.0551267916207	0.0	0.0	0.0
Set_75	0.0	0.0	0.0	0.0	0.0	0.0	0.0	0.0	0.0	0.0	0.0	0.0	0.0	0.0	0.0	0.0	0.0	0.0	0.0	0.0	0.0	0.0	0.0	0.0	0.0	0.0	0.0	0.0	0.0	0.0	0.0	0.0	0.0	0.0	0.0	0.0	0.0	0.0	0.0	0.0	0.0	0.0	0.0	0.0	0.0	0.0	0.0	0.0	0.0
Set_76	0.0	0.0	0.0	0.0	0.0	0.0	0.0	0.0	0.0	0.0	0.0	0.0	0.0	0.0	0.0	0.0	0.0	0.0	0.0	0.0	0.0	0.0	0.0	0.0	0.0	0.0	0.0	0.0	0.0	0.0	0.0	0.0	0.0	0.0	0.0	0.0	0.0	0.0	0.0	0.0	0.0	0.0	0.0	0.0	0.0	0.0	0.0	0.0	0.0
Set_77	0.0	0.0	0.0	0.0	0.0	0.0	0.0	0.0	0.0	0.0	0.0	0.0	0.0	0.0	0.0	0.0	0.0	0.0	0.0	0.0	0.0	0.0	0.0	0.0	0.0	0.0	0.0	0.0	0.0	0.0201156650742	0.0	0.00504210154793	0.0	0.0	0.0	0.0	0.0	0.0	0.0	0.0	0.0	0.0	0.0	0.0	0.0	0.0	0.0	0.0	0.0
Set_78	0.0392618767177	0.0	0.0	0.0	0.0	0.0	0.00502992807203	0.0164419598816	0.0	0.0	0.00502790487204	0.0	0.0	0.0	0.0	0.0	0.0	0.0	0.0	0.0	0.0	0.0	0.0	0.0	0.0	0.0	0.0	0.00504642712959	0.0	0.00502891626854	0.0	0.0	0.0	0.0	0.0	0.0	0.0	0.0	0.0	0.0	0.0	0.0	0.0	0.0	0.0	0.0	0.0	0.0	0.0
Set_79	0.0	0.0	0.0	0.0	0.0	0.0	0.0	0.0	0.0	0.0	0.0	0.0	0.0	0.0	0.0	0.0	0.0	0.0	0.0	0.0	0.0	0.0	0.0	0.0	0.0	0.0	0.0	0.0	0.00503803718071	0.0	0.0	0.0	0.0	0.0	0.0	0.0	0.0	0.0	0.0	0.0	0.0	0.0	0.0	0.00644205372673	0.0	0.0	0.0	0.0	0.0
Set_80	0.0	0.0	0.0	0.0	0.0	0.0	0.0	0.0	0.0	0.0	0.0	0.0	0.0	0.0	0.0	0.0	0.0	0.0	0.0	0.0	0.0	0.0	0.0	0.0	0.0	0.0	0.0	0.0	0.0	0.0	0.0	0.0	0.0	0.0	0.0	0.0	0.0	0.0	0.0	0.0	0.0	0.0	0.0	0.0	0.0	0.0	0.0	0.0	0.0
Set_81	0.0	0.0	0.0	0.0	0.0	0.0	0.0	0.0	0.0	0.0	0.0	0.0	0.0	0.0	0.0	0.0	0.0	0.0	0.0	0.0	0.0	0.0	0.0	0.0	0.0	0.0	0.0	0.0	0.0	0.0	0.0	0.0	0.0	0.0	0.0	0.0	0.0	0.0	0.0	0.0	0.0	0.0	0.0	0.0	0.0	0.0	0.00502234945508	0.0	0.0
Set_82	0.0	0.0	0.0	0.0	0.0	0.0	0.0	0.0	0.0	0.0	0.0	0.0	0.0	0.0	0.0	0.0	0.0	0.0	0.0	0.0	0.0	0.0	0.0	0.0	0.0	0.0	0.028743891923	0.0	0.0	0.0	0.0	0.0	0.0	0.0	0.0	0.0	0.0	0.0	0.0	0.0	0.0	0.0	0.0	0.0	0.0	0.0	0.0	0.0	0.0
Set_83	0.0392618767177	0.0	0.0	0.0	0.0	0.0	0.00502992807203	0.0	0.0	0.0	0.0	0.0	0.0	0.0	0.0	0.0	0.0	0.0	0.0	0.0	0.0	0.0	0.0	0.0	0.0	0.0	0.0	0.0	0.0	0.0	0.0788643533123	0.0	0.0	0.0	0.0	0.0	0.0	0.0	0.0	0.0	0.0	0.0	0.0	0.0	0.0	0.0	0.0	0.0	0.00502134069797
Set_84	0.0	0.0	0.0	0.0	0.0	0.0	0.0	0.0	0.0	0.0	0.0	0.0	0.0	0.0	0.0	0.0	0.0	0.0	0.0	0.0	0.0	0.0	0.0	0.0	0.0	0.0	0.0	0.0	0.0	0.0	0.0	0.0	0.0	0.0	0.0	0.0	0.0	0.0	0.0	0.0	0.0	0.0	0.0	0.0	0.0	0.0	0.0	0.0	0.0
Set_85	0.0	0.0	0.0	0.0	0.0	0.0	0.0	0.0	0.0	0.0	0.0	0.0	0.0	0.0	0.0	0.0	0.0	0.0	0.0	0.0	0.0	0.0	0.0	0.0	0.0	0.0	0.0	0.0	0.0	0.0	0.0	0.0	0.0	0.0	0.0	0.0	0.0	0.0	0.0	0.0	0.0	0.0	0.0	0.0	0.0	0.0	0.0	0.0	0.0
Set_86	0.0	0.0	0.0	0.0	0.0	0.0	0.0	0.0	0.0	0.0	0.0	0.0	0.0	0.0	0.0	0.0	0.0	0.0	0.0	0.0	0.0	0.0	0.0	0.0	0.0	0.0	0.0	0.0	0.0	0.0	0.0	0.0	0.0	0.0	0.0	0.0	0.0	0.0	0.0	0.0	0.0	0.0	0.0	0.0	0.0	0.0	0.0	0.0	0.0
Set_87	0.0	0.0	0.0	0.0	0.0	0.0	0.0	0.0	0.0	0.0	0.0	0.0	0.0	0.0328839197632	0.0	0.0	0.0	0.0	0.0	0.0	0.0	0.0	0.0	0.0	0.0	0.0	0.0	0.0	0.0	0.0	0.0	0.0	0.0	0.0	0.0	0.0	0.0	0.0	0.0	0.0	0.0	0.0	0.0	0.0	0.0	0.0	0.0	0.0	0.0
Set_88	0.0	0.0	0.0	0.0	0.0	0.0	0.0	0.0	0.0	0.0	0.0	0.0	0.0	0.0	0.0	0.0	0.0	0.0	0.0	0.0	0.0	0.0	0.0	0.00504210154793	0.0	0.0	0.0	0.0	0.00503803718071	0.0	0.0	0.0	0.0	0.00504210154793	0.0	0.0	0.0	0.0050408307289	0.0	0.0	0.0	0.0	0.0	0.0	0.0	0.0	0.0	0.0	0.0
Set_89	0.0	0.0	0.0	0.0	0.0	0.0	0.0	0.0	0.0	0.0	0.0	0.0	0.0	0.0	0.0	0.0	0.0	0.0	0.0	0.0	0.0	0.0	0.0	0.0	0.0	0.0	0.0	0.0	0.0	0.0	0.0	0.0	0.0	0.0	0.0	0.0	0.0	0.0	0.0	0.0	0.0	0.0	0.0	0.0	0.0	0.0	0.0	0.0	0.0
Set_90	0.0	0.0	0.0	0.0	0.0	0.0	0.0	0.0	0.0	0.0	0.0	0.0	0.0	0.0	0.0	0.0	0.0	0.0	0.0	0.0	0.0	0.0	0.0	0.0	0.0	0.0	0.0	0.0	0.0	0.0	0.0	0.0	0.0	0.0	0.0	0.0	0.0	0.0	0.0	0.0	0.0	0.0	0.0	0.0	0.0	0.0	0.0	0.0	0.0
Set_91	0.0	0.0	0.0	0.0	0.0	0.0	0.0	0.0	0.0	0.0	0.0	0.0	0.0	0.0	0.0	0.0	0.0	0.0	0.0	0.0	0.0	0.0	0.0	0.0	0.0	0.0	0.0	0.0	0.0	0.0	0.0	0.0	0.0	0.0	0.0	0.0	0.0	0.0	0.0	0.0	0.0	0.0	0.0	0.0	0.0	0.0	0.0	0.0	0.0
Set_92	0.0	0.0	0.0	0.0	0.0	0.0	0.0	0.0	0.0	0.0	0.0	0.0	0.0	0.0	0.0	0.0	0.0	0.0	0.0	0.0	0.0	0.0	0.0	0.0	0.0	0.0	0.0	0.0	0.0	0.0	0.0	0.0	0.0	0.0	0.0	0.0	0.0	0.0	0.0	0.0	0.0	0.0	0.0	0.0	0.0	0.0	0.0	0.0	0.0
Set_93	0.0	0.0	0.0	0.0	0.0	0.0	0.0	0.0	0.0	0.0	0.0	0.0	0.0	0.0	0.0	0.0	0.0	0.0	0.0	0.0	0.0	0.0	0.0	0.0	0.0	0.0	0.0	0.0	0.0	0.0	0.0	0.0	0.0	0.0	0.0	0.0	0.0	0.0	0.0	0.0	0.0	0.0	0.0	0.0	0.0	0.0	0.0	0.0	0.0
Set_94	0.0	0.0	0.0	0.0	0.0	0.0	0.0	0.0	0.0	0.0	0.0	0.0	0.0	0.0	0.0	0.0	0.0	0.0	0.0	0.0	0.0	0.0	0.0	0.0	0.0	0.0	0.0	0.0	0.0	0.0	0.0	0.0	0.0	0.0	0.0	0.0	0.0	0.0	0.0	0.0	0.0	0.0	0.0	0.0	0.0	0.0	0.0	0.0	0.0
Set_95	0.0	0.0	0.0	0.0	0.0	0.0	0.0	0.0	0.0	0.0	0.0	0.0	0.0	0.0	0.0	0.0	0.0	0.0	0.0	0.0	0.0	0.0	0.0	0.0	0.0	0.0	0.0	0.0	0.0	0.0	0.0	0.0	0.0	0.0	0.0	0.0	0.0	0.0	0.0	0.0	0.0	0.0	0.0	0.0	0.0	0.0	0.0	0.0	0.0
Set_96	0.0	0.0	0.0	0.0	0.0	0.0	0.0	0.0	0.0	0.0	0.0	0.0	0.0	0.0	0.0	0.0	0.0	0.0	0.0	0.0	0.0	0.0	0.0	0.0	0.0	0.0	0.0	0.0	0.0	0.0	0.0	0.0	0.0	0.0	0.0	0.0	0.0	0.0	0.0	0.0	0.0	0.0	0.0	0.0	0.0	0.0	0.0	0.0	0.0
Set_97	0.0	0.0	0.0	0.0	0.0	0.0	0.0	0.0	0.0	0.0	0.0	0.0	0.0	0.0	0.0	0.0	0.0	0.0	0.0	0.0	0.0	0.0	0.0	0.0	0.0	0.0	0.0	0.0	0.0	0.0	0.0	0.0	0.0	0.0	0.0	0.0	0.0	0.0	0.0	0.0	0.0	0.0	0.0	0.0	0.0	0.0	0.0	0.0	0.0
[truncated: 134 more columns]
