# Supplementary material for: Oligotyping reveals community level habitat selection within the genus Vibrio
Source: Front Microbiol. 2014 Nov 13;5:563. doi: 10.3389/fmicb.2014.00563 (PMC4230168; doi:10.3389/fmicb.2014.00563)
Supplement: Supplementary file 6 [file DataSheet2.ZIP › HTML-OUTPUT/network.gexf]

<?xml version="1.0" encoding="UTF-8"?>
<gexf xmlns:viz="http:///www.gexf.net/1.1draft/viz" xmlns="http://www.gexf.net/1.2draft" version="1.2">
<meta lastmodifieddate="2010-01-01+23:42">
    <creator>Oligotyping pipeline</creator>
    <creator>Network description for noaquifer-PADDED-WITH-GAPS</creator>
</meta>
<graph type="static" defaultedgetype="undirected">

<attributes class="node" type="static">
    <attribute id="0" title="environment" type="string" />
</attributes>

<nodes>
    <node id="0-1-i_" label="0-1-i_">
        <viz:size value="8"/>
        <attvalues>
            <attvalue id="0" value="LowSalt_Fish"/>
        </attvalues>
    </node>
    <node id="0-1-ii_" label="0-1-ii_">
        <viz:size value="8"/>
        <attvalues>
            <attvalue id="0" value="LowSalt_Fish"/>
        </attvalues>
    </node>
    <node id="0-1-w_" label="0-1-w_">
        <viz:size value="8"/>
        <attvalues>
            <attvalue id="0" value="LowSalt_Water"/>
        </attvalues>
    </node>
    <node id="0-2-i-1_" label="0-2-i-1_">
        <viz:size value="8"/>
        <attvalues>
            <attvalue id="0" value="LowSalt_Fish"/>
        </attvalues>
    </node>
    <node id="0-2-i_" label="0-2-i_">
        <viz:size value="8"/>
        <attvalues>
            <attvalue id="0" value="LowSalt_Fish"/>
        </attvalues>
    </node>
    <node id="0-2-w_" label="0-2-w_">
        <viz:size value="8"/>
        <attvalues>
            <attvalue id="0" value="LowSalt_Water"/>
        </attvalues>
    </node>
    <node id="0-3-i_" label="0-3-i_">
        <viz:size value="8"/>
        <attvalues>
            <attvalue id="0" value="LowSalt_Fish"/>
        </attvalues>
    </node>
    <node id="0-3-ii_" label="0-3-ii_">
        <viz:size value="8"/>
        <attvalues>
            <attvalue id="0" value="LowSalt_Fish"/>
        </attvalues>
    </node>
    <node id="0-3-w_" label="0-3-w_">
        <viz:size value="8"/>
        <attvalues>
            <attvalue id="0" value="LowSalt_Water"/>
        </attvalues>
    </node>
    <node id="0-4-i_" label="0-4-i_">
        <viz:size value="8"/>
        <attvalues>
            <attvalue id="0" value="LowSalt_Fish"/>
        </attvalues>
    </node>
    <node id="0-4-ii_" label="0-4-ii_">
        <viz:size value="8"/>
        <attvalues>
            <attvalue id="0" value="LowSalt_Fish"/>
        </attvalues>
    </node>
    <node id="0-4-w_" label="0-4-w_">
        <viz:size value="8"/>
        <attvalues>
            <attvalue id="0" value="LowSalt_Water"/>
        </attvalues>
    </node>
    <node id="0-C-w_" label="0-C-w_">
        <viz:size value="8"/>
        <attvalues>
            <attvalue id="0" value="LowSalt_WaterControl"/>
        </attvalues>
    </node>
    <node id="10ION-3_" label="10ION-3_">
        <viz:size value="8"/>
        <attvalues>
            <attvalue id="0" value="Sponge"/>
        </attvalues>
    </node>
    <node id="11ION-3_" label="11ION-3_">
        <viz:size value="8"/>
        <attvalues>
            <attvalue id="0" value="Sponge"/>
        </attvalues>
    </node>
    <node id="18-1-i_" label="18-1-i_">
        <viz:size value="8"/>
        <attvalues>
            <attvalue id="0" value="HighSalt_Fish"/>
        </attvalues>
    </node>
    <node id="18-1-ii_" label="18-1-ii_">
        <viz:size value="8"/>
        <attvalues>
            <attvalue id="0" value="HighSalt_Fish"/>
        </attvalues>
    </node>
    <node id="18-1-w_" label="18-1-w_">
        <viz:size value="8"/>
        <attvalues>
            <attvalue id="0" value="HighSalt_Water"/>
        </attvalues>
    </node>
    <node id="18-2-i_" label="18-2-i_">
        <viz:size value="8"/>
        <attvalues>
            <attvalue id="0" value="HighSalt_Fish"/>
        </attvalues>
    </node>
    <node id="18-2-ii_" label="18-2-ii_">
        <viz:size value="8"/>
        <attvalues>
            <attvalue id="0" value="HighSalt_Fish"/>
        </attvalues>
    </node>
    <node id="18-2-w_" label="18-2-w_">
        <viz:size value="8"/>
        <attvalues>
            <attvalue id="0" value="HighSalt_Water"/>
        </attvalues>
    </node>
    <node id="18-3-i_" label="18-3-i_">
        <viz:size value="8"/>
        <attvalues>
            <attvalue id="0" value="HighSalt_Fish"/>
        </attvalues>
    </node>
    <node id="18-3-w_" label="18-3-w_">
        <viz:size value="8"/>
        <attvalues>
            <attvalue id="0" value="HighSalt_Water"/>
        </attvalues>
    </node>
    <node id="18-4-i_" label="18-4-i_">
        <viz:size value="8"/>
        <attvalues>
            <attvalue id="0" value="HighSalt_Fish"/>
        </attvalues>
    </node>
    <node id="18-4-ii_" label="18-4-ii_">
        <viz:size value="8"/>
        <attvalues>
            <attvalue id="0" value="HighSalt_Fish"/>
        </attvalues>
    </node>
    <node id="18-4-w_" label="18-4-w_">
        <viz:size value="8"/>
        <attvalues>
            <attvalue id="0" value="HighSalt_Water"/>
        </attvalues>
    </node>
    <node id="18-C-w_" label="18-C-w_">
        <viz:size value="8"/>
        <attvalues>
            <attvalue id="0" value="HighSalt_WaterControl"/>
        </attvalues>
    </node>
    <node id="30-1-i_" label="30-1-i_">
        <viz:size value="8"/>
        <attvalues>
            <attvalue id="0" value="HighSalt_Fish"/>
        </attvalues>
    </node>
    <node id="30-1-ii_" label="30-1-ii_">
        <viz:size value="8"/>
        <attvalues>
            <attvalue id="0" value="HighSalt_Fish"/>
        </attvalues>
    </node>
    <node id="30-1-w_" label="30-1-w_">
        <viz:size value="8"/>
        <attvalues>
            <attvalue id="0" value="HighSalt_Water"/>
        </attvalues>
    </node>
    <node id="30-2-i_" label="30-2-i_">
        <viz:size value="8"/>
        <attvalues>
            <attvalue id="0" value="HighSalt_Fish"/>
        </attvalues>
    </node>
    <node id="30-2-ii_" label="30-2-ii_">
        <viz:size value="8"/>
        <attvalues>
            <attvalue id="0" value="HighSalt_Fish"/>
        </attvalues>
    </node>
    <node id="30-2-w_" label="30-2-w_">
        <viz:size value="8"/>
        <attvalues>
            <attvalue id="0" value="HighSalt_Water"/>
        </attvalues>
    </node>
    <node id="30-3-i_" label="30-3-i_">
        <viz:size value="8"/>
        <attvalues>
            <attvalue id="0" value="HighSalt_Fish"/>
        </attvalues>
    </node>
    <node id="30-3-ii_" label="30-3-ii_">
        <viz:size value="8"/>
        <attvalues>
            <attvalue id="0" value="HighSalt_Fish"/>
        </attvalues>
    </node>
    <node id="30-3-w_" label="30-3-w_">
        <viz:size value="8"/>
        <attvalues>
            <attvalue id="0" value="HighSalt_Water"/>
        </attvalues>
    </node>
    <node id="30-4-i_" label="30-4-i_">
        <viz:size value="8"/>
        <attvalues>
            <attvalue id="0" value="HighSalt_Fish"/>
        </attvalues>
    </node>
    <node id="30-4-ii_" label="30-4-ii_">
        <viz:size value="8"/>
        <attvalues>
            <attvalue id="0" value="HighSalt_Fish"/>
        </attvalues>
    </node>
    <node id="30-4-w_" label="30-4-w_">
        <viz:size value="8"/>
        <attvalues>
            <attvalue id="0" value="HighSalt_Water"/>
        </attvalues>
    </node>
    <node id="30-C-w_" label="30-C-w_">
        <viz:size value="8"/>
        <attvalues>
            <attvalue id="0" value="HighSalt_WaterControl"/>
        </attvalues>
    </node>
    <node id="44ION-3_" label="44ION-3_">
        <viz:size value="8"/>
        <attvalues>
            <attvalue id="0" value="Sponge"/>
        </attvalues>
    </node>
    <node id="5-1-i_" label="5-1-i_">
        <viz:size value="8"/>
        <attvalues>
            <attvalue id="0" value="LowSalt_Fish"/>
        </attvalues>
    </node>
    <node id="5-1-ii_" label="5-1-ii_">
        <viz:size value="8"/>
        <attvalues>
            <attvalue id="0" value="LowSalt_Fish"/>
        </attvalues>
    </node>
    <node id="5-1-w_" label="5-1-w_">
        <viz:size value="8"/>
        <attvalues>
            <attvalue id="0" value="LowSalt_Water"/>
        </attvalues>
    </node>
    <node id="5-2-i_" label="5-2-i_">
        <viz:size value="8"/>
        <attvalues>
            <attvalue id="0" value="LowSalt_Fish"/>
        </attvalues>
    </node>
    <node id="5-2-ii_" label="5-2-ii_">
        <viz:size value="8"/>
        <attvalues>
            <attvalue id="0" value="LowSalt_Fish"/>
        </attvalues>
    </node>
    <node id="5-2-w_" label="5-2-w_">
        <viz:size value="8"/>
        <attvalues>
            <attvalue id="0" value="LowSalt_Water"/>
        </attvalues>
    </node>
    <node id="5-3-i_" label="5-3-i_">
        <viz:size value="8"/>
        <attvalues>
            <attvalue id="0" value="LowSalt_Fish"/>
        </attvalues>
    </node>
    <node id="5-3-ii_" label="5-3-ii_">
        <viz:size value="8"/>
        <attvalues>
            <attvalue id="0" value="LowSalt_Fish"/>
        </attvalues>
    </node>
    <node id="5-3-w_" label="5-3-w_">
        <viz:size value="8"/>
        <attvalues>
            <attvalue id="0" value="LowSalt_Water"/>
        </attvalues>
    </node>
    <node id="5-4-i_" label="5-4-i_">
        <viz:size value="8"/>
        <attvalues>
            <attvalue id="0" value="LowSalt_Fish"/>
        </attvalues>
    </node>
    <node id="5-4-ii_" label="5-4-ii_">
        <viz:size value="8"/>
        <attvalues>
            <attvalue id="0" value="LowSalt_Fish"/>
        </attvalues>
    </node>
    <node id="5-4-w_" label="5-4-w_">
        <viz:size value="8"/>
        <attvalues>
            <attvalue id="0" value="LowSalt_Water"/>
        </attvalues>
    </node>
    <node id="5-C-w_" label="5-C-w_">
        <viz:size value="8"/>
        <attvalues>
            <attvalue id="0" value="LowSalt_WaterControl"/>
        </attvalues>
    </node>
    <node id="63ION-3_" label="63ION-3_">
        <viz:size value="8"/>
        <attvalues>
            <attvalue id="0" value="Sponge"/>
        </attvalues>
    </node>
    <node id="D03BER-3_" label="D03BER-3_">
        <viz:size value="8"/>
        <attvalues>
            <attvalue id="0" value="Sponge"/>
        </attvalues>
    </node>
    <node id="D04BER-3_" label="D04BER-3_">
        <viz:size value="8"/>
        <attvalues>
            <attvalue id="0" value="Sponge"/>
        </attvalues>
    </node>
    <node id="D14ROS-3_" label="D14ROS-3_">
        <viz:size value="8"/>
        <attvalues>
            <attvalue id="0" value="Sponge"/>
        </attvalues>
    </node>
    <node id="D25ROCD-3_" label="D25ROCD-3_">
        <viz:size value="8"/>
        <attvalues>
            <attvalue id="0" value="Sponge"/>
        </attvalues>
    </node>
    <node id="D28ROS-3_" label="D28ROS-3_">
        <viz:size value="8"/>
        <attvalues>
            <attvalue id="0" value="Sponge"/>
        </attvalues>
    </node>
    <node id="D29ROS-3_" label="D29ROS-3_">
        <viz:size value="8"/>
        <attvalues>
            <attvalue id="0" value="Sponge"/>
        </attvalues>
    </node>
    <node id="D31ROS-3_" label="D31ROS-3_">
        <viz:size value="8"/>
        <attvalues>
            <attvalue id="0" value="Sponge"/>
        </attvalues>
    </node>
    <node id="D5ROC-3_" label="D5ROC-3_">
        <viz:size value="8"/>
        <attvalues>
            <attvalue id="0" value="Sponge"/>
        </attvalues>
    </node>
    <node id="D6ROC-3_" label="D6ROC-3_">
        <viz:size value="8"/>
        <attvalues>
            <attvalue id="0" value="Sponge"/>
        </attvalues>
    </node>
    <node id="DB0601MIN-3_" label="DB0601MIN-3_">
        <viz:size value="8"/>
        <attvalues>
            <attvalue id="0" value="Sponge"/>
        </attvalues>
    </node>
    <node id="DB0608MIN-3_" label="DB0608MIN-3_">
        <viz:size value="8"/>
        <attvalues>
            <attvalue id="0" value="Sponge"/>
        </attvalues>
    </node>
    <node id="DB1BIS-3_" label="DB1BIS-3_">
        <viz:size value="8"/>
        <attvalues>
            <attvalue id="0" value="Sponge"/>
        </attvalues>
    </node>
    <node id="DB2BIS-3_" label="DB2BIS-3_">
        <viz:size value="8"/>
        <attvalues>
            <attvalue id="0" value="Sponge"/>
        </attvalues>
    </node>
    <node id="DB3BIS-3_" label="DB3BIS-3_">
        <viz:size value="8"/>
        <attvalues>
            <attvalue id="0" value="Sponge"/>
        </attvalues>
    </node>
    <node id="DG008-01GRE-3_" label="DG008-01GRE-3_">
        <viz:size value="8"/>
        <attvalues>
            <attvalue id="0" value="Sponge"/>
        </attvalues>
    </node>
    <node id="DG008-02GRE-3_" label="DG008-02GRE-3_">
        <viz:size value="8"/>
        <attvalues>
            <attvalue id="0" value="Sponge"/>
        </attvalues>
    </node>
    <node id="GulfMCosm-13-1A-10-4_" label="GulfMCosm-13-1A-10-4_">
        <viz:size value="8"/>
        <attvalues>
            <attvalue id="0" value="Sand_PAH"/>
        </attvalues>
    </node>
    <node id="GulfMCosm-15-3A-10-4_" label="GulfMCosm-15-3A-10-4_">
        <viz:size value="8"/>
        <attvalues>
            <attvalue id="0" value="Sand_PAH"/>
        </attvalues>
    </node>
    <node id="GulfMCosm-16-4A-10-4_" label="GulfMCosm-16-4A-10-4_">
        <viz:size value="8"/>
        <attvalues>
            <attvalue id="0" value="Sand_PAH"/>
        </attvalues>
    </node>
    <node id="GulfMCosm-17-1A-10-10_" label="GulfMCosm-17-1A-10-10_">
        <viz:size value="8"/>
        <attvalues>
            <attvalue id="0" value="Sand_PAH"/>
        </attvalues>
    </node>
    <node id="GulfMCosm-18-2A-10-10_" label="GulfMCosm-18-2A-10-10_">
        <viz:size value="8"/>
        <attvalues>
            <attvalue id="0" value="Sand_PAH"/>
        </attvalues>
    </node>
    <node id="GulfMCosm-19-3A-10-10_" label="GulfMCosm-19-3A-10-10_">
        <viz:size value="8"/>
        <attvalues>
            <attvalue id="0" value="Sand_PAH"/>
        </attvalues>
    </node>
    <node id="GulfMCosm-20-4A-10-10_" label="GulfMCosm-20-4A-10-10_">
        <viz:size value="8"/>
        <attvalues>
            <attvalue id="0" value="Sand_PAH"/>
        </attvalues>
    </node>
    <node id="GulfMCosm-21-1A-10-17_" label="GulfMCosm-21-1A-10-17_">
        <viz:size value="8"/>
        <attvalues>
            <attvalue id="0" value="Sand_PAH"/>
        </attvalues>
    </node>
    <node id="GulfMCosm-22-2A-10-17_" label="GulfMCosm-22-2A-10-17_">
        <viz:size value="8"/>
        <attvalues>
            <attvalue id="0" value="Sand_PAH"/>
        </attvalues>
    </node>
    <node id="GulfMCosm-24-4A-10-17_" label="GulfMCosm-24-4A-10-17_">
        <viz:size value="8"/>
        <attvalues>
            <attvalue id="0" value="Sand_PAH"/>
        </attvalues>
    </node>
    <node id="GulfMCosm-25-5A-10-17_" label="GulfMCosm-25-5A-10-17_">
        <viz:size value="8"/>
        <attvalues>
            <attvalue id="0" value="Sand_PAH"/>
        </attvalues>
    </node>
    <node id="H10D-3_" label="H10D-3_">
        <viz:size value="8"/>
        <attvalues>
            <attvalue id="0" value="Sponge"/>
        </attvalues>
    </node>
    <node id="H11D-3_" label="H11D-3_">
        <viz:size value="8"/>
        <attvalues>
            <attvalue id="0" value="Sponge"/>
        </attvalues>
    </node>
    <node id="H12D-3_" label="H12D-3_">
        <viz:size value="8"/>
        <attvalues>
            <attvalue id="0" value="Sponge"/>
        </attvalues>
    </node>
    <node id="H13-3_" label="H13-3_">
        <viz:size value="8"/>
        <attvalues>
            <attvalue id="0" value="Sponge"/>
        </attvalues>
    </node>
    <node id="H17-3_" label="H17-3_">
        <viz:size value="8"/>
        <attvalues>
            <attvalue id="0" value="Sponge"/>
        </attvalues>
    </node>
    <node id="H18-3_" label="H18-3_">
        <viz:size value="8"/>
        <attvalues>
            <attvalue id="0" value="Sponge"/>
        </attvalues>
    </node>
    <node id="H19D-3_" label="H19D-3_">
        <viz:size value="8"/>
        <attvalues>
            <attvalue id="0" value="Sponge"/>
        </attvalues>
    </node>
    <node id="H20D-3_" label="H20D-3_">
        <viz:size value="8"/>
        <attvalues>
            <attvalue id="0" value="Sponge"/>
        </attvalues>
    </node>
    <node id="H30D-3_" label="H30D-3_">
        <viz:size value="8"/>
        <attvalues>
            <attvalue id="0" value="Sponge"/>
        </attvalues>
    </node>
    <node id="H36D-3_" label="H36D-3_">
        <viz:size value="8"/>
        <attvalues>
            <attvalue id="0" value="Sponge"/>
        </attvalues>
    </node>
    <node id="H37D-3_" label="H37D-3_">
        <viz:size value="8"/>
        <attvalues>
            <attvalue id="0" value="Sponge"/>
        </attvalues>
    </node>
    <node id="H43D-3_" label="H43D-3_">
        <viz:size value="8"/>
        <attvalues>
            <attvalue id="0" value="Sponge"/>
        </attvalues>
    </node>
    <node id="H44-3_" label="H44-3_">
        <viz:size value="8"/>
        <attvalues>
            <attvalue id="0" value="Sponge"/>
        </attvalues>
    </node>
    <node id="H5D-3_" label="H5D-3_">
        <viz:size value="8"/>
        <attvalues>
            <attvalue id="0" value="Sponge"/>
        </attvalues>
    </node>
    <node id="H7D-3_" label="H7D-3_">
        <viz:size value="8"/>
        <attvalues>
            <attvalue id="0" value="Sponge"/>
        </attvalues>
    </node>
    <node id="H8-3_" label="H8-3_">
        <viz:size value="8"/>
        <attvalues>
            <attvalue id="0" value="Sponge"/>
        </attvalues>
    </node>
    <node id="H9D-3_" label="H9D-3_">
        <viz:size value="8"/>
        <attvalues>
            <attvalue id="0" value="Sponge"/>
        </attvalues>
    </node>
    <node id="MHB-0015-20100401-HPB-2_" label="MHB-0015-20100401-HPB-2_">
        <viz:size value="8"/>
        <attvalues>
            <attvalue id="0" value="Seawater"/>
        </attvalues>
    </node>
    <node id="MHB-0017-20100622-DCP-2_" label="MHB-0017-20100622-DCP-2_">
        <viz:size value="8"/>
        <attvalues>
            <attvalue id="0" value="Seawater"/>
        </attvalues>
    </node>
    <node id="MHB-0018-20100622-HPB-1_" label="MHB-0018-20100622-HPB-1_">
        <viz:size value="8"/>
        <attvalues>
            <attvalue id="0" value="Seawater"/>
        </attvalues>
    </node>
    <node id="MHB-0019-20100622-HPB-2_" label="MHB-0019-20100622-HPB-2_">
        <viz:size value="8"/>
        <attvalues>
            <attvalue id="0" value="Seawater"/>
        </attvalues>
    </node>
    <node id="MHB-0045-20100902-St9_" label="MHB-0045-20100902-St9_">
        <viz:size value="8"/>
        <attvalues>
            <attvalue id="0" value="Seawater"/>
        </attvalues>
    </node>
    <node id="MHB-0112-20110728-St9_" label="MHB-0112-20110728-St9_">
        <viz:size value="8"/>
        <attvalues>
            <attvalue id="0" value="Seawater"/>
        </attvalues>
    </node>
    <node id="MHB-0126-20110824-St6_" label="MHB-0126-20110824-St6_">
        <viz:size value="8"/>
        <attvalues>
            <attvalue id="0" value="Seawater"/>
        </attvalues>
    </node>
    <node id="MHB-0129-20110824-St9_" label="MHB-0129-20110824-St9_">
        <viz:size value="8"/>
        <attvalues>
            <attvalue id="0" value="Seawater"/>
        </attvalues>
    </node>
    <node id="MHB-0130-20110824-St10_" label="MHB-0130-20110824-St10_">
        <viz:size value="8"/>
        <attvalues>
            <attvalue id="0" value="Seawater"/>
        </attvalues>
    </node>
    <node id="MHB-0131-20110824-St11_" label="MHB-0131-20110824-St11_">
        <viz:size value="8"/>
        <attvalues>
            <attvalue id="0" value="Seawater"/>
        </attvalues>
    </node>
    <node id="MHB-0132-20110824-St12_" label="MHB-0132-20110824-St12_">
        <viz:size value="8"/>
        <attvalues>
            <attvalue id="0" value="Seawater"/>
        </attvalues>
    </node>
    <node id="MHB-0133-20110824-St13_" label="MHB-0133-20110824-St13_">
        <viz:size value="8"/>
        <attvalues>
            <attvalue id="0" value="Seawater"/>
        </attvalues>
    </node>
    <node id="MHB-0137-20110824-St17_" label="MHB-0137-20110824-St17_">
        <viz:size value="8"/>
        <attvalues>
            <attvalue id="0" value="Seawater"/>
        </attvalues>
    </node>
    <node id="MHB-0149-20111107-St12_" label="MHB-0149-20111107-St12_">
        <viz:size value="8"/>
        <attvalues>
            <attvalue id="0" value="Seawater"/>
        </attvalues>
    </node>
    <node id="MPA-0001-20120413_" label="MPA-0001-20120413_">
        <viz:size value="8"/>
        <attvalues>
            <attvalue id="0" value="Saltmarsh"/>
        </attvalues>
    </node>
    <node id="MPA-0025-20120426-Bv6_" label="MPA-0025-20120426-Bv6_">
        <viz:size value="8"/>
        <attvalues>
            <attvalue id="0" value="Saltmarsh"/>
        </attvalues>
    </node>
    <node id="MPA-0041-20120501_" label="MPA-0041-20120501_">
        <viz:size value="8"/>
        <attvalues>
            <attvalue id="0" value="Saltmarsh"/>
        </attvalues>
    </node>
    <node id="MPA-0044-20120501-Bv6_" label="MPA-0044-20120501-Bv6_">
        <viz:size value="8"/>
        <attvalues>
            <attvalue id="0" value="Saltmarsh"/>
        </attvalues>
    </node>
    <node id="MPA-0054-20120507_" label="MPA-0054-20120507_">
        <viz:size value="8"/>
        <attvalues>
            <attvalue id="0" value="Saltmarsh"/>
        </attvalues>
    </node>
    <node id="MPA-0057-20120508_" label="MPA-0057-20120508_">
        <viz:size value="8"/>
        <attvalues>
            <attvalue id="0" value="Saltmarsh"/>
        </attvalues>
    </node>
    <node id="MPA-0067-20120514_" label="MPA-0067-20120514_">
        <viz:size value="8"/>
        <attvalues>
            <attvalue id="0" value="Saltmarsh"/>
        </attvalues>
    </node>
    <node id="MPA-0073-20120413_" label="MPA-0073-20120413_">
        <viz:size value="8"/>
        <attvalues>
            <attvalue id="0" value="Saltmarsh"/>
        </attvalues>
    </node>
    <node id="MPA-0074-20120423_" label="MPA-0074-20120423_">
        <viz:size value="8"/>
        <attvalues>
            <attvalue id="0" value="Saltmarsh"/>
        </attvalues>
    </node>
    <node id="MPA-0075-20120507_" label="MPA-0075-20120507_">
        <viz:size value="8"/>
        <attvalues>
            <attvalue id="0" value="Saltmarsh"/>
        </attvalues>
    </node>
    <node id="MPA-0076-20120508_" label="MPA-0076-20120508_">
        <viz:size value="8"/>
        <attvalues>
            <attvalue id="0" value="Saltmarsh"/>
        </attvalues>
    </node>
    <node id="MPA-0077-20120510_" label="MPA-0077-20120510_">
        <viz:size value="8"/>
        <attvalues>
            <attvalue id="0" value="Saltmarsh"/>
        </attvalues>
    </node>
    <node id="MPA-0078-20120514_" label="MPA-0078-20120514_">
        <viz:size value="8"/>
        <attvalues>
            <attvalue id="0" value="Saltmarsh"/>
        </attvalues>
    </node>
    <node id="P1mamD-3_" label="P1mamD-3_">
        <viz:size value="8"/>
        <attvalues>
            <attvalue id="0" value="Sponge"/>
        </attvalues>
    </node>
    <node id="P2mam-3_" label="P2mam-3_">
        <viz:size value="8"/>
        <attvalues>
            <attvalue id="0" value="Sponge"/>
        </attvalues>
    </node>
    <node id="P3mamD-3_" label="P3mamD-3_">
        <viz:size value="8"/>
        <attvalues>
            <attvalue id="0" value="Sponge"/>
        </attvalues>
    </node>
    <node id="PGOR67D-3_" label="PGOR67D-3_">
        <viz:size value="8"/>
        <attvalues>
            <attvalue id="0" value="Sponge"/>
        </attvalues>
    </node>
    <node id="PGOR73-3_" label="PGOR73-3_">
        <viz:size value="8"/>
        <attvalues>
            <attvalue id="0" value="Sponge"/>
        </attvalues>
    </node>
    <node id="PML-0033-2008-08-28-Np_" label="PML-0033-2008-08-28-Np_">
        <viz:size value="8"/>
        <attvalues>
            <attvalue id="0" value="Seawater"/>
        </attvalues>
    </node>
    <node id="PML-0034-2008-08-28-Dp_" label="PML-0034-2008-08-28-Dp_">
        <viz:size value="8"/>
        <attvalues>
            <attvalue id="0" value="Seawater"/>
        </attvalues>
    </node>
    <node id="PML-46-2003-08-04_" label="PML-46-2003-08-04_">
        <viz:size value="8"/>
        <attvalues>
            <attvalue id="0" value="Seawater"/>
        </attvalues>
    </node>
    <node id="PW18-Station3-150meters_" label="PW18-Station3-150meters_">
        <viz:size value="8"/>
        <attvalues>
            <attvalue id="0" value="Seawater"/>
        </attvalues>
    </node>
    <node id="PW28-Station6-145meters_" label="PW28-Station6-145meters_">
        <viz:size value="8"/>
        <attvalues>
            <attvalue id="0" value="Seawater"/>
        </attvalues>
    </node>
    <node id="PW3-Station5-135meters_" label="PW3-Station5-135meters_">
        <viz:size value="8"/>
        <attvalues>
            <attvalue id="0" value="Seawater"/>
        </attvalues>
    </node>
    <node id="PW5-Station4-160meters_" label="PW5-Station4-160meters_">
        <viz:size value="8"/>
        <attvalues>
            <attvalue id="0" value="Seawater"/>
        </attvalues>
    </node>
    <node id="R15mamD-3_" label="R15mamD-3_">
        <viz:size value="8"/>
        <attvalues>
            <attvalue id="0" value="Sponge"/>
        </attvalues>
    </node>
    <node id="R16mamD-3_" label="R16mamD-3_">
        <viz:size value="8"/>
        <attvalues>
            <attvalue id="0" value="Sponge"/>
        </attvalues>
    </node>
    <node id="RBAN01ban-3_" label="RBAN01ban-3_">
        <viz:size value="8"/>
        <attvalues>
            <attvalue id="0" value="Sponge"/>
        </attvalues>
    </node>
    <node id="RGOR38D-3_" label="RGOR38D-3_">
        <viz:size value="8"/>
        <attvalues>
            <attvalue id="0" value="Sponge"/>
        </attvalues>
    </node>
    <node id="RMGACHP13D-3_" label="RMGACHP13D-3_">
        <viz:size value="8"/>
        <attvalues>
            <attvalue id="0" value="Sponge"/>
        </attvalues>
    </node>
    <node id="SEA-0035-20120519-Bv6_" label="SEA-0035-20120519-Bv6_">
        <viz:size value="8"/>
        <attvalues>
            <attvalue id="0" value="Plastic"/>
        </attvalues>
    </node>
    <node id="SEA-0069-20120524-Bv6_" label="SEA-0069-20120524-Bv6_">
        <viz:size value="8"/>
        <attvalues>
            <attvalue id="0" value="Plastic"/>
        </attvalues>
    </node>
    <node id="SEA-0136-20120610-Bv6_" label="SEA-0136-20120610-Bv6_">
        <viz:size value="8"/>
        <attvalues>
            <attvalue id="0" value="Plastic"/>
        </attvalues>
    </node>
    <node id="SEA-0143-20120611-Bv6_" label="SEA-0143-20120611-Bv6_">
        <viz:size value="8"/>
        <attvalues>
            <attvalue id="0" value="Plastic"/>
        </attvalues>
    </node>
    <node id="SEA-0155-20120613-Bv6_" label="SEA-0155-20120613-Bv6_">
        <viz:size value="8"/>
        <attvalues>
            <attvalue id="0" value="Plastic"/>
        </attvalues>
    </node>
    <node id="SEA-0156-20120613-Bv6_" label="SEA-0156-20120613-Bv6_">
        <viz:size value="8"/>
        <attvalues>
            <attvalue id="0" value="Plastic"/>
        </attvalues>
    </node>
    <node id="SEA-0173-20121006-Bv6_" label="SEA-0173-20121006-Bv6_">
        <viz:size value="8"/>
        <attvalues>
            <attvalue id="0" value="Plastic"/>
        </attvalues>
    </node>
    <node id="SEA-0178-20121008-Bv6_" label="SEA-0178-20121008-Bv6_">
        <viz:size value="8"/>
        <attvalues>
            <attvalue id="0" value="Plastic"/>
        </attvalues>
    </node>
    <node id="SEA-0182-20121009-Bv6_" label="SEA-0182-20121009-Bv6_">
        <viz:size value="8"/>
        <attvalues>
            <attvalue id="0" value="Plastic"/>
        </attvalues>
    </node>
    <node id="SEA-0201-20121012-Bv6_" label="SEA-0201-20121012-Bv6_">
        <viz:size value="8"/>
        <attvalues>
            <attvalue id="0" value="Plastic"/>
        </attvalues>
    </node>
    <node id="SEA-0205-20121013-Bv6_" label="SEA-0205-20121013-Bv6_">
        <viz:size value="8"/>
        <attvalues>
            <attvalue id="0" value="Plastic"/>
        </attvalues>
    </node>
    <node id="SEA-0209-20121013-Bv6_" label="SEA-0209-20121013-Bv6_">
        <viz:size value="8"/>
        <attvalues>
            <attvalue id="0" value="Plastic"/>
        </attvalues>
    </node>
    <node id="SEA-0211-20121013-Bv6_" label="SEA-0211-20121013-Bv6_">
        <viz:size value="8"/>
        <attvalues>
            <attvalue id="0" value="Plastic"/>
        </attvalues>
    </node>
    <node id="SEA-0226-20121016-Bv6_" label="SEA-0226-20121016-Bv6_">
        <viz:size value="8"/>
        <attvalues>
            <attvalue id="0" value="Plastic"/>
        </attvalues>
    </node>
    <node id="SEA-0229-20121016-Bv6_" label="SEA-0229-20121016-Bv6_">
        <viz:size value="8"/>
        <attvalues>
            <attvalue id="0" value="Plastic"/>
        </attvalues>
    </node>
    <node id="SEA-0239-20121017-Bv6_" label="SEA-0239-20121017-Bv6_">
        <viz:size value="8"/>
        <attvalues>
            <attvalue id="0" value="Plastic"/>
        </attvalues>
    </node>
    <node id="SEA-0340-20121102-Bv6_" label="SEA-0340-20121102-Bv6_">
        <viz:size value="8"/>
        <attvalues>
            <attvalue id="0" value="Plastic"/>
        </attvalues>
    </node>
    <node id="SEA-0345-20121103-Bv6_" label="SEA-0345-20121103-Bv6_">
        <viz:size value="8"/>
        <attvalues>
            <attvalue id="0" value="Plastic"/>
        </attvalues>
    </node>
    <node id="SEA-0350-20121104-Bv6_" label="SEA-0350-20121104-Bv6_">
        <viz:size value="8"/>
        <attvalues>
            <attvalue id="0" value="Plastic"/>
        </attvalues>
    </node>
    <node id="SPA-0066-20120512_" label="SPA-0066-20120512_">
        <viz:size value="8"/>
        <attvalues>
            <attvalue id="0" value="Saltmarsh"/>
        </attvalues>
    </node>
    <node id="SPA-0121-20120512_" label="SPA-0121-20120512_">
        <viz:size value="8"/>
        <attvalues>
            <attvalue id="0" value="Saltmarsh"/>
        </attvalues>
    </node>
    <node id="W10-3_" label="W10-3_">
        <viz:size value="8"/>
        <attvalues>
            <attvalue id="0" value="Seawater"/>
        </attvalues>
    </node>
    <node id="W11-3_" label="W11-3_">
        <viz:size value="8"/>
        <attvalues>
            <attvalue id="0" value="Seawater"/>
        </attvalues>
    </node>
    <node id="W12-3_" label="W12-3_">
        <viz:size value="8"/>
        <attvalues>
            <attvalue id="0" value="Seawater"/>
        </attvalues>
    </node>
    <node id="W13-3_" label="W13-3_">
        <viz:size value="8"/>
        <attvalues>
            <attvalue id="0" value="Seawater"/>
        </attvalues>
    </node>
    <node id="W14-3_" label="W14-3_">
        <viz:size value="8"/>
        <attvalues>
            <attvalue id="0" value="Seawater"/>
        </attvalues>
    </node>
    <node id="W15-3_" label="W15-3_">
        <viz:size value="8"/>
        <attvalues>
            <attvalue id="0" value="Seawater"/>
        </attvalues>
    </node>
    <node id="W16-3_" label="W16-3_">
        <viz:size value="8"/>
        <attvalues>
            <attvalue id="0" value="Seawater"/>
        </attvalues>
    </node>
    <node id="W17-3_" label="W17-3_">
        <viz:size value="8"/>
        <attvalues>
            <attvalue id="0" value="Seawater"/>
        </attvalues>
    </node>
    <node id="W5-3_" label="W5-3_">
        <viz:size value="8"/>
        <attvalues>
            <attvalue id="0" value="Seawater"/>
        </attvalues>
    </node>
    <node id="W6-3_" label="W6-3_">
        <viz:size value="8"/>
        <attvalues>
            <attvalue id="0" value="Seawater"/>
        </attvalues>
    </node>
    <node id="W7-3_" label="W7-3_">
        <viz:size value="8"/>
        <attvalues>
            <attvalue id="0" value="Seawater"/>
        </attvalues>
    </node>
    <node id="WHD-0015-2013-07-17-Bv6_" label="WHD-0015-2013-07-17-Bv6_">
        <viz:size value="8"/>
        <attvalues>
            <attvalue id="0" value="Plastic"/>
        </attvalues>
    </node>
    <node id="WHD-0018-2013-07-17-Bv6_" label="WHD-0018-2013-07-17-Bv6_">
        <viz:size value="8"/>
        <attvalues>
            <attvalue id="0" value="Plastic"/>
        </attvalues>
    </node>
    <node id="WHD-0021-2013-07-17-Bv6_" label="WHD-0021-2013-07-17-Bv6_">
        <viz:size value="8"/>
        <attvalues>
            <attvalue id="0" value="Plastic"/>
        </attvalues>
    </node>
    <node id="WHD-0027-2013-07-17-Bv6_" label="WHD-0027-2013-07-17-Bv6_">
        <viz:size value="8"/>
        <attvalues>
            <attvalue id="0" value="Plastic"/>
        </attvalues>
    </node>
    <node id="WHD-0060-2013-08-07-Bv6_" label="WHD-0060-2013-08-07-Bv6_">
        <viz:size value="8"/>
        <attvalues>
            <attvalue id="0" value="Plastic"/>
        </attvalues>
    </node>
    <node id="WHD-0074-2013-10-02-Bv6_" label="WHD-0074-2013-10-02-Bv6_">
        <viz:size value="8"/>
        <attvalues>
            <attvalue id="0" value="Plastic"/>
        </attvalues>
    </node>
    <node id="WHD-0076-2013-10-02-Bv6_" label="WHD-0076-2013-10-02-Bv6_">
        <viz:size value="8"/>
        <attvalues>
            <attvalue id="0" value="Plastic"/>
        </attvalues>
    </node>
    <node id="WHD-0087-2013-11-06-Bv6_" label="WHD-0087-2013-11-06-Bv6_">
        <viz:size value="8"/>
        <attvalues>
            <attvalue id="0" value="Plastic"/>
        </attvalues>
    </node>
    <node id="CGGCCATTATCAG">
        <viz:size value="2" />
    </node>
    <node id="CCGAGATCATCAG">
        <viz:size value="2" />
    </node>
    <node id="CGGCCACCGTCAG">
        <viz:size value="2" />
    </node>
    <node id="CGTCTACCGACAG">
        <viz:size value="2" />
    </node>
    <node id="CGGCCACCGTCGG">
        <viz:size value="2" />
    </node>
    <node id="TGGCCACCGTCAA">
        <viz:size value="2" />
    </node>
    <node id="CTCTTACTGGCAG">
        <viz:size value="2" />
    </node>
    <node id="CGTCTACCGACGG">
        <viz:size value="2" />
    </node>
    <node id="CGCCTACCGACAG">
        <viz:size value="2" />
    </node>
    <node id="CGCTTTCTGGCAG">
        <viz:size value="2" />
    </node>
    <node id="CGGCCATCATCAG">
        <viz:size value="2" />
    </node>
    <node id="CGTTTTCTGGCAG">
        <viz:size value="2" />
    </node>
    <node id="CGTCCACCGACGG">
        <viz:size value="2" />
    </node>
    <node id="TGGCCACCGTCAG">
        <viz:size value="2" />
    </node>
    <node id="CTCTTTCTGGCAG">
        <viz:size value="2" />
    </node>
    <node id="CGGCCATCATCGG">
        <viz:size value="2" />
    </node>
    <node id="CCCTTACTGGCAG">
        <viz:size value="2" />
    </node>
    <node id="TCGCCACCGTCAA">
        <viz:size value="2" />
    </node>
    <node id="CGGCCATTATCGG">
        <viz:size value="2" />
    </node>
    <node id="CCGCTTTTATCAG">
        <viz:size value="2" />
    </node>
    <node id="CGGCCATTGTCAG">
        <viz:size value="2" />
    </node>
    <node id="TCGCTTCCGTCAA">
        <viz:size value="2" />
    </node>
    <node id="CGGTCATCATCGG">
        <viz:size value="2" />
    </node>
    <node id="CGGCCGATTTCGG">
        <viz:size value="2" />
    </node>
    <node id="CGTCCACCGACAG">
        <viz:size value="2" />
    </node>
    <node id="CGACCACCGTCGG">
        <viz:size value="2" />
    </node>
    <node id="CGGCCACTGTCGG">
        <viz:size value="2" />
    </node>
    <node id="TGGCCACCGTCGA">
        <viz:size value="2" />
    </node>
    <node id="CGGCCACCGCCGG">
        <viz:size value="2" />
    </node>
    <node id="TGGCCATCATCAA">
        <viz:size value="2" />
    </node>
    <node id="CGGCCATCGTCAG">
        <viz:size value="2" />
    </node>
    <node id="CGCTTTCCGGCAG">
        <viz:size value="2" />
    </node>
    <node id="CGGCCATCACCGG">
        <viz:size value="2" />
    </node>
    <node id="CGGTCGCCGTCAG">
        <viz:size value="2" />
    </node>
    <node id="CGTTTGTTAACGG">
        <viz:size value="2" />
    </node>
    <node id="CGGCCGATTTCAG">
        <viz:size value="2" />
    </node>
    <node id="CCGGGATCATCAG">
        <viz:size value="2" />
    </node>
    <node id="CGTCCTCCGACAG">
        <viz:size value="2" />
    </node>
    <node id="CTCTTTCTGGCGG">
        <viz:size value="2" />
    </node>
    <node id="CGGCCACCGCCAG">
        <viz:size value="2" />
    </node>
    <node id="CCGAGGTCATCAG">
        <viz:size value="2" />
    </node>
    <node id="CGGCCATCGTCGG">
        <viz:size value="2" />
    </node>
    <node id="CGGCCCTCGTCGG">
        <viz:size value="2" />
    </node>
    <node id="CCGAGATCACCAG">
        <viz:size value="2" />
    </node>
    <node id="CCGAGATCGTCAG">
        <viz:size value="2" />
    </node>
    <node id="CGCTTTCTGACAG">
        <viz:size value="2" />
    </node>
    <node id="CGGCCACCGTAGG">
        <viz:size value="2" />
    </node>
    <node id="CGTCCACCGAAGG">
        <viz:size value="2" />
    </node>
    <node id="CGTCCTCCGACGG">
        <viz:size value="2" />
    </node>
    <node id="CCGAGATCATCGG">
        <viz:size value="2" />
    </node>
    <node id="CGTCCACCGTCGG">
        <viz:size value="2" />
    </node>
    <node id="CGCTTACTGGCAG">
        <viz:size value="2" />
    </node>
    <node id="CGGCCATTATCAA">
        <viz:size value="2" />
    </node>
    <node id="CGTCTGCCGACGG">
        <viz:size value="2" />
    </node>
    <node id="CCACATCTGGCAG">
        <viz:size value="2" />
    </node>
    <node id="TCTCCTCCGACAA">
        <viz:size value="2" />
    </node>
    <node id="CGGCCACCGTCGT">
        <viz:size value="2" />
    </node>
    <node id="CTGCCACCGTCGG">
        <viz:size value="2" />
    </node>
    <node id="TGGCCATCATCGA">
        <viz:size value="2" />
    </node>
    <node id="CGGCGACTGTCGG">
        <viz:size value="2" />
    </node>
    <node id="CGCTTTCTGGCAA">
        <viz:size value="2" />
    </node>
    <node id="CGTCTGCCGACAG">
        <viz:size value="2" />
    </node>
    <node id="CGGCCACCGTCTG">
        <viz:size value="2" />
    </node>
    <node id="CGGCCACCGTCAT">
        <viz:size value="2" />
    </node>
    <node id="CGGCTACCGTCGG">
        <viz:size value="2" />
    </node>
    <node id="CGGCCACCGTCCA">
        <viz:size value="2" />
    </node>
    <node id="AGGCCACCGTCGG">
        <viz:size value="2" />
    </node>
    <node id="CTCTTACTGGCGG">
        <viz:size value="2" />
    </node>
    <node id="TCGAGAATTTCAA">
        <viz:size value="2" />
    </node>
    <node id="CGACATCTGGCAG">
        <viz:size value="2" />
    </node>
    <node id="TGTCCACCGACAA">
        <viz:size value="2" />
    </node>
    <node id="CACTTACTGGCAG">
        <viz:size value="2" />
    </node>
    <node id="CGGTTTCTGCCAG">
        <viz:size value="2" />
    </node>
    <node id="CCGGTTTTATCAG">
        <viz:size value="2" />
    </node>
    <node id="CCGCTTCTGTCAG">
        <viz:size value="2" />
    </node>
    <node id="CGTCCACCGTAAG">
        <viz:size value="2" />
    </node>
    <node id="TGGCCATCATAGA">
        <viz:size value="2" />
    </node>
    <node id="TCTCCACCGACAA">
        <viz:size value="2" />
    </node>
    <node id="CGCTTTCTGGGCA">
        <viz:size value="2" />
    </node>
    <node id="CGCTTCCTGGCAG">
        <viz:size value="2" />
    </node>
    <node id="CTGCCATCATTAG">
        <viz:size value="2" />
    </node>
    <node id="CGCTTTCTGGCGG">
        <viz:size value="2" />
    </node>
    <node id="TCGCCACCGCCAA">
        <viz:size value="2" />
    </node>
    <node id="CGCTTTCTGGCTG">
        <viz:size value="2" />
    </node>
    <node id="CCTTTATTAACAG">
        <viz:size value="2" />
    </node>
    <node id="CGGCTTCCGTCGG">
        <viz:size value="2" />
    </node>
    <node id="CGGCCATTATAGG">
        <viz:size value="2" />
    </node>
    <node id="CGGCCGATTTAGG">
        <viz:size value="2" />
    </node>
    <node id="GCGCTTTGATCAC">
        <viz:size value="2" />
    </node>
    <node id="CGGCCATTATAAG">
        <viz:size value="2" />
    </node>
    <node id="CGGCCATTACAAG">
        <viz:size value="2" />
    </node>
    <node id="CGGCCATTACAGG">
        <viz:size value="2" />
    </node>
    <node id="CGTCCATCAACGG">
        <viz:size value="2" />
    </node>
    <node id="CGTCCTCAGACGG">
        <viz:size value="2" />
    </node>
    <node id="CGGCCAATTTCGG">
        <viz:size value="2" />
    </node>
    <node id="CTCTTTCTGGGCA">
        <viz:size value="2" />
    </node>
    <node id="CTTCCGCGGACAG">
        <viz:size value="2" />
    </node>
    <node id="CGCTTTCTGGACA">
        <viz:size value="2" />
    </node>
    <node id="CGCCTTAGGGGCA">
        <viz:size value="2" />
    </node>
</nodes>
<edges>
    <edge id="0" source="CGGCCATTATCAG" target="0-1-i_" weight="7.786939" />
    <edge id="1" source="CCGAGATCATCAG" target="0-1-i_" weight="22.182960" />
    <edge id="2" source="CGGCCACCGTCAG" target="0-1-i_" weight="7.590629" />
    <edge id="3" source="CGTCTACCGACAG" target="0-1-i_" weight="11.255071" />
    <edge id="4" source="CGGCCACCGTCGG" target="0-1-i_" weight="1.635912" />
    <edge id="5" source="TGGCCACCGTCAA" target="0-1-i_" weight="10.862453" />
    <edge id="6" source="CTCTTACTGGCAG" target="0-1-i_" weight="2.368800" />
    <edge id="7" source="CGTCTACCGACGG" target="0-1-i_" weight="22.588666" />
    <edge id="8" source="CGCCTACCGACAG" target="0-1-i_" weight="2.578197" />
    <edge id="9" source="CGCTTTCTGGCAG" target="0-1-i_" weight="7.315796" />
    <edge id="10" source="CGGCCATCATCAG" target="0-1-i_" weight="0.026175" />
    <edge id="11" source="CGTTTTCTGGCAG" target="0-1-i_" weight="0.287920" />
    <edge id="12" source="CGTCCACCGACGG" target="0-1-i_" weight="0.157048" />
    <edge id="13" source="TGGCCACCGTCAG" target="0-1-i_" weight="0.680539" />
    <edge id="14" source="CGGCCATCATCGG" target="0-1-i_" weight="0.026175" />
    <edge id="15" source="CCCTTACTGGCAG" target="0-1-i_" weight="0.039262" />
    <edge id="16" source="TCGCCACCGTCAA" target="0-1-i_" weight="0.039262" />
    <edge id="17" source="CGGCCATTATCGG" target="0-1-i_" weight="0.261746" />
    <edge id="18" source="CGGCCATTGTCAG" target="0-1-i_" weight="0.235571" />
    <edge id="19" source="CGGCCGATTTCGG" target="0-1-i_" weight="0.065436" />
    <edge id="20" source="CGACCACCGTCGG" target="0-1-i_" weight="0.065436" />
    <edge id="21" source="TGGCCACCGTCGA" target="0-1-i_" weight="0.026175" />
    <edge id="22" source="CGGCCACCGCCGG" target="0-1-i_" weight="0.013087" />
    <edge id="23" source="CGGCCATCGTCAG" target="0-1-i_" weight="0.013087" />
    <edge id="24" source="CGCTTTCCGGCAG" target="0-1-i_" weight="1.125507" />
    <edge id="25" source="CGGCCATCACCGG" target="0-1-i_" weight="0.013087" />
    <edge id="26" source="CCGGGATCATCAG" target="0-1-i_" weight="0.052349" />
    <edge id="27" source="CCGAGGTCATCAG" target="0-1-i_" weight="0.039262" />
    <edge id="28" source="CGGCCATCGTCGG" target="0-1-i_" weight="0.013087" />
    <edge id="29" source="CCGAGATCACCAG" target="0-1-i_" weight="0.078524" />
    <edge id="30" source="CCGAGATCGTCAG" target="0-1-i_" weight="0.039262" />
    <edge id="31" source="CGCTTTCTGACAG" target="0-1-i_" weight="0.366444" />
    <edge id="32" source="CCGAGATCATCGG" target="0-1-i_" weight="0.026175" />
    <edge id="33" source="CGGCCATTATCAA" target="0-1-i_" weight="0.026175" />
    <edge id="34" source="CGTCTGCCGACGG" target="0-1-i_" weight="0.026175" />
    <edge id="35" source="TGTCCACCGACAA" target="0-1-i_" weight="0.013087" />
    <edge id="36" source="CGCTTTCTGGGCA" target="0-1-i_" weight="0.039262" />
    <edge id="37" source="CGCTTTCTGGCTG" target="0-1-i_" weight="0.039262" />
    <edge id="38" source="CGGCCATTATCAG" target="0-1-ii_" weight="0.047042" />
    <edge id="39" source="CCGAGATCATCAG" target="0-1-ii_" weight="0.576267" />
    <edge id="40" source="CGGCCACCGTCAG" target="0-1-ii_" weight="0.223451" />
    <edge id="41" source="CGTCTACCGACAG" target="0-1-ii_" weight="0.399859" />
    <edge id="42" source="CGGCCACCGTCGG" target="0-1-ii_" weight="0.105845" />
    <edge id="43" source="TGGCCACCGTCAA" target="0-1-ii_" weight="0.152887" />
    <edge id="44" source="CTCTTACTGGCAG" target="0-1-ii_" weight="0.035282" />
    <edge id="45" source="CGTCTACCGACGG" target="0-1-ii_" weight="98.059508" />
    <edge id="46" source="CGCTTTCTGGCAG" target="0-1-ii_" weight="0.011761" />
    <edge id="47" source="CGTCCACCGACGG" target="0-1-ii_" weight="0.141127" />
    <edge id="48" source="TGGCCACCGTCAG" target="0-1-ii_" weight="0.011761" />
    <edge id="49" source="CTCTTTCTGGCAG" target="0-1-ii_" weight="0.035282" />
    <edge id="50" source="CCCTTACTGGCAG" target="0-1-ii_" weight="0.023521" />
    <edge id="51" source="TCGCCACCGTCAA" target="0-1-ii_" weight="0.011761" />
    <edge id="52" source="CGGCCATTATCGG" target="0-1-ii_" weight="0.011761" />
    <edge id="53" source="CGGCCACTGTCGG" target="0-1-ii_" weight="0.023521" />
    <edge id="54" source="CGGCCGATTTCAG" target="0-1-ii_" weight="0.011761" />
    <edge id="55" source="CCGAGATCGTCAG" target="0-1-ii_" weight="0.023521" />
    <edge id="56" source="CGTCTGCCGACGG" target="0-1-ii_" weight="0.094084" />
    <edge id="57" source="CGGCCATTATCAG" target="0-1-w_" weight="11.735206" />
    <edge id="58" source="CCGAGATCATCAG" target="0-1-w_" weight="13.406887" />
    <edge id="59" source="CGGCCACCGTCAG" target="0-1-w_" weight="3.543965" />
    <edge id="60" source="CGTCTACCGACAG" target="0-1-w_" weight="1.771983" />
    <edge id="61" source="CGGCCACCGTCGG" target="0-1-w_" weight="2.708124" />
    <edge id="62" source="TGGCCACCGTCAA" target="0-1-w_" weight="10.631896" />
    <edge id="63" source="CTCTTACTGGCAG" target="0-1-w_" weight="0.835841" />
    <edge id="64" source="CGTCTACCGACGG" target="0-1-w_" weight="52.089602" />
    <edge id="65" source="CGCCTACCGACAG" target="0-1-w_" weight="0.234035" />
    <edge id="66" source="CGCTTTCTGGCAG" target="0-1-w_" weight="0.735540" />
    <edge id="67" source="CGGCCATCATCAG" target="0-1-w_" weight="0.033434" />
    <edge id="68" source="CGTCCACCGACGG" target="0-1-w_" weight="0.267469" />
    <edge id="69" source="TGGCCACCGTCAG" target="0-1-w_" weight="0.668673" />
    <edge id="70" source="CGGCCATCATCGG" target="0-1-w_" weight="0.100301" />
    <edge id="71" source="CCCTTACTGGCAG" target="0-1-w_" weight="0.334336" />
    <edge id="72" source="TCGCCACCGTCAA" target="0-1-w_" weight="0.100301" />
    <edge id="73" source="CGGCCATTATCGG" target="0-1-w_" weight="0.100301" />
    <edge id="74" source="CGGCCATTGTCAG" target="0-1-w_" weight="0.066867" />
    <edge id="75" source="CGGCCGATTTCGG" target="0-1-w_" weight="0.066867" />
    <edge id="76" source="CGGCCACTGTCGG" target="0-1-w_" weight="0.033434" />
    <edge id="77" source="CGGCCACCGCCGG" target="0-1-w_" weight="0.033434" />
    <edge id="78" source="CGCTTTCCGGCAG" target="0-1-w_" weight="0.033434" />
    <edge id="79" source="CGGCCATCACCGG" target="0-1-w_" weight="0.066867" />
    <edge id="80" source="CCGGGATCATCAG" target="0-1-w_" weight="0.033434" />
    <edge id="81" source="CCGAGATCACCAG" target="0-1-w_" weight="0.033434" />
    <edge id="82" source="CGCTTTCTGACAG" target="0-1-w_" weight="0.100301" />
    <edge id="83" source="CCGAGATCATCGG" target="0-1-w_" weight="0.066867" />
    <edge id="84" source="CGTCTGCCGACGG" target="0-1-w_" weight="0.133735" />
    <edge id="85" source="TGTCCACCGACAA" target="0-1-w_" weight="0.033434" />
    <edge id="86" source="CGGCCATTATCAG" target="0-2-i-1_" weight="0.781250" />
    <edge id="87" source="CCGAGATCATCAG" target="0-2-i-1_" weight="67.013889" />
    <edge id="88" source="CGGCCACCGTCAG" target="0-2-i-1_" weight="3.038194" />
    <edge id="89" source="CGTCTACCGACAG" target="0-2-i-1_" weight="5.555556" />
    <edge id="90" source="CGGCCACCGTCGG" target="0-2-i-1_" weight="0.781250" />
    <edge id="91" source="TGGCCACCGTCAA" target="0-2-i-1_" weight="1.302083" />
    <edge id="92" source="CTCTTACTGGCAG" target="0-2-i-1_" weight="0.260417" />
    <edge id="93" source="CGTCTACCGACGG" target="0-2-i-1_" weight="16.406250" />
    <edge id="94" source="CGCCTACCGACAG" target="0-2-i-1_" weight="0.086806" />
    <edge id="95" source="CGCTTTCTGGCAG" target="0-2-i-1_" weight="3.125000" />
    <edge id="96" source="CGTCCACCGACGG" target="0-2-i-1_" weight="0.173611" />
    <edge id="97" source="CTCTTTCTGGCAG" target="0-2-i-1_" weight="0.173611" />
    <edge id="98" source="CCCTTACTGGCAG" target="0-2-i-1_" weight="0.086806" />
    <edge id="99" source="CGGCCATTATCGG" target="0-2-i-1_" weight="0.086806" />
    <edge id="100" source="CGTCCACCGACAG" target="0-2-i-1_" weight="0.086806" />
    <edge id="101" source="CGCTTTCCGGCAG" target="0-2-i-1_" weight="0.520833" />
    <edge id="102" source="CCGAGGTCATCAG" target="0-2-i-1_" weight="0.086806" />
    <edge id="103" source="CCGAGATCACCAG" target="0-2-i-1_" weight="0.260417" />
    <edge id="104" source="CCGAGATCATCGG" target="0-2-i-1_" weight="0.086806" />
    <edge id="105" source="CGGCTACCGTCGG" target="0-2-i-1_" weight="0.086806" />
    <edge id="106" source="CGGCCATTATCAG" target="0-2-i_" weight="0.105719" />
    <edge id="107" source="CCGAGATCATCAG" target="0-2-i_" weight="0.080548" />
    <edge id="108" source="CGGCCACCGTCAG" target="0-2-i_" weight="0.045308" />
    <edge id="109" source="CGTCTACCGACAG" target="0-2-i_" weight="0.085582" />
    <edge id="110" source="CGGCCACCGTCGG" target="0-2-i_" weight="0.020137" />
    <edge id="111" source="TGGCCACCGTCAA" target="0-2-i_" weight="0.085582" />
    <edge id="112" source="CTCTTACTGGCAG" target="0-2-i_" weight="0.035240" />
    <edge id="113" source="CGTCTACCGACGG" target="0-2-i_" weight="99.375755" />
    <edge id="114" source="CGTCCACCGACGG" target="0-2-i_" weight="0.045308" />
    <edge id="115" source="TGGCCACCGTCAG" target="0-2-i_" weight="0.010068" />
    <edge id="116" source="CCCTTACTGGCAG" target="0-2-i_" weight="0.005034" />
    <edge id="117" source="CGCTTTCTGACAG" target="0-2-i_" weight="0.005034" />
    <edge id="118" source="CGTCTGCCGACGG" target="0-2-i_" weight="0.100685" />
    <edge id="119" source="CGGCCATTATCAG" target="0-2-w_" weight="13.753369" />
    <edge id="120" source="CCGAGATCATCAG" target="0-2-w_" weight="1.905027" />
    <edge id="121" source="CGGCCACCGTCAG" target="0-2-w_" weight="10.398662" />
    <edge id="122" source="CGTCTACCGACAG" target="0-2-w_" weight="16.745656" />
    <edge id="123" source="CGGCCACCGTCGG" target="0-2-w_" weight="3.828640" />
    <edge id="124" source="TGGCCACCGTCAA" target="0-2-w_" weight="11.300065" />
    <edge id="125" source="CTCTTACTGGCAG" target="0-2-w_" weight="4.739336" />
    <edge id="126" source="CGTCTACCGACGG" target="0-2-w_" weight="28.036428" />
    <edge id="127" source="CGCCTACCGACAG" target="0-2-w_" weight="4.534895" />
    <edge id="128" source="CGCTTTCTGGCAG" target="0-2-w_" weight="0.037171" />
    <edge id="129" source="CGGCCATCATCAG" target="0-2-w_" weight="0.102221" />
    <edge id="130" source="CGTCCACCGACGG" target="0-2-w_" weight="0.325249" />
    <edge id="131" source="TGGCCACCGTCAG" target="0-2-w_" weight="0.929282" />
    <edge id="132" source="CGGCCATCATCGG" target="0-2-w_" weight="0.055757" />
    <edge id="133" source="CCCTTACTGGCAG" target="0-2-w_" weight="0.130099" />
    <edge id="134" source="CGGCCATTATCGG" target="0-2-w_" weight="1.022210" />
    <edge id="135" source="CGGCCATTGTCAG" target="0-2-w_" weight="0.669083" />
    <edge id="136" source="CGGCCGATTTCGG" target="0-2-w_" weight="0.046464" />
    <edge id="137" source="CGTCCACCGACAG" target="0-2-w_" weight="0.009293" />
    <edge id="138" source="CGACCACCGTCGG" target="0-2-w_" weight="0.102221" />
    <edge id="139" source="CGGCCACTGTCGG" target="0-2-w_" weight="1.161602" />
    <edge id="140" source="CGGCCATCGTCAG" target="0-2-w_" weight="0.018586" />
    <edge id="141" source="CGGCCGATTTCAG" target="0-2-w_" weight="0.009293" />
    <edge id="142" source="CGGCCACCGCCAG" target="0-2-w_" weight="0.027878" />
    <edge id="143" source="CCGAGGTCATCAG" target="0-2-w_" weight="0.018586" />
    <edge id="144" source="CGCTTACTGGCAG" target="0-2-w_" weight="0.009293" />
    <edge id="145" source="CGGCCATTATCAA" target="0-2-w_" weight="0.027878" />
    <edge id="146" source="CGTCTGCCGACGG" target="0-2-w_" weight="0.027878" />
    <edge id="147" source="CGTCTGCCGACAG" target="0-2-w_" weight="0.027878" />
    <edge id="148" source="CGGCCATTATCAG" target="0-3-i_" weight="5.839746" />
    <edge id="149" source="CCGAGATCATCAG" target="0-3-i_" weight="79.372265" />
    <edge id="150" source="CGGCCACCGTCAG" target="0-3-i_" weight="0.940597" />
    <edge id="151" source="CGTCTACCGACAG" target="0-3-i_" weight="0.845028" />
    <edge id="152" source="CGGCCACCGTCGG" target="0-3-i_" weight="0.392334" />
    <edge id="153" source="TGGCCACCGTCAA" target="0-3-i_" weight="2.032091" />
    <edge id="154" source="CTCTTACTGGCAG" target="0-3-i_" weight="0.357125" />
    <edge id="155" source="CGTCTACCGACGG" target="0-3-i_" weight="7.011720" />
    <edge id="156" source="CGCCTACCGACAG" target="0-3-i_" weight="0.145868" />
    <edge id="157" source="CGCTTTCTGGCAG" target="0-3-i_" weight="0.895327" />
    <edge id="158" source="CGGCCATCATCAG" target="0-3-i_" weight="0.025150" />
    <edge id="159" source="CGTTTTCTGGCAG" target="0-3-i_" weight="0.030180" />
    <edge id="160" source="CGTCCACCGACGG" target="0-3-i_" weight="0.075449" />
    <edge id="161" source="TGGCCACCGTCAG" target="0-3-i_" weight="0.130778" />
    <edge id="162" source="CTCTTTCTGGCAG" target="0-3-i_" weight="0.005030" />
    <edge id="163" source="CGGCCATCATCGG" target="0-3-i_" weight="0.010060" />
    <edge id="164" source="CCCTTACTGGCAG" target="0-3-i_" weight="0.236407" />
    <edge id="165" source="TCGCCACCGTCAA" target="0-3-i_" weight="0.025150" />
    <edge id="166" source="CGGCCATTATCGG" target="0-3-i_" weight="0.206227" />
    <edge id="167" source="CGGCCATTGTCAG" target="0-3-i_" weight="0.176047" />
    <edge id="168" source="CGGCCGATTTCGG" target="0-3-i_" weight="0.196167" />
    <edge id="169" source="CGGCCACTGTCGG" target="0-3-i_" weight="0.015090" />
    <edge id="170" source="TGGCCACCGTCGA" target="0-3-i_" weight="0.005030" />
    <edge id="171" source="TGGCCATCATCAA" target="0-3-i_" weight="0.005030" />
    <edge id="172" source="CGGCCATCGTCAG" target="0-3-i_" weight="0.005030" />
    <edge id="173" source="CGCTTTCCGGCAG" target="0-3-i_" weight="0.115688" />
    <edge id="174" source="CCGGGATCATCAG" target="0-3-i_" weight="0.216287" />
    <edge id="175" source="CCGAGGTCATCAG" target="0-3-i_" weight="0.201197" />
    <edge id="176" source="CCGAGATCACCAG" target="0-3-i_" weight="0.171018" />
    <edge id="177" source="CCGAGATCGTCAG" target="0-3-i_" weight="0.160958" />
    <edge id="178" source="CGCTTTCTGACAG" target="0-3-i_" weight="0.040239" />
    <edge id="179" source="CCGAGATCATCGG" target="0-3-i_" weight="0.090539" />
    <edge id="180" source="CGGCCATTATCAA" target="0-3-i_" weight="0.005030" />
    <edge id="181" source="CGTCTGCCGACGG" target="0-3-i_" weight="0.010060" />
    <edge id="182" source="CGCTTTCTGGGCA" target="0-3-i_" weight="0.005030" />
    <edge id="183" source="CGCTTTCTGGCTG" target="0-3-i_" weight="0.005030" />
    <edge id="184" source="CGGCCATTATCAG" target="0-3-ii_" weight="16.211772" />
    <edge id="185" source="CCGAGATCATCAG" target="0-3-ii_" weight="60.522854" />
    <edge id="186" source="CGGCCACCGTCAG" target="0-3-ii_" weight="3.584347" />
    <edge id="187" source="CGTCTACCGACAG" target="0-3-ii_" weight="9.043078" />
    <edge id="188" source="CGGCCACCGTCGG" target="0-3-ii_" weight="0.493259" />
    <edge id="189" source="TGGCCACCGTCAA" target="0-3-ii_" weight="2.811575" />
    <edge id="190" source="CTCTTACTGGCAG" target="0-3-ii_" weight="1.298915" />
    <edge id="191" source="CGTCTACCGACGG" target="0-3-ii_" weight="1.134495" />
    <edge id="192" source="CGCCTACCGACAG" target="0-3-ii_" weight="0.657678" />
    <edge id="193" source="CGCTTTCTGGCAG" target="0-3-ii_" weight="1.216705" />
    <edge id="194" source="CGGCCATCATCAG" target="0-3-ii_" weight="0.032884" />
    <edge id="195" source="CGTTTTCTGGCAG" target="0-3-ii_" weight="0.032884" />
    <edge id="196" source="CGTCCACCGACGG" target="0-3-ii_" weight="0.180862" />
    <edge id="197" source="TGGCCACCGTCAG" target="0-3-ii_" weight="0.180862" />
    <edge id="198" source="CGGCCATCATCGG" target="0-3-ii_" weight="0.016442" />
    <edge id="199" source="CGGCCATTATCGG" target="0-3-ii_" weight="0.904308" />
    <edge id="200" source="CGGCCATTGTCAG" target="0-3-ii_" weight="0.953634" />
    <edge id="201" source="CGGCCACTGTCGG" target="0-3-ii_" weight="0.016442" />
    <edge id="202" source="CGCTTTCCGGCAG" target="0-3-ii_" weight="0.213745" />
    <edge id="203" source="CCGGGATCATCAG" target="0-3-ii_" weight="0.049326" />
    <edge id="204" source="CCGAGGTCATCAG" target="0-3-ii_" weight="0.098652" />
    <edge id="205" source="CCGAGATCACCAG" target="0-3-ii_" weight="0.082210" />
    <edge id="206" source="CCGAGATCGTCAG" target="0-3-ii_" weight="0.098652" />
    <edge id="207" source="CGCTTTCTGACAG" target="0-3-ii_" weight="0.032884" />
    <edge id="208" source="CCGAGATCATCGG" target="0-3-ii_" weight="0.065768" />
    <edge id="209" source="CGGCCATTATCAA" target="0-3-ii_" weight="0.016442" />
    <edge id="210" source="CGCTTTCTGGCAA" target="0-3-ii_" weight="0.016442" />
    <edge id="211" source="CGTCTGCCGACAG" target="0-3-ii_" weight="0.016442" />
    <edge id="212" source="CGCTTTCTGGGCA" target="0-3-ii_" weight="0.016442" />
    <edge id="213" source="CGGCCATTATCAG" target="0-3-w_" weight="11.696751" />
    <edge id="214" source="CCGAGATCATCAG" target="0-3-w_" weight="12.707581" />
    <edge id="215" source="CGGCCACCGTCAG" target="0-3-w_" weight="3.574007" />
    <edge id="216" source="CGTCTACCGACAG" target="0-3-w_" weight="1.263538" />
    <edge id="217" source="CGGCCACCGTCGG" target="0-3-w_" weight="2.274368" />
    <edge id="218" source="TGGCCACCGTCAA" target="0-3-w_" weight="11.263538" />
    <edge id="219" source="CTCTTACTGGCAG" target="0-3-w_" weight="0.541516" />
    <edge id="220" source="CGTCTACCGACGG" target="0-3-w_" weight="54.945848" />
    <edge id="221" source="CGCCTACCGACAG" target="0-3-w_" weight="0.324910" />
    <edge id="222" source="CGCTTTCTGGCAG" target="0-3-w_" weight="0.180505" />
    <edge id="223" source="CGTCCACCGACGG" target="0-3-w_" weight="0.288809" />
    <edge id="224" source="TGGCCACCGTCAG" target="0-3-w_" weight="0.397112" />
    <edge id="225" source="CGGCCATCATCGG" target="0-3-w_" weight="0.036101" />
    <edge id="226" source="TCGCCACCGTCAA" target="0-3-w_" weight="0.072202" />
    <edge id="227" source="CGGCCATTGTCAG" target="0-3-w_" weight="0.072202" />
    <edge id="228" source="CGACCACCGTCGG" target="0-3-w_" weight="0.036101" />
    <edge id="229" source="TGGCCACCGTCGA" target="0-3-w_" weight="0.036101" />
    <edge id="230" source="CCGGGATCATCAG" target="0-3-w_" weight="0.072202" />
    <edge id="231" source="CCGAGATCACCAG" target="0-3-w_" weight="0.036101" />
    <edge id="232" source="CCGAGATCGTCAG" target="0-3-w_" weight="0.036101" />
    <edge id="233" source="CGCTTTCTGACAG" target="0-3-w_" weight="0.036101" />
    <edge id="234" source="CGGCCATTATCAA" target="0-3-w_" weight="0.036101" />
    <edge id="235" source="CCACATCTGGCAG" target="0-3-w_" weight="0.036101" />
    <edge id="236" source="CGCTTTCTGGCAA" target="0-3-w_" weight="0.036101" />
    <edge id="237" source="CGGCCATTATCAG" target="0-4-i_" weight="2.125521" />
    <edge id="238" source="CCGAGATCATCAG" target="0-4-i_" weight="76.528818" />
    <edge id="239" source="CGGCCACCGTCAG" target="0-4-i_" weight="2.125521" />
    <edge id="240" source="CGTCTACCGACAG" target="0-4-i_" weight="11.858701" />
    <edge id="241" source="CGGCCACCGTCGG" target="0-4-i_" weight="0.432139" />
    <edge id="242" source="TGGCCACCGTCAA" target="0-4-i_" weight="1.899402" />
    <edge id="243" source="CTCTTACTGGCAG" target="0-4-i_" weight="1.507462" />
    <edge id="244" source="CGTCTACCGACGG" target="0-4-i_" weight="0.819054" />
    <edge id="245" source="CGCCTACCGACAG" target="0-4-i_" weight="0.733631" />
    <edge id="246" source="CGCTTTCTGGCAG" target="0-4-i_" weight="0.864278" />
    <edge id="247" source="CGTTTTCTGGCAG" target="0-4-i_" weight="0.045224" />
    <edge id="248" source="CGTCCACCGACGG" target="0-4-i_" weight="0.050249" />
    <edge id="249" source="TGGCCACCGTCAG" target="0-4-i_" weight="0.150746" />
    <edge id="250" source="CTCTTTCTGGCAG" target="0-4-i_" weight="0.010050" />
    <edge id="251" source="TCGCCACCGTCAA" target="0-4-i_" weight="0.005025" />
    <edge id="252" source="CGGCCATTATCGG" target="0-4-i_" weight="0.045224" />
    <edge id="253" source="CGGCCATTGTCAG" target="0-4-i_" weight="0.055274" />
    <edge id="254" source="CGTCCACCGACAG" target="0-4-i_" weight="0.015075" />
    <edge id="255" source="CGACCACCGTCGG" target="0-4-i_" weight="0.010050" />
    <edge id="256" source="CGCTTTCCGGCAG" target="0-4-i_" weight="0.100497" />
    <edge id="257" source="CCGGGATCATCAG" target="0-4-i_" weight="0.180895" />
    <edge id="258" source="CCGAGGTCATCAG" target="0-4-i_" weight="0.155771" />
    <edge id="259" source="CCGAGATCACCAG" target="0-4-i_" weight="0.095473" />
    <edge id="260" source="CCGAGATCGTCAG" target="0-4-i_" weight="0.060298" />
    <edge id="261" source="CGCTTTCTGACAG" target="0-4-i_" weight="0.045224" />
    <edge id="262" source="CCGAGATCATCGG" target="0-4-i_" weight="0.060298" />
    <edge id="263" source="CGGCCATTATCAA" target="0-4-i_" weight="0.010050" />
    <edge id="264" source="CGTCTGCCGACAG" target="0-4-i_" weight="0.010050" />
    <edge id="265" source="CGGCCATTATCAG" target="0-4-ii_" weight="0.181005" />
    <edge id="266" source="CCGAGATCATCAG" target="0-4-ii_" weight="41.877420" />
    <edge id="267" source="CGGCCACCGTCAG" target="0-4-ii_" weight="0.110614" />
    <edge id="268" source="CGTCTACCGACAG" target="0-4-ii_" weight="56.237116" />
    <edge id="269" source="CGGCCACCGTCGG" target="0-4-ii_" weight="0.055307" />
    <edge id="270" source="TGGCCACCGTCAA" target="0-4-ii_" weight="0.165921" />
    <edge id="271" source="CTCTTACTGGCAG" target="0-4-ii_" weight="0.362009" />
    <edge id="272" source="CGTCTACCGACGG" target="0-4-ii_" weight="0.266479" />
    <edge id="273" source="CGCCTACCGACAG" target="0-4-ii_" weight="0.105586" />
    <edge id="274" source="CGCTTTCTGGCAG" target="0-4-ii_" weight="0.165921" />
    <edge id="275" source="TGGCCACCGTCAG" target="0-4-ii_" weight="0.015084" />
    <edge id="276" source="CCCTTACTGGCAG" target="0-4-ii_" weight="0.005028" />
    <edge id="277" source="CGTCCACCGACAG" target="0-4-ii_" weight="0.045251" />
    <edge id="278" source="CGCTTTCCGGCAG" target="0-4-ii_" weight="0.015084" />
    <edge id="279" source="CCGGGATCATCAG" target="0-4-ii_" weight="0.085474" />
    <edge id="280" source="CCGAGGTCATCAG" target="0-4-ii_" weight="0.065363" />
    <edge id="281" source="CCGAGATCACCAG" target="0-4-ii_" weight="0.060335" />
    <edge id="282" source="CCGAGATCGTCAG" target="0-4-ii_" weight="0.080446" />
    <edge id="283" source="CGCTTTCTGACAG" target="0-4-ii_" weight="0.005028" />
    <edge id="284" source="CCGAGATCATCGG" target="0-4-ii_" weight="0.045251" />
    <edge id="285" source="CGTCTGCCGACAG" target="0-4-ii_" weight="0.045251" />
    <edge id="286" source="CGCTTTCTGGGCA" target="0-4-ii_" weight="0.005028" />
    <edge id="287" source="CGGCCATTATCAG" target="0-4-w_" weight="19.193154" />
    <edge id="288" source="CCGAGATCATCAG" target="0-4-w_" weight="4.170062" />
    <edge id="289" source="CGGCCACCGTCAG" target="0-4-w_" weight="13.610432" />
    <edge id="290" source="CGTCTACCGACAG" target="0-4-w_" weight="24.069546" />
    <edge id="291" source="CGGCCACCGTCGG" target="0-4-w_" weight="3.816898" />
    <edge id="292" source="TGGCCACCGTCAA" target="0-4-w_" weight="16.408585" />
    <edge id="293" source="CTCTTACTGGCAG" target="0-4-w_" weight="7.579462" />
    <edge id="294" source="CGTCTACCGACGG" target="0-4-w_" weight="0.203749" />
    <edge id="295" source="CGCCTACCGACAG" target="0-4-w_" weight="6.696550" />
    <edge id="296" source="CGCTTTCTGGCAG" target="0-4-w_" weight="0.162999" />
    <edge id="297" source="CGGCCATCATCAG" target="0-4-w_" weight="0.108666" />
    <edge id="298" source="CGTCCACCGACGG" target="0-4-w_" weight="0.271665" />
    <edge id="299" source="TGGCCACCGTCAG" target="0-4-w_" weight="1.100244" />
    <edge id="300" source="CTCTTTCTGGCAG" target="0-4-w_" weight="0.013583" />
    <edge id="301" source="CGGCCATCATCGG" target="0-4-w_" weight="0.081500" />
    <edge id="302" source="CCCTTACTGGCAG" target="0-4-w_" weight="0.013583" />
    <edge id="303" source="TCGCCACCGTCAA" target="0-4-w_" weight="0.027167" />
    <edge id="304" source="CGGCCATTATCGG" target="0-4-w_" weight="1.154578" />
    <edge id="305" source="CGGCCATTGTCAG" target="0-4-w_" weight="0.787829" />
    <edge id="306" source="CGGCCGATTTCGG" target="0-4-w_" weight="0.040750" />
    <edge id="307" source="CGTCCACCGACAG" target="0-4-w_" weight="0.027167" />
    <edge id="308" source="CGACCACCGTCGG" target="0-4-w_" weight="0.190166" />
    <edge id="309" source="CGGCCACTGTCGG" target="0-4-w_" weight="0.040750" />
    <edge id="310" source="TGGCCACCGTCGA" target="0-4-w_" weight="0.027167" />
    <edge id="311" source="CGGCCATCGTCAG" target="0-4-w_" weight="0.013583" />
    <edge id="312" source="CGGCCACCGCCAG" target="0-4-w_" weight="0.013583" />
    <edge id="313" source="CCGAGGTCATCAG" target="0-4-w_" weight="0.027167" />
    <edge id="314" source="CCGAGATCATCGG" target="0-4-w_" weight="0.027167" />
    <edge id="315" source="CGGCCATTATCAA" target="0-4-w_" weight="0.081500" />
    <edge id="316" source="CGTCTGCCGACAG" target="0-4-w_" weight="0.013583" />
    <edge id="317" source="CGGCCACCGTCAT" target="0-4-w_" weight="0.013583" />
    <edge id="318" source="CTCTTACTGGCGG" target="0-4-w_" weight="0.013583" />
    <edge id="319" source="CGGCCATTATCAG" target="0-C-w_" weight="14.221609" />
    <edge id="320" source="CCGAGATCATCAG" target="0-C-w_" weight="2.865033" />
    <edge id="321" source="CGGCCACCGTCAG" target="0-C-w_" weight="4.073179" />
    <edge id="322" source="CGTCTACCGACAG" target="0-C-w_" weight="0.724888" />
    <edge id="323" source="CGGCCACCGTCGG" target="0-C-w_" weight="3.417328" />
    <edge id="324" source="TGGCCACCGTCAA" target="0-C-w_" weight="13.324128" />
    <edge id="325" source="CTCTTACTGGCAG" target="0-C-w_" weight="0.241629" />
    <edge id="326" source="CGTCTACCGACGG" target="0-C-w_" weight="57.404211" />
    <edge id="327" source="CGCTTTCTGGCAG" target="0-C-w_" weight="0.207111" />
    <edge id="328" source="CGGCCATCATCAG" target="0-C-w_" weight="0.034518" />
    <edge id="329" source="CGTTTTCTGGCAG" target="0-C-w_" weight="0.034518" />
    <edge id="330" source="CGTCCACCGACGG" target="0-C-w_" weight="1.587849" />
    <edge id="331" source="TGGCCACCGTCAG" target="0-C-w_" weight="0.897480" />
    <edge id="332" source="CTCTTTCTGGCAG" target="0-C-w_" weight="0.034518" />
    <edge id="333" source="CGGCCATCATCGG" target="0-C-w_" weight="0.138074" />
    <edge id="334" source="CCCTTACTGGCAG" target="0-C-w_" weight="0.034518" />
    <edge id="335" source="TCGCCACCGTCAA" target="0-C-w_" weight="0.103555" />
    <edge id="336" source="CGGCCATTATCGG" target="0-C-w_" weight="0.069037" />
    <edge id="337" source="CGGCCATTGTCAG" target="0-C-w_" weight="0.103555" />
    <edge id="338" source="CGTCCACCGACAG" target="0-C-w_" weight="0.034518" />
    <edge id="339" source="TGGCCACCGTCGA" target="0-C-w_" weight="0.034518" />
    <edge id="340" source="CGGCCATCGTCAG" target="0-C-w_" weight="0.034518" />
    <edge id="341" source="CGCTTTCCGGCAG" target="0-C-w_" weight="0.069037" />
    <edge id="342" source="CGGCCATCACCGG" target="0-C-w_" weight="0.034518" />
    <edge id="343" source="CGTTTGTTAACGG" target="0-C-w_" weight="0.034518" />
    <edge id="344" source="CGTCCTCCGACAG" target="0-C-w_" weight="0.138074" />
    <edge id="345" source="CGTCCACCGAAGG" target="0-C-w_" weight="0.034518" />
    <edge id="346" source="CCGAGATCATCGG" target="0-C-w_" weight="0.034518" />
    <edge id="347" source="CGTCTGCCGACGG" target="0-C-w_" weight="0.034518" />
    <edge id="348" source="CGGCCATTATCAG" target="10ION-3_" weight="38.276883" />
    <edge id="349" source="CCGAGATCATCAG" target="10ION-3_" weight="0.953634" />
    <edge id="350" source="CGGCCACCGTCAG" target="10ION-3_" weight="12.758961" />
    <edge id="351" source="CGTCTACCGACAG" target="10ION-3_" weight="0.361723" />
    <edge id="352" source="CGGCCACCGTCGG" target="10ION-3_" weight="13.022032" />
    <edge id="353" source="TGGCCACCGTCAA" target="10ION-3_" weight="22.920092" />
    <edge id="354" source="CTCTTACTGGCAG" target="10ION-3_" weight="1.479776" />
    <edge id="355" source="CGCCTACCGACAG" target="10ION-3_" weight="0.098652" />
    <edge id="356" source="CGCTTTCTGGCAG" target="10ION-3_" weight="0.361723" />
    <edge id="357" source="CGGCCATCATCAG" target="10ION-3_" weight="0.361723" />
    <edge id="358" source="CGTTTTCTGGCAG" target="10ION-3_" weight="1.019402" />
    <edge id="359" source="CGTCCACCGACGG" target="10ION-3_" weight="0.723446" />
    <edge id="360" source="TGGCCACCGTCAG" target="10ION-3_" weight="1.578428" />
    <edge id="361" source="CTCTTTCTGGCAG" target="10ION-3_" weight="0.032884" />
    <edge id="362" source="CGGCCATCATCGG" target="10ION-3_" weight="1.019402" />
    <edge id="363" source="CCCTTACTGGCAG" target="10ION-3_" weight="0.723446" />
    <edge id="364" source="TCGCCACCGTCAA" target="10ION-3_" weight="0.328839" />
    <edge id="365" source="CGGCCATTATCGG" target="10ION-3_" weight="1.216705" />
    <edge id="366" source="CCGCTTTTATCAG" target="10ION-3_" weight="0.065768" />
    <edge id="367" source="CGGCCATTGTCAG" target="10ION-3_" weight="0.230187" />
    <edge id="368" source="TCGCTTCCGTCAA" target="10ION-3_" weight="0.065768" />
    <edge id="369" source="CGGTCATCATCGG" target="10ION-3_" weight="0.230187" />
    <edge id="370" source="CGGCCGATTTCGG" target="10ION-3_" weight="0.328839" />
    <edge id="371" source="CGTCCACCGACAG" target="10ION-3_" weight="0.098652" />
    <edge id="372" source="CGACCACCGTCGG" target="10ION-3_" weight="0.131536" />
    <edge id="373" source="CGGCCACTGTCGG" target="10ION-3_" weight="0.032884" />
    <edge id="374" source="TGGCCACCGTCGA" target="10ION-3_" weight="0.559027" />
    <edge id="375" source="CGGCCACCGCCGG" target="10ION-3_" weight="0.032884" />
    <edge id="376" source="TGGCCATCATCAA" target="10ION-3_" weight="0.131536" />
    <edge id="377" source="CGGCCATCGTCAG" target="10ION-3_" weight="0.065768" />
    <edge id="378" source="CGCTTTCCGGCAG" target="10ION-3_" weight="0.065768" />
    <edge id="379" source="CGGCCATCACCGG" target="10ION-3_" weight="0.032884" />
    <edge id="380" source="CGGTCGCCGTCAG" target="10ION-3_" weight="0.032884" />
    <edge id="381" source="CGTTTGTTAACGG" target="10ION-3_" weight="0.263071" />
    <edge id="382" source="CGGCCGATTTCAG" target="10ION-3_" weight="0.065768" />
    <edge id="383" source="CGGCCATCGTCGG" target="10ION-3_" weight="0.065768" />
    <edge id="384" source="CGGCCACCGTAGG" target="10ION-3_" weight="0.032884" />
    <edge id="385" source="CGCTTACTGGCAG" target="10ION-3_" weight="0.065768" />
    <edge id="386" source="CGGCCATTATCAA" target="10ION-3_" weight="0.032884" />
    <edge id="387" source="TCTCCTCCGACAA" target="10ION-3_" weight="0.065768" />
    <edge id="388" source="TGGCCATCATCGA" target="10ION-3_" weight="0.032884" />
    <edge id="389" source="CGGCCGATTTAGG" target="10ION-3_" weight="0.032884" />
    <edge id="390" source="CGGCCATTATCAG" target="11ION-3_" weight="46.208913" />
    <edge id="391" source="CCGAGATCATCAG" target="11ION-3_" weight="0.226860" />
    <edge id="392" source="CGGCCACCGTCAG" target="11ION-3_" weight="0.065537" />
    <edge id="393" source="CGTCTACCGACAG" target="11ION-3_" weight="0.907441" />
    <edge id="394" source="CGGCCACCGTCGG" target="11ION-3_" weight="0.060496" />
    <edge id="395" source="TGGCCACCGTCAA" target="11ION-3_" weight="47.207098" />
    <edge id="396" source="CTCTTACTGGCAG" target="11ION-3_" weight="0.978020" />
    <edge id="397" source="CGCCTACCGACAG" target="11ION-3_" weight="0.247026" />
    <edge id="398" source="CGCTTTCTGGCAG" target="11ION-3_" weight="0.050413" />
    <edge id="399" source="CGTCCACCGACGG" target="11ION-3_" weight="0.241984" />
    <edge id="400" source="TGGCCACCGTCAG" target="11ION-3_" weight="2.964307" />
    <edge id="401" source="CCCTTACTGGCAG" target="11ION-3_" weight="0.010083" />
    <edge id="402" source="TCGCCACCGTCAA" target="11ION-3_" weight="0.005041" />
    <edge id="403" source="CGGCCATTATCGG" target="11ION-3_" weight="0.211736" />
    <edge id="404" source="CGGCCATTGTCAG" target="11ION-3_" weight="0.211736" />
    <edge id="405" source="CGGCCGATTTCGG" target="11ION-3_" weight="0.015124" />
    <edge id="406" source="CGACCACCGTCGG" target="11ION-3_" weight="0.065537" />
    <edge id="407" source="CGGCCACTGTCGG" target="11ION-3_" weight="0.070579" />
    <edge id="408" source="TGGCCACCGTCGA" target="11ION-3_" weight="0.010083" />
    <edge id="409" source="CGCTTTCCGGCAG" target="11ION-3_" weight="0.005041" />
    <edge id="410" source="CGGCCATCACCGG" target="11ION-3_" weight="0.005041" />
    <edge id="411" source="CGGCCATCGTCGG" target="11ION-3_" weight="0.005041" />
    <edge id="412" source="CGCTTTCTGACAG" target="11ION-3_" weight="0.020165" />
    <edge id="413" source="CCGAGATCATCGG" target="11ION-3_" weight="0.005041" />
    <edge id="414" source="CGCTTACTGGCAG" target="11ION-3_" weight="0.020165" />
    <edge id="415" source="CGGCCATTATCAA" target="11ION-3_" weight="0.171406" />
    <edge id="416" source="CTGCCACCGTCGG" target="11ION-3_" weight="0.010083" />
    <edge id="417" source="CGGCCATTATCAG" target="18-1-i_" weight="8.379100" />
    <edge id="418" source="CCGAGATCATCAG" target="18-1-i_" weight="0.151156" />
    <edge id="419" source="CGGCCACCGTCAG" target="18-1-i_" weight="18.446113" />
    <edge id="420" source="CGTCTACCGACAG" target="18-1-i_" weight="38.580138" />
    <edge id="421" source="CGGCCACCGTCGG" target="18-1-i_" weight="0.287197" />
    <edge id="422" source="TGGCCACCGTCAA" target="18-1-i_" weight="6.640802" />
    <edge id="423" source="CTCTTACTGGCAG" target="18-1-i_" weight="14.485816" />
    <edge id="424" source="CGTCTACCGACGG" target="18-1-i_" weight="0.075578" />
    <edge id="425" source="CGCCTACCGACAG" target="18-1-i_" weight="10.263516" />
    <edge id="426" source="CGCTTTCTGGCAG" target="18-1-i_" weight="0.025193" />
    <edge id="427" source="CGTCCACCGACGG" target="18-1-i_" weight="0.010077" />
    <edge id="428" source="TGGCCACCGTCAG" target="18-1-i_" weight="0.549201" />
    <edge id="429" source="CGGCCATTATCGG" target="18-1-i_" weight="1.042979" />
    <edge id="430" source="CGGCCATTGTCAG" target="18-1-i_" weight="0.881745" />
    <edge id="431" source="CGGCCGATTTCGG" target="18-1-i_" weight="0.015116" />
    <edge id="432" source="CGTCCACCGACAG" target="18-1-i_" weight="0.050385" />
    <edge id="433" source="CGACCACCGTCGG" target="18-1-i_" weight="0.005039" />
    <edge id="434" source="CGGCCACTGTCGG" target="18-1-i_" weight="0.005039" />
    <edge id="435" source="TGGCCACCGTCGA" target="18-1-i_" weight="0.005039" />
    <edge id="436" source="CGGCCATCGTCAG" target="18-1-i_" weight="0.020154" />
    <edge id="437" source="CGCTTTCCGGCAG" target="18-1-i_" weight="0.005039" />
    <edge id="438" source="CGGCCACCGCCAG" target="18-1-i_" weight="0.020154" />
    <edge id="439" source="CGCTTTCTGACAG" target="18-1-i_" weight="0.005039" />
    <edge id="440" source="CGGCCATTATCAA" target="18-1-i_" weight="0.010077" />
    <edge id="441" source="CGTCTGCCGACAG" target="18-1-i_" weight="0.030231" />
    <edge id="442" source="CTCTTACTGGCGG" target="18-1-i_" weight="0.010077" />
    <edge id="443" source="CGGCCATTATCAG" target="18-1-ii_" weight="5.962702" />
    <edge id="444" source="CCGAGATCATCAG" target="18-1-ii_" weight="0.120968" />
    <edge id="445" source="CGGCCACCGTCAG" target="18-1-ii_" weight="22.867944" />
    <edge id="446" source="CGTCTACCGACAG" target="18-1-ii_" weight="49.319556" />
    <edge id="447" source="CGGCCACCGTCGG" target="18-1-ii_" weight="0.186492" />
    <edge id="448" source="TGGCCACCGTCAA" target="18-1-ii_" weight="2.293347" />
    <edge id="449" source="CTCTTACTGGCAG" target="18-1-ii_" weight="5.181452" />
    <edge id="450" source="CGTCTACCGACGG" target="18-1-ii_" weight="0.060484" />
    <edge id="451" source="CGCCTACCGACAG" target="18-1-ii_" weight="12.147177" />
    <edge id="452" source="CGCTTTCTGGCAG" target="18-1-ii_" weight="0.050403" />
    <edge id="453" source="CGGCCATCATCAG" target="18-1-ii_" weight="0.005040" />
    <edge id="454" source="CGTCCACCGACGG" target="18-1-ii_" weight="0.005040" />
    <edge id="455" source="TGGCCACCGTCAG" target="18-1-ii_" weight="0.246976" />
    <edge id="456" source="CGGCCATTATCGG" target="18-1-ii_" weight="0.751008" />
    <edge id="457" source="CGGCCATTGTCAG" target="18-1-ii_" weight="0.614919" />
    <edge id="458" source="CGGCCGATTTCGG" target="18-1-ii_" weight="0.040323" />
    <edge id="459" source="CGTCCACCGACAG" target="18-1-ii_" weight="0.040323" />
    <edge id="460" source="CGACCACCGTCGG" target="18-1-ii_" weight="0.005040" />
    <edge id="461" source="CGGCCACTGTCGG" target="18-1-ii_" weight="0.005040" />
    <edge id="462" source="TGGCCACCGTCGA" target="18-1-ii_" weight="0.005040" />
    <edge id="463" source="CGGCCATCGTCAG" target="18-1-ii_" weight="0.020161" />
    <edge id="464" source="CGGCCACCGCCAG" target="18-1-ii_" weight="0.020161" />
    <edge id="465" source="CGCTTTCTGACAG" target="18-1-ii_" weight="0.005040" />
    <edge id="466" source="CGGCCATTATCAA" target="18-1-ii_" weight="0.005040" />
    <edge id="467" source="CGTCTGCCGACAG" target="18-1-ii_" weight="0.035282" />
    <edge id="468" source="CGACATCTGGCAG" target="18-1-ii_" weight="0.005040" />
    <edge id="469" source="CGGCCATTATCAG" target="18-1-w_" weight="12.162353" />
    <edge id="470" source="CCGAGATCATCAG" target="18-1-w_" weight="21.722529" />
    <edge id="471" source="CGGCCACCGTCAG" target="18-1-w_" weight="13.845284" />
    <edge id="472" source="CGTCTACCGACAG" target="18-1-w_" weight="24.805544" />
    <edge id="473" source="CGGCCACCGTCGG" target="18-1-w_" weight="1.187951" />
    <edge id="474" source="TGGCCACCGTCAA" target="18-1-w_" weight="4.200255" />
    <edge id="475" source="CTCTTACTGGCAG" target="18-1-w_" weight="10.309716" />
    <edge id="476" source="CGTCTACCGACGG" target="18-1-w_" weight="1.357658" />
    <edge id="477" source="CGCCTACCGACAG" target="18-1-w_" weight="6.533729" />
    <edge id="478" source="CGCTTTCTGGCAG" target="18-1-w_" weight="0.240419" />
    <edge id="479" source="CGGCCATCATCAG" target="18-1-w_" weight="0.070711" />
    <edge id="480" source="CGTTTTCTGGCAG" target="18-1-w_" weight="0.014142" />
    <edge id="481" source="CGTCCACCGACGG" target="18-1-w_" weight="0.028285" />
    <edge id="482" source="TGGCCACCGTCAG" target="18-1-w_" weight="0.452553" />
    <edge id="483" source="CGGCCATCATCGG" target="18-1-w_" weight="0.042427" />
    <edge id="484" source="CCCTTACTGGCAG" target="18-1-w_" weight="0.098996" />
    <edge id="485" source="TCGCCACCGTCAA" target="18-1-w_" weight="0.395984" />
    <edge id="486" source="CGGCCATTATCGG" target="18-1-w_" weight="0.834394" />
    <edge id="487" source="CGGCCATTGTCAG" target="18-1-w_" weight="0.692971" />
    <edge id="488" source="TCGCTTCCGTCAA" target="18-1-w_" weight="0.014142" />
    <edge id="489" source="CGGCCGATTTCGG" target="18-1-w_" weight="0.042427" />
    <edge id="490" source="CGGCCATCGTCAG" target="18-1-w_" weight="0.014142" />
    <edge id="491" source="CCGGGATCATCAG" target="18-1-w_" weight="0.028285" />
    <edge id="492" source="CCGAGGTCATCAG" target="18-1-w_" weight="0.042427" />
    <edge id="493" source="CCGAGATCACCAG" target="18-1-w_" weight="0.028285" />
    <edge id="494" source="CCGAGATCGTCAG" target="18-1-w_" weight="0.042427" />
    <edge id="495" source="CCGAGATCATCGG" target="18-1-w_" weight="0.028285" />
    <edge id="496" source="CCACATCTGGCAG" target="18-1-w_" weight="0.692971" />
    <edge id="497" source="CGACATCTGGCAG" target="18-1-w_" weight="0.070711" />
    <edge id="498" source="CGGCCATTATCAG" target="18-2-i_" weight="8.089458" />
    <edge id="499" source="CCGAGATCATCAG" target="18-2-i_" weight="0.010074" />
    <edge id="500" source="CGGCCACCGTCAG" target="18-2-i_" weight="19.891200" />
    <edge id="501" source="CGTCTACCGACAG" target="18-2-i_" weight="39.193069" />
    <edge id="502" source="CGGCCACCGTCGG" target="18-2-i_" weight="3.248879" />
    <edge id="503" source="TGGCCACCGTCAA" target="18-2-i_" weight="5.868131" />
    <edge id="504" source="CTCTTACTGGCAG" target="18-2-i_" weight="11.187226" />
    <edge id="505" source="CGTCTACCGACGG" target="18-2-i_" weight="0.141037" />
    <edge id="506" source="CGCCTACCGACAG" target="18-2-i_" weight="11.212411" />
    <edge id="507" source="CGCTTTCTGGCAG" target="18-2-i_" weight="0.005037" />
    <edge id="508" source="CGGCCATCATCAG" target="18-2-i_" weight="0.030222" />
    <edge id="509" source="CGTCCACCGACGG" target="18-2-i_" weight="0.025185" />
    <edge id="510" source="TGGCCACCGTCAG" target="18-2-i_" weight="0.493628" />
    <edge id="511" source="CTCTTTCTGGCAG" target="18-2-i_" weight="0.005037" />
    <edge id="512" source="CGGCCATTATCGG" target="18-2-i_" weight="0.201481" />
    <edge id="513" source="CGGCCATTGTCAG" target="18-2-i_" weight="0.136000" />
    <edge id="514" source="CGGCCGATTTCGG" target="18-2-i_" weight="0.070518" />
    <edge id="515" source="CGTCCACCGACAG" target="18-2-i_" weight="0.045333" />
    <edge id="516" source="CGGCCACTGTCGG" target="18-2-i_" weight="0.010074" />
    <edge id="517" source="TGGCCACCGTCGA" target="18-2-i_" weight="0.005037" />
    <edge id="518" source="CGGCCATCGTCAG" target="18-2-i_" weight="0.010074" />
    <edge id="519" source="CGGCCACCGCCAG" target="18-2-i_" weight="0.035259" />
    <edge id="520" source="CGGCCATCGTCGG" target="18-2-i_" weight="0.005037" />
    <edge id="521" source="CGGCCATTATCAA" target="18-2-i_" weight="0.010074" />
    <edge id="522" source="CGTCTGCCGACAG" target="18-2-i_" weight="0.055407" />
    <edge id="523" source="CTCTTACTGGCGG" target="18-2-i_" weight="0.015111" />
    <edge id="524" source="CGGCCATTATCAG" target="18-2-ii_" weight="6.582993" />
    <edge id="525" source="CCGAGATCATCAG" target="18-2-ii_" weight="0.241948" />
    <edge id="526" source="CGGCCACCGTCAG" target="18-2-ii_" weight="18.337618" />
    <edge id="527" source="CGTCTACCGACAG" target="18-2-ii_" weight="31.987499" />
    <edge id="528" source="CGGCCACCGTCGG" target="18-2-ii_" weight="7.646555" />
    <edge id="529" source="TGGCCACCGTCAA" target="18-2-ii_" weight="3.397349" />
    <edge id="530" source="CTCTTACTGGCAG" target="18-2-ii_" weight="20.127023" />
    <edge id="531" source="CGTCTACCGACGG" target="18-2-ii_" weight="2.343868" />
    <edge id="532" source="CGCCTACCGACAG" target="18-2-ii_" weight="8.337114" />
    <edge id="533" source="CGCTTTCTGGCAG" target="18-2-ii_" weight="0.040325" />
    <edge id="534" source="CGTCCACCGACGG" target="18-2-ii_" weight="0.085690" />
    <edge id="535" source="TGGCCACCGTCAG" target="18-2-ii_" weight="0.373003" />
    <edge id="536" source="CTCTTTCTGGCAG" target="18-2-ii_" weight="0.005041" />
    <edge id="537" source="CGGCCATTATCGG" target="18-2-ii_" weight="0.085690" />
    <edge id="538" source="CGGCCATTGTCAG" target="18-2-ii_" weight="0.186501" />
    <edge id="539" source="CGTCCACCGACAG" target="18-2-ii_" weight="0.035284" />
    <edge id="540" source="CGGCCACTGTCGG" target="18-2-ii_" weight="0.015122" />
    <edge id="541" source="CGGCCACCGCCGG" target="18-2-ii_" weight="0.020162" />
    <edge id="542" source="CGGCCATCGTCAG" target="18-2-ii_" weight="0.005041" />
    <edge id="543" source="CGGCCGATTTCAG" target="18-2-ii_" weight="0.005041" />
    <edge id="544" source="CGGCCACCGCCAG" target="18-2-ii_" weight="0.020162" />
    <edge id="545" source="CGGCCATCGTCGG" target="18-2-ii_" weight="0.005041" />
    <edge id="546" source="CGCTTACTGGCAG" target="18-2-ii_" weight="0.010081" />
    <edge id="547" source="CGGCCATTATCAA" target="18-2-ii_" weight="0.005041" />
    <edge id="548" source="CGTCTGCCGACAG" target="18-2-ii_" weight="0.060487" />
    <edge id="549" source="CGGCTACCGTCGG" target="18-2-ii_" weight="0.005041" />
    <edge id="550" source="CTCTTACTGGCGG" target="18-2-ii_" weight="0.030243" />
    <edge id="551" source="TCGAGAATTTCAA" target="18-2-ii_" weight="0.005041" />
    <edge id="552" source="CGGCCATTATCAG" target="18-2-w_" weight="12.545253" />
    <edge id="553" source="CCGAGATCATCAG" target="18-2-w_" weight="0.040225" />
    <edge id="554" source="CGGCCACCGTCAG" target="18-2-w_" weight="16.512470" />
    <edge id="555" source="CGTCTACCGACAG" target="18-2-w_" weight="27.936444" />
    <edge id="556" source="CGGCCACCGTCGG" target="18-2-w_" weight="6.023733" />
    <edge id="557" source="TGGCCACCGTCAA" target="18-2-w_" weight="8.899839" />
    <edge id="558" source="CTCTTACTGGCAG" target="18-2-w_" weight="18.086283" />
    <edge id="559" source="CGTCTACCGACGG" target="18-2-w_" weight="0.040225" />
    <edge id="560" source="CGCCTACCGACAG" target="18-2-w_" weight="7.964602" />
    <edge id="561" source="CGCTTTCTGGCAG" target="18-2-w_" weight="0.045253" />
    <edge id="562" source="CGGCCATCATCAG" target="18-2-w_" weight="0.005028" />
    <edge id="563" source="CGTCCACCGACGG" target="18-2-w_" weight="0.130732" />
    <edge id="564" source="TGGCCACCGTCAG" target="18-2-w_" weight="0.663717" />
    <edge id="565" source="CGGCCATCATCGG" target="18-2-w_" weight="0.035197" />
    <edge id="566" source="CCCTTACTGGCAG" target="18-2-w_" weight="0.005028" />
    <edge id="567" source="TCGCCACCGTCAA" target="18-2-w_" weight="0.005028" />
    <edge id="568" source="CGGCCATTATCGG" target="18-2-w_" weight="0.452534" />
    <edge id="569" source="CGGCCATTGTCAG" target="18-2-w_" weight="0.130732" />
    <edge id="570" source="CGGTCATCATCGG" target="18-2-w_" weight="0.010056" />
    <edge id="571" source="CGGCCGATTTCGG" target="18-2-w_" weight="0.311746" />
    <edge id="572" source="CGTCCACCGACAG" target="18-2-w_" weight="0.005028" />
    <edge id="573" source="CGACCACCGTCGG" target="18-2-w_" weight="0.005028" />
    <edge id="574" source="CGGCCACTGTCGG" target="18-2-w_" weight="0.050282" />
    <edge id="575" source="TGGCCACCGTCGA" target="18-2-w_" weight="0.005028" />
    <edge id="576" source="CGGCCACCGCCGG" target="18-2-w_" weight="0.020113" />
    <edge id="577" source="CGGCCATCGTCAG" target="18-2-w_" weight="0.005028" />
    <edge id="578" source="CGGCCATCACCGG" target="18-2-w_" weight="0.005028" />
    <edge id="579" source="CGGCCGATTTCAG" target="18-2-w_" weight="0.005028" />
    <edge id="580" source="CGGCCACCGCCAG" target="18-2-w_" weight="0.025141" />
    <edge id="581" source="CGGCCATCGTCGG" target="18-2-w_" weight="0.005028" />
    <edge id="582" source="CGCTTTCTGACAG" target="18-2-w_" weight="0.005028" />
    <edge id="583" source="CGTCTGCCGACAG" target="18-2-w_" weight="0.005028" />
    <edge id="584" source="CTCTTACTGGCGG" target="18-2-w_" weight="0.010056" />
    <edge id="585" source="CACTTACTGGCAG" target="18-2-w_" weight="0.005028" />
    <edge id="586" source="CGGCCATTATCAG" target="18-3-i_" weight="47.878666" />
    <edge id="587" source="CCGAGATCATCAG" target="18-3-i_" weight="0.312406" />
    <edge id="588" source="CGGCCACCGTCAG" target="18-3-i_" weight="10.727603" />
    <edge id="589" source="CGTCTACCGACAG" target="18-3-i_" weight="15.983070" />
    <edge id="590" source="CGGCCACCGTCGG" target="18-3-i_" weight="1.163963" />
    <edge id="591" source="TGGCCACCGTCAA" target="18-3-i_" weight="8.374484" />
    <edge id="592" source="CTCTTACTGGCAG" target="18-3-i_" weight="2.700796" />
    <edge id="593" source="CGTCTACCGACGG" target="18-3-i_" weight="0.030233" />
    <edge id="594" source="CGCCTACCGACAG" target="18-3-i_" weight="4.096543" />
    <edge id="595" source="CGCTTTCTGGCAG" target="18-3-i_" weight="0.040310" />
    <edge id="596" source="CGGCCATCATCAG" target="18-3-i_" weight="0.040310" />
    <edge id="597" source="CGTTTTCTGGCAG" target="18-3-i_" weight="0.005039" />
    <edge id="598" source="TGGCCACCGTCAG" target="18-3-i_" weight="0.468608" />
    <edge id="599" source="CGGCCATCATCGG" target="18-3-i_" weight="0.010078" />
    <edge id="600" source="CGGCCATTATCGG" target="18-3-i_" weight="4.524841" />
    <edge id="601" source="CGGCCATTGTCAG" target="18-3-i_" weight="3.466694" />
    <edge id="602" source="CGTCCACCGACAG" target="18-3-i_" weight="0.020155" />
    <edge id="603" source="CGACCACCGTCGG" target="18-3-i_" weight="0.010078" />
    <edge id="604" source="CGGCCACTGTCGG" target="18-3-i_" weight="0.050388" />
    <edge id="605" source="TGGCCACCGTCGA" target="18-3-i_" weight="0.010078" />
    <edge id="606" source="CGGCCACCGCCGG" target="18-3-i_" weight="0.005039" />
    <edge id="607" source="CGGCCATCGTCAG" target="18-3-i_" weight="0.005039" />
    <edge id="608" source="CGCTTTCCGGCAG" target="18-3-i_" weight="0.005039" />
    <edge id="609" source="CGGCCACCGCCAG" target="18-3-i_" weight="0.020155" />
    <edge id="610" source="CCGAGATCATCGG" target="18-3-i_" weight="0.005039" />
    <edge id="611" source="CGGCCATTATCAA" target="18-3-i_" weight="0.020155" />
    <edge id="612" source="CGTCTGCCGACAG" target="18-3-i_" weight="0.020155" />
    <edge id="613" source="CTCTTACTGGCGG" target="18-3-i_" weight="0.005039" />
    <edge id="614" source="CGGCCATTATCAG" target="18-3-w_" weight="27.169785" />
    <edge id="615" source="CCGAGATCATCAG" target="18-3-w_" weight="12.062175" />
    <edge id="616" source="CGGCCACCGTCAG" target="18-3-w_" weight="20.516247" />
    <edge id="617" source="CGTCTACCGACAG" target="18-3-w_" weight="8.932339" />
    <edge id="618" source="CGGCCACCGTCGG" target="18-3-w_" weight="2.356168" />
    <edge id="619" source="TGGCCACCGTCAA" target="18-3-w_" weight="15.023210" />
    <edge id="620" source="CTCTTACTGGCAG" target="18-3-w_" weight="3.235335" />
    <edge id="621" source="CGTCTACCGACGG" target="18-3-w_" weight="0.921367" />
    <edge id="622" source="CGCCTACCGACAG" target="18-3-w_" weight="1.877901" />
    <edge id="623" source="CGCTTTCTGGCAG" target="18-3-w_" weight="0.056267" />
    <edge id="624" source="CGGCCATCATCAG" target="18-3-w_" weight="0.028133" />
    <edge id="625" source="CGTTTTCTGGCAG" target="18-3-w_" weight="0.007033" />
    <edge id="626" source="CGTCCACCGACGG" target="18-3-w_" weight="0.035167" />
    <edge id="627" source="TGGCCACCGTCAG" target="18-3-w_" weight="1.343368" />
    <edge id="628" source="CGGCCATCATCGG" target="18-3-w_" weight="0.007033" />
    <edge id="629" source="TCGCCACCGTCAA" target="18-3-w_" weight="0.323534" />
    <edge id="630" source="CGGCCATTATCGG" target="18-3-w_" weight="2.911802" />
    <edge id="631" source="CGGCCATTGTCAG" target="18-3-w_" weight="2.229568" />
    <edge id="632" source="CGTCCACCGACAG" target="18-3-w_" weight="0.014067" />
    <edge id="633" source="CGGCCACTGTCGG" target="18-3-w_" weight="0.021100" />
    <edge id="634" source="TGGCCACCGTCGA" target="18-3-w_" weight="0.014067" />
    <edge id="635" source="CGCTTTCCGGCAG" target="18-3-w_" weight="0.007033" />
    <edge id="636" source="CGGCCATCACCGG" target="18-3-w_" weight="0.014067" />
    <edge id="637" source="CCGGGATCATCAG" target="18-3-w_" weight="0.014067" />
    <edge id="638" source="CGGCCACCGCCAG" target="18-3-w_" weight="0.014067" />
    <edge id="639" source="CCGAGGTCATCAG" target="18-3-w_" weight="0.021100" />
    <edge id="640" source="CCGAGATCACCAG" target="18-3-w_" weight="0.014067" />
    <edge id="641" source="CCGAGATCGTCAG" target="18-3-w_" weight="0.035167" />
    <edge id="642" source="CCGAGATCATCGG" target="18-3-w_" weight="0.007033" />
    <edge id="643" source="CCACATCTGGCAG" target="18-3-w_" weight="0.766634" />
    <edge id="644" source="CGTCTGCCGACAG" target="18-3-w_" weight="0.014067" />
    <edge id="645" source="CGGCCACCGTCTG" target="18-3-w_" weight="0.007033" />
    <edge id="646" source="CGGCCATTATCAG" target="18-4-i_" weight="42.227600" />
    <edge id="647" source="CCGAGATCATCAG" target="18-4-i_" weight="0.095800" />
    <edge id="648" source="CGGCCACCGTCAG" target="18-4-i_" weight="3.710987" />
    <edge id="649" source="CGTCTACCGACAG" target="18-4-i_" weight="0.252105" />
    <edge id="650" source="CGGCCACCGTCGG" target="18-4-i_" weight="6.968184" />
    <edge id="651" source="TGGCCACCGTCAA" target="18-4-i_" weight="41.980537" />
    <edge id="652" source="CTCTTACTGGCAG" target="18-4-i_" weight="0.796652" />
    <edge id="653" source="CGTCTACCGACGG" target="18-4-i_" weight="0.559673" />
    <edge id="654" source="CGCCTACCGACAG" target="18-4-i_" weight="0.060505" />
    <edge id="655" source="CGCTTTCTGGCAG" target="18-4-i_" weight="0.050421" />
    <edge id="656" source="CGGCCATCATCAG" target="18-4-i_" weight="0.030253" />
    <edge id="657" source="CGTCCACCGACGG" target="18-4-i_" weight="0.257147" />
    <edge id="658" source="TGGCCACCGTCAG" target="18-4-i_" weight="2.455503" />
    <edge id="659" source="CGGCCATTATCGG" target="18-4-i_" weight="0.131095" />
    <edge id="660" source="CGGCCATTGTCAG" target="18-4-i_" weight="0.171431" />
    <edge id="661" source="CGGCCGATTTCGG" target="18-4-i_" weight="0.005042" />
    <edge id="662" source="CGACCACCGTCGG" target="18-4-i_" weight="0.065547" />
    <edge id="663" source="CGGCCACTGTCGG" target="18-4-i_" weight="0.025211" />
    <edge id="664" source="TGGCCACCGTCGA" target="18-4-i_" weight="0.060505" />
    <edge id="665" source="CGGCCACCGCCGG" target="18-4-i_" weight="0.015126" />
    <edge id="666" source="CGCTTTCCGGCAG" target="18-4-i_" weight="0.005042" />
    <edge id="667" source="CGGCCACCGCCAG" target="18-4-i_" weight="0.005042" />
    <edge id="668" source="CGGCCATTATCAA" target="18-4-i_" weight="0.050421" />
    <edge id="669" source="CGGCTACCGTCGG" target="18-4-i_" weight="0.010084" />
    <edge id="670" source="CACTTACTGGCAG" target="18-4-i_" weight="0.005042" />
    <edge id="671" source="CGGCCATTATAAG" target="18-4-i_" weight="0.005042" />
    <edge id="672" source="CGGCCATTATCAG" target="18-4-ii_" weight="10.527111" />
    <edge id="673" source="CCGAGATCATCAG" target="18-4-ii_" weight="0.085586" />
    <edge id="674" source="CGGCCACCGTCAG" target="18-4-ii_" weight="13.623320" />
    <edge id="675" source="CGTCTACCGACAG" target="18-4-ii_" weight="31.379953" />
    <edge id="676" source="CGGCCACCGTCGG" target="18-4-ii_" weight="1.505311" />
    <edge id="677" source="TGGCCACCGTCAA" target="18-4-ii_" weight="4.807934" />
    <edge id="678" source="CTCTTACTGGCAG" target="18-4-ii_" weight="29.708503" />
    <edge id="679" source="CGTCTACCGACGG" target="18-4-ii_" weight="0.015103" />
    <edge id="680" source="CGCCTACCGACAG" target="18-4-ii_" weight="7.642350" />
    <edge id="681" source="CGGCCATCATCAG" target="18-4-ii_" weight="0.005034" />
    <edge id="682" source="CGTCCACCGACGG" target="18-4-ii_" weight="0.095655" />
    <edge id="683" source="TGGCCACCGTCAG" target="18-4-ii_" weight="0.387655" />
    <edge id="684" source="CGGCCATTATCGG" target="18-4-ii_" weight="0.020138" />
    <edge id="685" source="CGGCCATTGTCAG" target="18-4-ii_" weight="0.040276" />
    <edge id="686" source="CGTCCACCGACAG" target="18-4-ii_" weight="0.005034" />
    <edge id="687" source="CGACCACCGTCGG" target="18-4-ii_" weight="0.005034" />
    <edge id="688" source="CGGCCACTGTCGG" target="18-4-ii_" weight="0.020138" />
    <edge id="689" source="CGGCCATCGTCAG" target="18-4-ii_" weight="0.005034" />
    <edge id="690" source="CGGCCACCGCCAG" target="18-4-ii_" weight="0.030207" />
    <edge id="691" source="CGCTTACTGGCAG" target="18-4-ii_" weight="0.005034" />
    <edge id="692" source="CGTCTGCCGACAG" target="18-4-ii_" weight="0.045310" />
    <edge id="693" source="CTCTTACTGGCGG" target="18-4-ii_" weight="0.040276" />
    <edge id="694" source="CGGCCATTATCAG" target="18-4-w_" weight="9.420399" />
    <edge id="695" source="CCGAGATCATCAG" target="18-4-w_" weight="0.598200" />
    <edge id="696" source="CGGCCACCGTCAG" target="18-4-w_" weight="12.994521" />
    <edge id="697" source="CGTCTACCGACAG" target="18-4-w_" weight="27.431760" />
    <edge id="698" source="CGGCCACCGTCGG" target="18-4-w_" weight="3.785251" />
    <edge id="699" source="TGGCCACCGTCAA" target="18-4-w_" weight="6.012165" />
    <edge id="700" source="CTCTTACTGGCAG" target="18-4-w_" weight="30.498165" />
    <edge id="701" source="CGTCTACCGACGG" target="18-4-w_" weight="0.045242" />
    <edge id="702" source="CGCCTACCGACAG" target="18-4-w_" weight="7.650932" />
    <edge id="703" source="CGCTTTCTGGCAG" target="18-4-w_" weight="0.045242" />
    <edge id="704" source="CGGCCATCATCAG" target="18-4-w_" weight="0.065350" />
    <edge id="705" source="CGTTTTCTGGCAG" target="18-4-w_" weight="0.005027" />
    <edge id="706" source="CGTCCACCGACGG" target="18-4-w_" weight="0.321721" />
    <edge id="707" source="TGGCCACCGTCAG" target="18-4-w_" weight="0.437340" />
    <edge id="708" source="CGGCCATCATCGG" target="18-4-w_" weight="0.020108" />
    <edge id="709" source="CCCTTACTGGCAG" target="18-4-w_" weight="0.045242" />
    <edge id="710" source="CGGCCATTATCGG" target="18-4-w_" weight="0.065350" />
    <edge id="711" source="CGGCCATTGTCAG" target="18-4-w_" weight="0.020108" />
    <edge id="712" source="CGGCCGATTTCGG" target="18-4-w_" weight="0.020108" />
    <edge id="713" source="CGTCCACCGACAG" target="18-4-w_" weight="0.035188" />
    <edge id="714" source="CGACCACCGTCGG" target="18-4-w_" weight="0.060323" />
    <edge id="715" source="CGGCCACTGTCGG" target="18-4-w_" weight="0.331775" />
    <edge id="716" source="TGGCCACCGTCGA" target="18-4-w_" weight="0.010054" />
    <edge id="717" source="CGGCCATCGTCAG" target="18-4-w_" weight="0.010054" />
    <edge id="718" source="CGGTCGCCGTCAG" target="18-4-w_" weight="0.005027" />
    <edge id="719" source="CGGCCGATTTCAG" target="18-4-w_" weight="0.005027" />
    <edge id="720" source="CGGCCACCGCCAG" target="18-4-w_" weight="0.020108" />
    <edge id="721" source="CCGAGGTCATCAG" target="18-4-w_" weight="0.005027" />
    <edge id="722" source="CGTCTGCCGACAG" target="18-4-w_" weight="0.015081" />
    <edge id="723" source="CTCTTACTGGCGG" target="18-4-w_" weight="0.020108" />
    <edge id="724" source="CGGCCATTATCAG" target="18-C-w_" weight="13.250934" />
    <edge id="725" source="CCGAGATCATCAG" target="18-C-w_" weight="52.428859" />
    <edge id="726" source="CGGCCACCGTCAG" target="18-C-w_" weight="8.881863" />
    <edge id="727" source="CGTCTACCGACAG" target="18-C-w_" weight="9.514228" />
    <edge id="728" source="CGGCCACCGTCGG" target="18-C-w_" weight="2.644438" />
    <edge id="729" source="TGGCCACCGTCAA" target="18-C-w_" weight="1.322219" />
    <edge id="730" source="CTCTTACTGGCAG" target="18-C-w_" weight="2.615694" />
    <edge id="731" source="CGTCTACCGACGG" target="18-C-w_" weight="3.937913" />
    <edge id="732" source="CGCCTACCGACAG" target="18-C-w_" weight="0.114976" />
    <edge id="733" source="CGCTTTCTGGCAG" target="18-C-w_" weight="0.258695" />
    <edge id="734" source="CGGCCATCATCAG" target="18-C-w_" weight="0.229951" />
    <edge id="735" source="CGTCCACCGACGG" target="18-C-w_" weight="1.178500" />
    <edge id="736" source="TGGCCACCGTCAG" target="18-C-w_" weight="0.028744" />
    <edge id="737" source="CTCTTTCTGGCAG" target="18-C-w_" weight="0.028744" />
    <edge id="738" source="CGGCCATCATCGG" target="18-C-w_" weight="0.114976" />
    <edge id="739" source="TCGCCACCGTCAA" target="18-C-w_" weight="1.235987" />
    <edge id="740" source="CGGCCATTATCGG" target="18-C-w_" weight="0.574878" />
    <edge id="741" source="CGGCCATTGTCAG" target="18-C-w_" weight="0.287439" />
    <edge id="742" source="CGTCCACCGACAG" target="18-C-w_" weight="0.028744" />
    <edge id="743" source="CGGCCACTGTCGG" target="18-C-w_" weight="0.718597" />
    <edge id="744" source="CGCTTTCCGGCAG" target="18-C-w_" weight="0.028744" />
    <edge id="745" source="CGTTTGTTAACGG" target="18-C-w_" weight="0.028744" />
    <edge id="746" source="CCGGGATCATCAG" target="18-C-w_" weight="0.086232" />
    <edge id="747" source="CGGCCACCGCCAG" target="18-C-w_" weight="0.028744" />
    <edge id="748" source="CCGAGGTCATCAG" target="18-C-w_" weight="0.086232" />
    <edge id="749" source="CCGAGATCACCAG" target="18-C-w_" weight="0.028744" />
    <edge id="750" source="CCGAGATCGTCAG" target="18-C-w_" weight="0.086232" />
    <edge id="751" source="CGCTTTCTGACAG" target="18-C-w_" weight="0.028744" />
    <edge id="752" source="CCGAGATCATCGG" target="18-C-w_" weight="0.086232" />
    <edge id="753" source="CGGCCATTATCAA" target="18-C-w_" weight="0.028744" />
    <edge id="754" source="CGTCTGCCGACGG" target="18-C-w_" weight="0.028744" />
    <edge id="755" source="CCACATCTGGCAG" target="18-C-w_" weight="0.028744" />
    <edge id="756" source="TCGCCACCGCCAA" target="18-C-w_" weight="0.028744" />
    <edge id="757" source="CGGCCATTATCAG" target="30-1-i_" weight="13.867582" />
    <edge id="758" source="CCGAGATCATCAG" target="30-1-i_" weight="0.176625" />
    <edge id="759" source="CGGCCACCGTCAG" target="30-1-i_" weight="6.408962" />
    <edge id="760" source="CGTCTACCGACAG" target="30-1-i_" weight="0.741825" />
    <edge id="761" source="CGGCCACCGTCGG" target="30-1-i_" weight="8.266048" />
    <edge id="762" source="TGGCCACCGTCAA" target="30-1-i_" weight="63.231732" />
    <edge id="763" source="CTCTTACTGGCAG" target="30-1-i_" weight="0.777150" />
    <edge id="764" source="CGCCTACCGACAG" target="30-1-i_" weight="0.161486" />
    <edge id="765" source="CGCTTTCTGGCAG" target="30-1-i_" weight="0.191764" />
    <edge id="766" source="CGGCCATCATCAG" target="30-1-i_" weight="0.010093" />
    <edge id="767" source="CGTTTTCTGGCAG" target="30-1-i_" weight="0.015139" />
    <edge id="768" source="CGTCCACCGACGG" target="30-1-i_" weight="1.307025" />
    <edge id="769" source="TGGCCACCGTCAG" target="30-1-i_" weight="3.371013" />
    <edge id="770" source="CGGCCATCATCGG" target="30-1-i_" weight="0.005046" />
    <edge id="771" source="CCCTTACTGGCAG" target="30-1-i_" weight="0.085789" />
    <edge id="772" source="CGGCCATTATCGG" target="30-1-i_" weight="0.317925" />
    <edge id="773" source="CGGCCATTGTCAG" target="30-1-i_" weight="0.050464" />
    <edge id="774" source="CGGCCGATTTCGG" target="30-1-i_" weight="0.105975" />
    <edge id="775" source="CGTCCACCGACAG" target="30-1-i_" weight="0.005046" />
    <edge id="776" source="CGACCACCGTCGG" target="30-1-i_" weight="0.600525" />
    <edge id="777" source="CGGCCACTGTCGG" target="30-1-i_" weight="0.015139" />
    <edge id="778" source="TGGCCACCGTCGA" target="30-1-i_" weight="0.161486" />
    <edge id="779" source="CGGCCACCGCCGG" target="30-1-i_" weight="0.005046" />
    <edge id="780" source="CGGCCATCGTCAG" target="30-1-i_" weight="0.020186" />
    <edge id="781" source="CGCTTTCCGGCAG" target="30-1-i_" weight="0.035325" />
    <edge id="782" source="CGGCCGATTTCAG" target="30-1-i_" weight="0.010093" />
    <edge id="783" source="CGGCCACCGCCAG" target="30-1-i_" weight="0.020186" />
    <edge id="784" source="CGCTTTCTGACAG" target="30-1-i_" weight="0.015139" />
    <edge id="785" source="CGGCCATTATCAA" target="30-1-i_" weight="0.005046" />
    <edge id="786" source="CGGCTACCGTCGG" target="30-1-i_" weight="0.005046" />
    <edge id="787" source="CACTTACTGGCAG" target="30-1-i_" weight="0.005046" />
    <edge id="788" source="CGCTTTCTGGGCA" target="30-1-i_" weight="0.005046" />
    <edge id="789" source="CGGCCATTATCAG" target="30-1-ii_" weight="21.149680" />
    <edge id="790" source="CCGAGATCATCAG" target="30-1-ii_" weight="0.488690" />
    <edge id="791" source="CGGCCACCGTCAG" target="30-1-ii_" weight="7.934909" />
    <edge id="792" source="CGTCTACCGACAG" target="30-1-ii_" weight="1.314928" />
    <edge id="793" source="CGGCCACCGTCGG" target="30-1-ii_" weight="10.494231" />
    <edge id="794" source="TGGCCACCGTCAA" target="30-1-ii_" weight="49.226661" />
    <edge id="795" source="CTCTTACTGGCAG" target="30-1-ii_" weight="0.957227" />
    <edge id="796" source="CGCCTACCGACAG" target="30-1-ii_" weight="0.347625" />
    <edge id="797" source="CGCTTTCTGGCAG" target="30-1-ii_" weight="0.327472" />
    <edge id="798" source="CGGCCATCATCAG" target="30-1-ii_" weight="0.015114" />
    <edge id="799" source="CGTTTTCTGGCAG" target="30-1-ii_" weight="0.100761" />
    <edge id="800" source="CGTCCACCGACGG" target="30-1-ii_" weight="1.697819" />
    <edge id="801" source="TGGCCACCGTCAG" target="30-1-ii_" weight="2.544209" />
    <edge id="802" source="CTCTTTCTGGCAG" target="30-1-ii_" weight="0.005038" />
    <edge id="803" source="CGGCCATCATCGG" target="30-1-ii_" weight="0.005038" />
    <edge id="804" source="CCCTTACTGGCAG" target="30-1-ii_" weight="1.884226" />
    <edge id="805" source="TCGCCACCGTCAA" target="30-1-ii_" weight="0.010076" />
    <edge id="806" source="CGGCCATTATCGG" target="30-1-ii_" weight="0.307320" />
    <edge id="807" source="CGGCCATTGTCAG" target="30-1-ii_" weight="0.156179" />
    <edge id="808" source="CGGCCGATTTCGG" target="30-1-ii_" weight="0.070533" />
    <edge id="809" source="CGACCACCGTCGG" target="30-1-ii_" weight="0.730515" />
    <edge id="810" source="CGGCCACTGTCGG" target="30-1-ii_" weight="0.010076" />
    <edge id="811" source="TGGCCACCGTCGA" target="30-1-ii_" weight="0.080609" />
    <edge id="812" source="CGGCCACCGCCGG" target="30-1-ii_" weight="0.020152" />
    <edge id="813" source="CGGCCATCGTCAG" target="30-1-ii_" weight="0.005038" />
    <edge id="814" source="CGCTTTCCGGCAG" target="30-1-ii_" weight="0.020152" />
    <edge id="815" source="CGGCCGATTTCAG" target="30-1-ii_" weight="0.005038" />
    <edge id="816" source="CGGCCATCGTCGG" target="30-1-ii_" weight="0.005038" />
    <edge id="817" source="CGCTTTCTGACAG" target="30-1-ii_" weight="0.020152" />
    <edge id="818" source="CGCTTACTGGCAG" target="30-1-ii_" weight="0.010076" />
    <edge id="819" source="CGGCCATTATCAA" target="30-1-ii_" weight="0.020152" />
    <edge id="820" source="CGTCTGCCGACAG" target="30-1-ii_" weight="0.005038" />
    <edge id="821" source="CGGCCACCGTCTG" target="30-1-ii_" weight="0.005038" />
    <edge id="822" source="CGGCTACCGTCGG" target="30-1-ii_" weight="0.005038" />
    <edge id="823" source="CACTTACTGGCAG" target="30-1-ii_" weight="0.010076" />
    <edge id="824" source="CGCTTCCTGGCAG" target="30-1-ii_" weight="0.005038" />
    <edge id="825" source="CGGCCATTATAAG" target="30-1-ii_" weight="0.005038" />
    <edge id="826" source="CGGCCATTATCAG" target="30-1-w_" weight="24.822731" />
    <edge id="827" source="CCGAGATCATCAG" target="30-1-w_" weight="8.946442" />
    <edge id="828" source="CGGCCACCGTCAG" target="30-1-w_" weight="4.893136" />
    <edge id="829" source="CGTCTACCGACAG" target="30-1-w_" weight="1.000754" />
    <edge id="830" source="CGGCCACCGTCGG" target="30-1-w_" weight="8.981644" />
    <edge id="831" source="TGGCCACCGTCAA" target="30-1-w_" weight="40.870003" />
    <edge id="832" source="CTCTTACTGGCAG" target="30-1-w_" weight="0.628615" />
    <edge id="833" source="CGTCTACCGACGG" target="30-1-w_" weight="0.095549" />
    <edge id="834" source="CGCCTACCGACAG" target="30-1-w_" weight="0.095549" />
    <edge id="835" source="CGCTTTCTGGCAG" target="30-1-w_" weight="0.412371" />
    <edge id="836" source="CGGCCATCATCAG" target="30-1-w_" weight="0.010058" />
    <edge id="837" source="CGTTTTCTGGCAG" target="30-1-w_" weight="0.010058" />
    <edge id="838" source="CGTCCACCGACGG" target="30-1-w_" weight="0.945436" />
    <edge id="839" source="TGGCCACCGTCAG" target="30-1-w_" weight="2.358562" />
    <edge id="840" source="CCCTTACTGGCAG" target="30-1-w_" weight="0.945436" />
    <edge id="841" source="TCGCCACCGTCAA" target="30-1-w_" weight="0.010058" />
    <edge id="842" source="CGGCCATTATCGG" target="30-1-w_" weight="2.031682" />
    <edge id="843" source="CGGCCATTGTCAG" target="30-1-w_" weight="0.070405" />
    <edge id="844" source="CGGCCGATTTCGG" target="30-1-w_" weight="1.775207" />
    <edge id="845" source="CGACCACCGTCGG" target="30-1-w_" weight="0.432487" />
    <edge id="846" source="CGGCCACTGTCGG" target="30-1-w_" weight="0.176012" />
    <edge id="847" source="TGGCCACCGTCGA" target="30-1-w_" weight="0.010058" />
    <edge id="848" source="CGGCCACCGCCGG" target="30-1-w_" weight="0.010058" />
    <edge id="849" source="CGGCCATCGTCAG" target="30-1-w_" weight="0.005029" />
    <edge id="850" source="CGCTTTCCGGCAG" target="30-1-w_" weight="0.020116" />
    <edge id="851" source="CGTTTGTTAACGG" target="30-1-w_" weight="0.005029" />
    <edge id="852" source="CGGCCGATTTCAG" target="30-1-w_" weight="0.186070" />
    <edge id="853" source="CCGGGATCATCAG" target="30-1-w_" weight="0.020116" />
    <edge id="854" source="CCGAGGTCATCAG" target="30-1-w_" weight="0.025145" />
    <edge id="855" source="CGGCCATCGTCGG" target="30-1-w_" weight="0.005029" />
    <edge id="856" source="CCGAGATCACCAG" target="30-1-w_" weight="0.020116" />
    <edge id="857" source="CCGAGATCGTCAG" target="30-1-w_" weight="0.010058" />
    <edge id="858" source="CGCTTTCTGACAG" target="30-1-w_" weight="0.075434" />
    <edge id="859" source="CCGAGATCATCGG" target="30-1-w_" weight="0.030173" />
    <edge id="860" source="CGGCCATTATCAA" target="30-1-w_" weight="0.025145" />
    <edge id="861" source="CCACATCTGGCAG" target="30-1-w_" weight="0.005029" />
    <edge id="862" source="CGCTTTCTGGCAA" target="30-1-w_" weight="0.005029" />
    <edge id="863" source="CTCTTACTGGCGG" target="30-1-w_" weight="0.005029" />
    <edge id="864" source="TCTCCACCGACAA" target="30-1-w_" weight="0.020116" />
    <edge id="865" source="CGCTTTCTGGGCA" target="30-1-w_" weight="0.005029" />
    <edge id="866" source="CGGCCATTATCAG" target="30-2-i_" weight="18.296530" />
    <edge id="867" source="CCGAGATCATCAG" target="30-2-i_" weight="4.179811" />
    <edge id="868" source="CGGCCACCGTCAG" target="30-2-i_" weight="7.413249" />
    <edge id="869" source="CGTCTACCGACAG" target="30-2-i_" weight="3.548896" />
    <edge id="870" source="CGGCCACCGTCGG" target="30-2-i_" weight="15.851735" />
    <edge id="871" source="TGGCCACCGTCAA" target="30-2-i_" weight="25.788644" />
    <edge id="872" source="CTCTTACTGGCAG" target="30-2-i_" weight="1.892744" />
    <edge id="873" source="CGTCTACCGACGG" target="30-2-i_" weight="16.482650" />
    <edge id="874" source="CGCCTACCGACAG" target="30-2-i_" weight="0.078864" />
    <edge id="875" source="CGCTTTCTGGCAG" target="30-2-i_" weight="0.709779" />
    <edge id="876" source="CGTCCACCGACGG" target="30-2-i_" weight="0.788644" />
    <edge id="877" source="TGGCCACCGTCAG" target="30-2-i_" weight="1.182965" />
    <edge id="878" source="CTCTTTCTGGCAG" target="30-2-i_" weight="0.473186" />
    <edge id="879" source="CCCTTACTGGCAG" target="30-2-i_" weight="1.104101" />
    <edge id="880" source="CGGCCATTATCGG" target="30-2-i_" weight="1.261830" />
    <edge id="881" source="CGGCCGATTTCGG" target="30-2-i_" weight="0.473186" />
    <edge id="882" source="CGACCACCGTCGG" target="30-2-i_" weight="0.078864" />
    <edge id="883" source="CGGCCACTGTCGG" target="30-2-i_" weight="0.078864" />
    <edge id="884" source="CTCTTTCTGGCGG" target="30-2-i_" weight="0.078864" />
    <edge id="885" source="CGCTTTCTGACAG" target="30-2-i_" weight="0.078864" />
    <edge id="886" source="CACTTACTGGCAG" target="30-2-i_" weight="0.078864" />
    <edge id="887" source="CGCTTTCTGGCTG" target="30-2-i_" weight="0.078864" />
    <edge id="888" source="CGGCCATTATCAG" target="30-2-ii_" weight="48.313417" />
    <edge id="889" source="CCGAGATCATCAG" target="30-2-ii_" weight="0.010084" />
    <edge id="890" source="CGGCCACCGTCAG" target="30-2-ii_" weight="7.285837" />
    <edge id="891" source="CGTCTACCGACAG" target="30-2-ii_" weight="0.156305" />
    <edge id="892" source="CGGCCACCGTCGG" target="30-2-ii_" weight="4.401755" />
    <edge id="893" source="TGGCCACCGTCAA" target="30-2-ii_" weight="35.254374" />
    <edge id="894" source="CTCTTACTGGCAG" target="30-2-ii_" weight="0.731105" />
    <edge id="895" source="CGTCTACCGACGG" target="30-2-ii_" weight="0.196642" />
    <edge id="896" source="CGCCTACCGACAG" target="30-2-ii_" weight="0.025211" />
    <edge id="897" source="CGCTTTCTGGCAG" target="30-2-ii_" weight="0.236979" />
    <edge id="898" source="CGGCCATCATCAG" target="30-2-ii_" weight="0.040337" />
    <edge id="899" source="CGTTTTCTGGCAG" target="30-2-ii_" weight="0.035295" />
    <edge id="900" source="CGTCCACCGACGG" target="30-2-ii_" weight="0.347905" />
    <edge id="901" source="TGGCCACCGTCAG" target="30-2-ii_" weight="1.517673" />
    <edge id="902" source="CTCTTTCTGGCAG" target="30-2-ii_" weight="0.005042" />
    <edge id="903" source="CCCTTACTGGCAG" target="30-2-ii_" weight="0.010084" />
    <edge id="904" source="CGGCCATTATCGG" target="30-2-ii_" weight="0.574800" />
    <edge id="905" source="CGGCCATTGTCAG" target="30-2-ii_" weight="0.131095" />
    <edge id="906" source="CGGCCGATTTCGG" target="30-2-ii_" weight="0.368073" />
    <edge id="907" source="CGACCACCGTCGG" target="30-2-ii_" weight="0.020168" />
    <edge id="908" source="CGGCCACTGTCGG" target="30-2-ii_" weight="0.055463" />
    <edge id="909" source="TGGCCACCGTCGA" target="30-2-ii_" weight="0.045379" />
    <edge id="910" source="CGCTTTCCGGCAG" target="30-2-ii_" weight="0.045379" />
    <edge id="911" source="CGGCCACCGCCAG" target="30-2-ii_" weight="0.015126" />
    <edge id="912" source="CGGCCATCGTCGG" target="30-2-ii_" weight="0.005042" />
    <edge id="913" source="CGCTTTCTGACAG" target="30-2-ii_" weight="0.030253" />
    <edge id="914" source="CGCTTACTGGCAG" target="30-2-ii_" weight="0.015126" />
    <edge id="915" source="CGGCCATTATCAA" target="30-2-ii_" weight="0.095800" />
    <edge id="916" source="CGCTTTCTGGCAA" target="30-2-ii_" weight="0.005042" />
    <edge id="917" source="CTCTTACTGGCGG" target="30-2-ii_" weight="0.005042" />
    <edge id="918" source="CACTTACTGGCAG" target="30-2-ii_" weight="0.015126" />
    <edge id="919" source="TCTCCACCGACAA" target="30-2-ii_" weight="0.005042" />
    <edge id="920" source="CGGCCATTATCAG" target="30-2-w_" weight="33.983511" />
    <edge id="921" source="CCGAGATCATCAG" target="30-2-w_" weight="0.191032" />
    <edge id="922" source="CGGCCACCGTCAG" target="30-2-w_" weight="9.048864" />
    <edge id="923" source="CGTCTACCGACAG" target="30-2-w_" weight="0.100543" />
    <edge id="924" source="CGGCCACCGTCGG" target="30-2-w_" weight="4.353509" />
    <edge id="925" source="TGGCCACCGTCAA" target="30-2-w_" weight="27.709632" />
    <edge id="926" source="CTCTTACTGGCAG" target="30-2-w_" weight="0.563040" />
    <edge id="927" source="CGTCTACCGACGG" target="30-2-w_" weight="0.010054" />
    <edge id="928" source="CGCCTACCGACAG" target="30-2-w_" weight="0.025136" />
    <edge id="929" source="CGCTTTCTGGCAG" target="30-2-w_" weight="0.276493" />
    <edge id="930" source="CGGCCATCATCAG" target="30-2-w_" weight="0.030163" />
    <edge id="931" source="CGTTTTCTGGCAG" target="30-2-w_" weight="0.170923" />
    <edge id="932" source="CGTCCACCGACGG" target="30-2-w_" weight="0.336819" />
    <edge id="933" source="TGGCCACCGTCAG" target="30-2-w_" weight="1.121054" />
    <edge id="934" source="CGGCCATCATCGG" target="30-2-w_" weight="0.035190" />
    <edge id="935" source="CCCTTACTGGCAG" target="30-2-w_" weight="19.128293" />
    <edge id="936" source="TCGCCACCGTCAA" target="30-2-w_" weight="0.070380" />
    <edge id="937" source="CGGCCATTATCGG" target="30-2-w_" weight="1.362357" />
    <edge id="938" source="CGGCCATTGTCAG" target="30-2-w_" weight="0.135733" />
    <edge id="939" source="CGGTCATCATCGG" target="30-2-w_" weight="0.005027" />
    <edge id="940" source="CGGCCGATTTCGG" target="30-2-w_" weight="1.131108" />
    <edge id="941" source="CGTCCACCGACAG" target="30-2-w_" weight="0.005027" />
    <edge id="942" source="CGACCACCGTCGG" target="30-2-w_" weight="0.005027" />
    <edge id="943" source="CGGCCACTGTCGG" target="30-2-w_" weight="0.085461" />
    <edge id="944" source="TGGCCACCGTCGA" target="30-2-w_" weight="0.010054" />
    <edge id="945" source="CGGCCATCGTCAG" target="30-2-w_" weight="0.005027" />
    <edge id="946" source="CGCTTTCCGGCAG" target="30-2-w_" weight="0.025136" />
    <edge id="947" source="CGGCCGATTTCAG" target="30-2-w_" weight="0.005027" />
    <edge id="948" source="CGGCCACCGCCAG" target="30-2-w_" weight="0.015081" />
    <edge id="949" source="CGCTTACTGGCAG" target="30-2-w_" weight="0.005027" />
    <edge id="950" source="CGGCCATTATCAA" target="30-2-w_" weight="0.025136" />
    <edge id="951" source="CGGCCACCGTCTG" target="30-2-w_" weight="0.005027" />
    <edge id="952" source="CGGCTACCGTCGG" target="30-2-w_" weight="0.005027" />
    <edge id="953" source="CGACATCTGGCAG" target="30-2-w_" weight="0.005027" />
    <edge id="954" source="CACTTACTGGCAG" target="30-2-w_" weight="0.010054" />
    <edge id="955" source="CGGCCATTATCAG" target="30-3-i_" weight="70.770937" />
    <edge id="956" source="CCGAGATCATCAG" target="30-3-i_" weight="1.658851" />
    <edge id="957" source="CGGCCACCGTCAG" target="30-3-i_" weight="4.895881" />
    <edge id="958" source="CGTCTACCGACAG" target="30-3-i_" weight="0.897494" />
    <edge id="959" source="CGGCCACCGTCGG" target="30-3-i_" weight="1.169768" />
    <edge id="960" source="TGGCCACCGTCAA" target="30-3-i_" weight="4.608481" />
    <edge id="961" source="CTCTTACTGGCAG" target="30-3-i_" weight="11.657339" />
    <edge id="962" source="CGTCTACCGACGG" target="30-3-i_" weight="0.005042" />
    <edge id="963" source="CGCCTACCGACAG" target="30-3-i_" weight="0.277316" />
    <edge id="964" source="CGCTTTCTGGCAG" target="30-3-i_" weight="0.065547" />
    <edge id="965" source="CGGCCATCATCAG" target="30-3-i_" weight="0.060505" />
    <edge id="966" source="CGTTTTCTGGCAG" target="30-3-i_" weight="0.005042" />
    <edge id="967" source="CGTCCACCGACGG" target="30-3-i_" weight="0.075632" />
    <edge id="968" source="TGGCCACCGTCAG" target="30-3-i_" weight="0.373116" />
    <edge id="969" source="CGGCCATCATCGG" target="30-3-i_" weight="0.010084" />
    <edge id="970" source="CGGCCATTATCGG" target="30-3-i_" weight="1.956335" />
    <edge id="971" source="CGGCCATTGTCAG" target="30-3-i_" weight="1.336157" />
    <edge id="972" source="CGTCCACCGACAG" target="30-3-i_" weight="0.005042" />
    <edge id="973" source="CGACCACCGTCGG" target="30-3-i_" weight="0.010084" />
    <edge id="974" source="CGGCCACTGTCGG" target="30-3-i_" weight="0.045379" />
    <edge id="975" source="CGGCCATCGTCAG" target="30-3-i_" weight="0.005042" />
    <edge id="976" source="CGCTTTCCGGCAG" target="30-3-i_" weight="0.005042" />
    <edge id="977" source="CGGTCGCCGTCAG" target="30-3-i_" weight="0.005042" />
    <edge id="978" source="CCGGGATCATCAG" target="30-3-i_" weight="0.005042" />
    <edge id="979" source="CGGCCACCGCCAG" target="30-3-i_" weight="0.015126" />
    <edge id="980" source="CCGAGGTCATCAG" target="30-3-i_" weight="0.005042" />
    <edge id="981" source="CCGAGATCGTCAG" target="30-3-i_" weight="0.010084" />
    <edge id="982" source="CGCTTTCTGACAG" target="30-3-i_" weight="0.005042" />
    <edge id="983" source="CGGCCATTATCAA" target="30-3-i_" weight="0.020168" />
    <edge id="984" source="CTCTTACTGGCGG" target="30-3-i_" weight="0.030253" />
    <edge id="985" source="CACTTACTGGCAG" target="30-3-i_" weight="0.005042" />
    <edge id="986" source="CGGCCATTATAAG" target="30-3-i_" weight="0.005042" />
    <edge id="987" source="CGGCCATTATCAG" target="30-3-ii_" weight="80.529367" />
    <edge id="988" source="CCGAGATCATCAG" target="30-3-ii_" weight="0.282329" />
    <edge id="989" source="CGGCCACCGTCAG" target="30-3-ii_" weight="3.140913" />
    <edge id="990" source="CGTCTACCGACAG" target="30-3-ii_" weight="0.090749" />
    <edge id="991" source="CGGCCACCGTCGG" target="30-3-ii_" weight="1.638518" />
    <edge id="992" source="TGGCCACCGTCAA" target="30-3-ii_" weight="9.251323" />
    <edge id="993" source="CTCTTACTGGCAG" target="30-3-ii_" weight="1.941013" />
    <edge id="994" source="CGCCTACCGACAG" target="30-3-ii_" weight="0.010083" />
    <edge id="995" source="CGCTTTCTGGCAG" target="30-3-ii_" weight="0.100832" />
    <edge id="996" source="CGGCCATCATCAG" target="30-3-ii_" weight="0.060499" />
    <edge id="997" source="CGTTTTCTGGCAG" target="30-3-ii_" weight="0.020166" />
    <edge id="998" source="CGTCCACCGACGG" target="30-3-ii_" weight="0.115957" />
    <edge id="999" source="TGGCCACCGTCAG" target="30-3-ii_" weight="0.327704" />
    <edge id="1000" source="CCCTTACTGGCAG" target="30-3-ii_" weight="0.010083" />
    <edge id="1001" source="TCGCCACCGTCAA" target="30-3-ii_" weight="0.005042" />
    <edge id="1002" source="CGGCCATTATCGG" target="30-3-ii_" weight="1.310814" />
    <edge id="1003" source="CGGCCATTGTCAG" target="30-3-ii_" weight="0.942778" />
    <edge id="1004" source="CGGCCGATTTCGG" target="30-3-ii_" weight="0.035291" />
    <edge id="1005" source="CGACCACCGTCGG" target="30-3-ii_" weight="0.015125" />
    <edge id="1006" source="CGGCCACTGTCGG" target="30-3-ii_" weight="0.065541" />
    <edge id="1007" source="TGGCCACCGTCGA" target="30-3-ii_" weight="0.015125" />
    <edge id="1008" source="CGGCCACCGCCGG" target="30-3-ii_" weight="0.015125" />
    <edge id="1009" source="CGGCCATCGTCAG" target="30-3-ii_" weight="0.005042" />
    <edge id="1010" source="CGCTTTCCGGCAG" target="30-3-ii_" weight="0.005042" />
    <edge id="1011" source="CGGCCACCGCCAG" target="30-3-ii_" weight="0.005042" />
    <edge id="1012" source="CCGAGGTCATCAG" target="30-3-ii_" weight="0.005042" />
    <edge id="1013" source="CCGAGATCGTCAG" target="30-3-ii_" weight="0.005042" />
    <edge id="1014" source="CGCTTACTGGCAG" target="30-3-ii_" weight="0.005042" />
    <edge id="1015" source="CGGCCATTATCAA" target="30-3-ii_" weight="0.030250" />
    <edge id="1016" source="CGCTTTCTGGCAA" target="30-3-ii_" weight="0.005042" />
    <edge id="1017" source="CTCTTACTGGCGG" target="30-3-ii_" weight="0.005042" />
    <edge id="1018" source="CACTTACTGGCAG" target="30-3-ii_" weight="0.005042" />
    <edge id="1019" source="CGGCCATTATCAG" target="30-3-w_" weight="27.309036" />
    <edge id="1020" source="CCGAGATCATCAG" target="30-3-w_" weight="49.326011" />
    <edge id="1021" source="CGGCCACCGTCAG" target="30-3-w_" weight="5.541687" />
    <edge id="1022" source="CGTCTACCGACAG" target="30-3-w_" weight="2.646031" />
    <edge id="1023" source="CGGCCACCGTCGG" target="30-3-w_" weight="2.271593" />
    <edge id="1024" source="TGGCCACCGTCAA" target="30-3-w_" weight="6.989516" />
    <edge id="1025" source="CTCTTACTGGCAG" target="30-3-w_" weight="2.346480" />
    <edge id="1026" source="CGTCTACCGACGG" target="30-3-w_" weight="0.474289" />
    <edge id="1027" source="CGCCTACCGACAG" target="30-3-w_" weight="0.049925" />
    <edge id="1028" source="CGCTTTCTGGCAG" target="30-3-w_" weight="0.224663" />
    <edge id="1029" source="CGTCCACCGACGG" target="30-3-w_" weight="0.049925" />
    <edge id="1030" source="TGGCCACCGTCAG" target="30-3-w_" weight="0.549176" />
    <edge id="1031" source="CCCTTACTGGCAG" target="30-3-w_" weight="0.024963" />
    <edge id="1032" source="TCGCCACCGTCAA" target="30-3-w_" weight="0.049925" />
    <edge id="1033" source="CGGCCATTATCGG" target="30-3-w_" weight="0.698952" />
    <edge id="1034" source="CGGCCATTGTCAG" target="30-3-w_" weight="0.574139" />
    <edge id="1035" source="CGGCCGATTTCGG" target="30-3-w_" weight="0.049925" />
    <edge id="1036" source="CGTCCACCGACAG" target="30-3-w_" weight="0.024963" />
    <edge id="1037" source="CGGCCACTGTCGG" target="30-3-w_" weight="0.024963" />
    <edge id="1038" source="TGGCCACCGTCGA" target="30-3-w_" weight="0.024963" />
    <edge id="1039" source="CGGCCACCGCCGG" target="30-3-w_" weight="0.024963" />
    <edge id="1040" source="CCGGGATCATCAG" target="30-3-w_" weight="0.024963" />
    <edge id="1041" source="CCGAGGTCATCAG" target="30-3-w_" weight="0.149775" />
    <edge id="1042" source="CGGCCATCGTCGG" target="30-3-w_" weight="0.024963" />
    <edge id="1043" source="CCGAGATCACCAG" target="30-3-w_" weight="0.049925" />
    <edge id="1044" source="CCGAGATCGTCAG" target="30-3-w_" weight="0.099850" />
    <edge id="1045" source="CGCTTTCTGACAG" target="30-3-w_" weight="0.149775" />
    <edge id="1046" source="CCGAGATCATCGG" target="30-3-w_" weight="0.174738" />
    <edge id="1047" source="CGCTTACTGGCAG" target="30-3-w_" weight="0.049925" />
    <edge id="1048" source="CGGCCATTATCAG" target="30-4-i_" weight="10.702055" />
    <edge id="1049" source="CCGAGATCATCAG" target="30-4-i_" weight="0.025181" />
    <edge id="1050" source="CGGCCACCGTCAG" target="30-4-i_" weight="11.160355" />
    <edge id="1051" source="CGTCTACCGACAG" target="30-4-i_" weight="23.569702" />
    <edge id="1052" source="CGGCCACCGTCGG" target="30-4-i_" weight="1.294319" />
    <edge id="1053" source="TGGCCACCGTCAA" target="30-4-i_" weight="4.300967" />
    <edge id="1054" source="CTCTTACTGGCAG" target="30-4-i_" weight="42.007454" />
    <edge id="1055" source="CGTCTACCGACGG" target="30-4-i_" weight="0.040290" />
    <edge id="1056" source="CGCCTACCGACAG" target="30-4-i_" weight="6.285254" />
    <edge id="1057" source="CGCTTTCTGGCAG" target="30-4-i_" weight="0.005036" />
    <edge id="1058" source="CGGCCATCATCAG" target="30-4-i_" weight="0.010073" />
    <edge id="1059" source="CGTCCACCGACGG" target="30-4-i_" weight="0.075544" />
    <edge id="1060" source="TGGCCACCGTCAG" target="30-4-i_" weight="0.322321" />
    <edge id="1061" source="CTCTTTCTGGCAG" target="30-4-i_" weight="0.005036" />
    <edge id="1062" source="CGGCCATTATCGG" target="30-4-i_" weight="0.015109" />
    <edge id="1063" source="CGGCCATTGTCAG" target="30-4-i_" weight="0.030218" />
    <edge id="1064" source="CGTCCACCGACAG" target="30-4-i_" weight="0.010073" />
    <edge id="1065" source="CGACCACCGTCGG" target="30-4-i_" weight="0.010073" />
    <edge id="1066" source="CGGCCACTGTCGG" target="30-4-i_" weight="0.010073" />
    <edge id="1067" source="CGGCCATCGTCAG" target="30-4-i_" weight="0.005036" />
    <edge id="1068" source="CGGCCACCGCCAG" target="30-4-i_" weight="0.025181" />
    <edge id="1069" source="CGTCTGCCGACAG" target="30-4-i_" weight="0.025181" />
    <edge id="1070" source="CTCTTACTGGCGG" target="30-4-i_" weight="0.065471" />
    <edge id="1071" source="CGGCCATTATCAG" target="30-4-ii_" weight="36.631717" />
    <edge id="1072" source="CCGAGATCATCAG" target="30-4-ii_" weight="0.201633" />
    <edge id="1073" source="CGGCCACCGTCAG" target="30-4-ii_" weight="4.667809" />
    <edge id="1074" source="CGTCTACCGACAG" target="30-4-ii_" weight="0.478879" />
    <edge id="1075" source="CGGCCACCGTCGG" target="30-4-ii_" weight="7.939308" />
    <edge id="1076" source="TGGCCACCGTCAA" target="30-4-ii_" weight="44.485331" />
    <edge id="1077" source="CTCTTACTGGCAG" target="30-4-ii_" weight="1.517290" />
    <edge id="1078" source="CGTCTACCGACGG" target="30-4-ii_" weight="0.010082" />
    <edge id="1079" source="CGCCTACCGACAG" target="30-4-ii_" weight="0.085694" />
    <edge id="1080" source="CGCTTTCTGGCAG" target="30-4-ii_" weight="0.070572" />
    <edge id="1081" source="CGGCCATCATCAG" target="30-4-ii_" weight="0.015122" />
    <edge id="1082" source="CGTTTTCTGGCAG" target="30-4-ii_" weight="0.030245" />
    <edge id="1083" source="CGTCCACCGACGG" target="30-4-ii_" weight="0.226837" />
    <edge id="1084" source="TGGCCACCGTCAG" target="30-4-ii_" weight="2.913600" />
    <edge id="1085" source="CCCTTACTGGCAG" target="30-4-ii_" weight="0.080653" />
    <edge id="1086" source="TCGCCACCGTCAA" target="30-4-ii_" weight="0.015122" />
    <edge id="1087" source="CGGCCATTATCGG" target="30-4-ii_" weight="0.161307" />
    <edge id="1088" source="CGGCCATTGTCAG" target="30-4-ii_" weight="0.181470" />
    <edge id="1089" source="CGGCCGATTTCGG" target="30-4-ii_" weight="0.030245" />
    <edge id="1090" source="CGACCACCGTCGG" target="30-4-ii_" weight="0.085694" />
    <edge id="1091" source="CGGCCACTGTCGG" target="30-4-ii_" weight="0.035286" />
    <edge id="1092" source="TGGCCACCGTCGA" target="30-4-ii_" weight="0.050408" />
    <edge id="1093" source="CGGCCACCGCCGG" target="30-4-ii_" weight="0.005041" />
    <edge id="1094" source="CGGCCATCGTCAG" target="30-4-ii_" weight="0.005041" />
    <edge id="1095" source="CGCTTTCCGGCAG" target="30-4-ii_" weight="0.010082" />
    <edge id="1096" source="CGGCCACCGCCAG" target="30-4-ii_" weight="0.010082" />
    <edge id="1097" source="CGGCCATCGTCGG" target="30-4-ii_" weight="0.010082" />
    <edge id="1098" source="CCGAGATCACCAG" target="30-4-ii_" weight="0.005041" />
    <edge id="1099" source="CGCTTTCTGACAG" target="30-4-ii_" weight="0.005041" />
    <edge id="1100" source="CGCTTACTGGCAG" target="30-4-ii_" weight="0.005041" />
    <edge id="1101" source="CGGCCATTATCAA" target="30-4-ii_" weight="0.020163" />
    <edge id="1102" source="CTCTTACTGGCGG" target="30-4-ii_" weight="0.005041" />
    <edge id="1103" source="CGGCCATTATAAG" target="30-4-ii_" weight="0.005041" />
    <edge id="1104" source="CGGCCATTATCAG" target="30-4-w_" weight="27.894922" />
    <edge id="1105" source="CCGAGATCATCAG" target="30-4-w_" weight="0.744804" />
    <edge id="1106" source="CGGCCACCGTCAG" target="30-4-w_" weight="4.332948" />
    <edge id="1107" source="CGTCTACCGACAG" target="30-4-w_" weight="0.075487" />
    <edge id="1108" source="CGGCCACCGTCGG" target="30-4-w_" weight="7.211514" />
    <edge id="1109" source="TGGCCACCGTCAA" target="30-4-w_" weight="52.579135" />
    <edge id="1110" source="CTCTTACTGGCAG" target="30-4-w_" weight="1.107141" />
    <edge id="1111" source="CGTCTACCGACGG" target="30-4-w_" weight="0.025162" />
    <edge id="1112" source="CGCCTACCGACAG" target="30-4-w_" weight="0.025162" />
    <edge id="1113" source="CGCTTTCTGGCAG" target="30-4-w_" weight="0.407629" />
    <edge id="1114" source="CGGCCATCATCAG" target="30-4-w_" weight="0.030195" />
    <edge id="1115" source="CGTTTTCTGGCAG" target="30-4-w_" weight="0.271753" />
    <edge id="1116" source="CGTCCACCGACGG" target="30-4-w_" weight="0.226461" />
    <edge id="1117" source="TGGCCACCGTCAG" target="30-4-w_" weight="3.824669" />
    <edge id="1118" source="CGGCCATCATCGG" target="30-4-w_" weight="0.050325" />
    <edge id="1119" source="CCCTTACTGGCAG" target="30-4-w_" weight="0.256655" />
    <edge id="1120" source="TCGCCACCGTCAA" target="30-4-w_" weight="0.045292" />
    <edge id="1121" source="CGGCCATTATCGG" target="30-4-w_" weight="0.276785" />
    <edge id="1122" source="CGGCCATTGTCAG" target="30-4-w_" weight="0.196266" />
    <edge id="1123" source="CGGCCGATTTCGG" target="30-4-w_" weight="0.040260" />
    <edge id="1124" source="CGACCACCGTCGG" target="30-4-w_" weight="0.050325" />
    <edge id="1125" source="CGGCCACTGTCGG" target="30-4-w_" weight="0.156006" />
    <edge id="1126" source="TGGCCACCGTCGA" target="30-4-w_" weight="0.045292" />
    <edge id="1127" source="CGGCCACCGCCGG" target="30-4-w_" weight="0.020130" />
    <edge id="1128" source="CGGCCATCGTCAG" target="30-4-w_" weight="0.005032" />
    <edge id="1129" source="CGCTTTCCGGCAG" target="30-4-w_" weight="0.015097" />
    <edge id="1130" source="CGGCCATCACCGG" target="30-4-w_" weight="0.005032" />
    <edge id="1131" source="CCGGGATCATCAG" target="30-4-w_" weight="0.010065" />
    <edge id="1132" source="CGCTTTCTGACAG" target="30-4-w_" weight="0.005032" />
    <edge id="1133" source="CCGAGATCATCGG" target="30-4-w_" weight="0.005032" />
    <edge id="1134" source="CGGCCATTATCAA" target="30-4-w_" weight="0.010065" />
    <edge id="1135" source="CCACATCTGGCAG" target="30-4-w_" weight="0.015097" />
    <edge id="1136" source="CGGCCACCGTCGT" target="30-4-w_" weight="0.005032" />
    <edge id="1137" source="CGGCCACCGTCTG" target="30-4-w_" weight="0.005032" />
    <edge id="1138" source="CGGCCACCGTCCA" target="30-4-w_" weight="0.005032" />
    <edge id="1139" source="CGACATCTGGCAG" target="30-4-w_" weight="0.020130" />
    <edge id="1140" source="CGGCCATTATCAG" target="30-C-w_" weight="12.063302" />
    <edge id="1141" source="CCGAGATCATCAG" target="30-C-w_" weight="63.929531" />
    <edge id="1142" source="CGGCCACCGTCAG" target="30-C-w_" weight="2.896387" />
    <edge id="1143" source="CGTCTACCGACAG" target="30-C-w_" weight="3.165124" />
    <edge id="1144" source="CGGCCACCGTCGG" target="30-C-w_" weight="1.821439" />
    <edge id="1145" source="TGGCCACCGTCAA" target="30-C-w_" weight="2.627650" />
    <edge id="1146" source="CTCTTACTGGCAG" target="30-C-w_" weight="0.358316" />
    <edge id="1147" source="CGTCTACCGACGG" target="30-C-w_" weight="0.895790" />
    <edge id="1148" source="CGCCTACCGACAG" target="30-C-w_" weight="0.059719" />
    <edge id="1149" source="CGCTTTCTGGCAG" target="30-C-w_" weight="8.957898" />
    <edge id="1150" source="CGGCCATCATCAG" target="30-C-w_" weight="0.089579" />
    <edge id="1151" source="CGTCCACCGACGG" target="30-C-w_" weight="1.403404" />
    <edge id="1152" source="TGGCCACCGTCAG" target="30-C-w_" weight="0.119439" />
    <edge id="1153" source="CGGCCATCATCGG" target="30-C-w_" weight="0.029860" />
    <edge id="1154" source="TCGCCACCGTCAA" target="30-C-w_" weight="0.059719" />
    <edge id="1155" source="CGGCCATTATCGG" target="30-C-w_" weight="0.477755" />
    <edge id="1156" source="CGGCCATTGTCAG" target="30-C-w_" weight="0.059719" />
    <edge id="1157" source="CGGCCGATTTCGG" target="30-C-w_" weight="0.029860" />
    <edge id="1158" source="CGTCCACCGACAG" target="30-C-w_" weight="0.059719" />
    <edge id="1159" source="CGGCCACTGTCGG" target="30-C-w_" weight="0.089579" />
    <edge id="1160" source="CGCTTTCCGGCAG" target="30-C-w_" weight="0.029860" />
    <edge id="1161" source="CCGGGATCATCAG" target="30-C-w_" weight="0.089579" />
    <edge id="1162" source="CCGAGGTCATCAG" target="30-C-w_" weight="0.059719" />
    <edge id="1163" source="CCGAGATCACCAG" target="30-C-w_" weight="0.089579" />
    <edge id="1164" source="CCGAGATCGTCAG" target="30-C-w_" weight="0.119439" />
    <edge id="1165" source="CGCTTTCTGACAG" target="30-C-w_" weight="0.029860" />
    <edge id="1166" source="CCGAGATCATCGG" target="30-C-w_" weight="0.268737" />
    <edge id="1167" source="CGCTTACTGGCAG" target="30-C-w_" weight="0.029860" />
    <edge id="1168" source="CGGCCATTATCAA" target="30-C-w_" weight="0.029860" />
    <edge id="1169" source="CGACATCTGGCAG" target="30-C-w_" weight="0.029860" />
    <edge id="1170" source="CACTTACTGGCAG" target="30-C-w_" weight="0.029860" />
    <edge id="1171" source="CGGCCATTATCAG" target="44ION-3_" weight="29.393223" />
    <edge id="1172" source="CCGAGATCATCAG" target="44ION-3_" weight="1.234568" />
    <edge id="1173" source="CGGCCACCGTCAG" target="44ION-3_" weight="32.991857" />
    <edge id="1174" source="CGTCTACCGACAG" target="44ION-3_" weight="0.157604" />
    <edge id="1175" source="CGGCCACCGTCGG" target="44ION-3_" weight="1.970055" />
    <edge id="1176" source="TGGCCACCGTCAA" target="44ION-3_" weight="17.677962" />
    <edge id="1177" source="CTCTTACTGGCAG" target="44ION-3_" weight="0.998161" />
    <edge id="1178" source="CGTCTACCGACGG" target="44ION-3_" weight="0.052535" />
    <edge id="1179" source="CGCCTACCGACAG" target="44ION-3_" weight="0.026267" />
    <edge id="1180" source="CGCTTTCTGGCAG" target="44ION-3_" weight="0.210139" />
    <edge id="1181" source="CGGCCATCATCAG" target="44ION-3_" weight="1.523509" />
    <edge id="1182" source="CGTTTTCTGGCAG" target="44ION-3_" weight="1.365905" />
    <edge id="1183" source="CGTCCACCGACGG" target="44ION-3_" weight="0.945626" />
    <edge id="1184" source="TGGCCACCGTCAG" target="44ION-3_" weight="1.444707" />
    <edge id="1185" source="CTCTTTCTGGCAG" target="44ION-3_" weight="0.052535" />
    <edge id="1186" source="CGGCCATCATCGG" target="44ION-3_" weight="1.497242" />
    <edge id="1187" source="CCCTTACTGGCAG" target="44ION-3_" weight="0.446546" />
    <edge id="1188" source="TCGCCACCGTCAA" target="44ION-3_" weight="1.076963" />
    <edge id="1189" source="CGGCCATTATCGG" target="44ION-3_" weight="1.050696" />
    <edge id="1190" source="CGGCCATTGTCAG" target="44ION-3_" weight="0.105070" />
    <edge id="1191" source="TCGCTTCCGTCAA" target="44ION-3_" weight="0.315209" />
    <edge id="1192" source="CGGTCATCATCGG" target="44ION-3_" weight="2.101392" />
    <edge id="1193" source="CGGCCGATTTCGG" target="44ION-3_" weight="0.026267" />
    <edge id="1194" source="CGTCCACCGACAG" target="44ION-3_" weight="0.183872" />
    <edge id="1195" source="CGACCACCGTCGG" target="44ION-3_" weight="0.131337" />
    <edge id="1196" source="CGGCCACTGTCGG" target="44ION-3_" weight="0.131337" />
    <edge id="1197" source="TGGCCACCGTCGA" target="44ION-3_" weight="1.470975" />
    <edge id="1198" source="CGGCCACCGCCGG" target="44ION-3_" weight="0.131337" />
    <edge id="1199" source="TGGCCATCATCAA" target="44ION-3_" weight="0.210139" />
    <edge id="1200" source="CGGCCATCGTCAG" target="44ION-3_" weight="0.183872" />
    <edge id="1201" source="CGCTTTCCGGCAG" target="44ION-3_" weight="0.052535" />
    <edge id="1202" source="CGGCCATCACCGG" target="44ION-3_" weight="0.105070" />
    <edge id="1203" source="CGGTCGCCGTCAG" target="44ION-3_" weight="0.078802" />
    <edge id="1204" source="CGTTTGTTAACGG" target="44ION-3_" weight="0.236407" />
    <edge id="1205" source="CGGCCGATTTCAG" target="44ION-3_" weight="0.026267" />
    <edge id="1206" source="CGGCCACCGCCAG" target="44ION-3_" weight="0.105070" />
    <edge id="1207" source="CGGCCATCGTCGG" target="44ION-3_" weight="0.026267" />
    <edge id="1208" source="CGCTTACTGGCAG" target="44ION-3_" weight="0.052535" />
    <edge id="1209" source="CGGCCATTATCAA" target="44ION-3_" weight="0.105070" />
    <edge id="1210" source="TCTCCTCCGACAA" target="44ION-3_" weight="0.026267" />
    <edge id="1211" source="CGCTTTCTGGCAA" target="44ION-3_" weight="0.026267" />
    <edge id="1212" source="CGGCCACCGTCCA" target="44ION-3_" weight="0.026267" />
    <edge id="1213" source="AGGCCACCGTCGG" target="44ION-3_" weight="0.026267" />
    <edge id="1214" source="CGGCCATTATCAG" target="5-1-i_" weight="0.276229" />
    <edge id="1215" source="CCGAGATCATCAG" target="5-1-i_" weight="91.878861" />
    <edge id="1216" source="CGGCCACCGTCAG" target="5-1-i_" weight="0.306363" />
    <edge id="1217" source="CGTCTACCGACAG" target="5-1-i_" weight="5.569786" />
    <edge id="1218" source="CGGCCACCGTCGG" target="5-1-i_" weight="0.020089" />
    <edge id="1219" source="TGGCCACCGTCAA" target="5-1-i_" weight="0.467078" />
    <edge id="1220" source="CTCTTACTGGCAG" target="5-1-i_" weight="0.120536" />
    <edge id="1221" source="CGTCTACCGACGG" target="5-1-i_" weight="0.125559" />
    <edge id="1222" source="CGCCTACCGACAG" target="5-1-i_" weight="0.065291" />
    <edge id="1223" source="CGCTTTCTGGCAG" target="5-1-i_" weight="0.105469" />
    <edge id="1224" source="TGGCCACCGTCAG" target="5-1-i_" weight="0.055246" />
    <edge id="1225" source="TCGCCACCGTCAA" target="5-1-i_" weight="0.035156" />
    <edge id="1226" source="CGGCCATTATCGG" target="5-1-i_" weight="0.025112" />
    <edge id="1227" source="CGTCCACCGACAG" target="5-1-i_" weight="0.015067" />
    <edge id="1228" source="CGCTTTCCGGCAG" target="5-1-i_" weight="0.015067" />
    <edge id="1229" source="CCGGGATCATCAG" target="5-1-i_" weight="0.190849" />
    <edge id="1230" source="CCGAGGTCATCAG" target="5-1-i_" weight="0.190849" />
    <edge id="1231" source="CCGAGATCACCAG" target="5-1-i_" weight="0.190849" />
    <edge id="1232" source="CCGAGATCGTCAG" target="5-1-i_" weight="0.180805" />
    <edge id="1233" source="CGCTTTCTGACAG" target="5-1-i_" weight="0.005022" />
    <edge id="1234" source="CCGAGATCATCGG" target="5-1-i_" weight="0.160715" />
    <edge id="1235" source="CGGCCATTATCAG" target="5-1-ii_" weight="0.230935" />
    <edge id="1236" source="CCGAGATCATCAG" target="5-1-ii_" weight="90.581857" />
    <edge id="1237" source="CGGCCACCGTCAG" target="5-1-ii_" weight="0.230935" />
    <edge id="1238" source="CGTCTACCGACAG" target="5-1-ii_" weight="7.515438" />
    <edge id="1239" source="CGGCCACCGTCGG" target="5-1-ii_" weight="0.015061" />
    <edge id="1240" source="TGGCCACCGTCAA" target="5-1-ii_" weight="0.406647" />
    <edge id="1241" source="CTCTTACTGGCAG" target="5-1-ii_" weight="0.045183" />
    <edge id="1242" source="CGTCTACCGACGG" target="5-1-ii_" weight="0.050203" />
    <edge id="1243" source="CGCCTACCGACAG" target="5-1-ii_" weight="0.065264" />
    <edge id="1244" source="CGCTTTCTGGCAG" target="5-1-ii_" weight="0.075305" />
    <edge id="1245" source="CGGCCATCATCAG" target="5-1-ii_" weight="0.005020" />
    <edge id="1246" source="CGTCCACCGACGG" target="5-1-ii_" weight="0.010041" />
    <edge id="1247" source="TGGCCACCGTCAG" target="5-1-ii_" weight="0.025102" />
    <edge id="1248" source="CGGCCATTGTCAG" target="5-1-ii_" weight="0.005020" />
    <edge id="1249" source="CGTCCACCGACAG" target="5-1-ii_" weight="0.005020" />
    <edge id="1250" source="CGCTTTCCGGCAG" target="5-1-ii_" weight="0.020081" />
    <edge id="1251" source="CCGGGATCATCAG" target="5-1-ii_" weight="0.185752" />
    <edge id="1252" source="CCGAGGTCATCAG" target="5-1-ii_" weight="0.150610" />
    <edge id="1253" source="CCGAGATCACCAG" target="5-1-ii_" weight="0.145590" />
    <edge id="1254" source="CCGAGATCGTCAG" target="5-1-ii_" weight="0.105427" />
    <edge id="1255" source="CCGAGATCATCGG" target="5-1-ii_" weight="0.115468" />
    <edge id="1256" source="CGTCTGCCGACAG" target="5-1-ii_" weight="0.010041" />
    <edge id="1257" source="CGGCCATTATCAG" target="5-1-w_" weight="0.315661" />
    <edge id="1258" source="CCGAGATCATCAG" target="5-1-w_" weight="88.017780" />
    <edge id="1259" source="CGGCCACCGTCAG" target="5-1-w_" weight="0.592669" />
    <edge id="1260" source="CGTCTACCGACAG" target="5-1-w_" weight="7.801327" />
    <edge id="1261" source="CGGCCACCGTCGG" target="5-1-w_" weight="0.251240" />
    <edge id="1262" source="TGGCCACCGTCAA" target="5-1-w_" weight="1.050055" />
    <edge id="1263" source="CTCTTACTGGCAG" target="5-1-w_" weight="0.173935" />
    <edge id="1264" source="CGTCTACCGACGG" target="5-1-w_" weight="0.373639" />
    <edge id="1265" source="CGCCTACCGACAG" target="5-1-w_" weight="0.135283" />
    <edge id="1266" source="CGCTTTCTGGCAG" target="5-1-w_" weight="0.122399" />
    <edge id="1267" source="CGGCCATCATCAG" target="5-1-w_" weight="0.006442" />
    <edge id="1268" source="CGTCCACCGACGG" target="5-1-w_" weight="0.019326" />
    <edge id="1269" source="TGGCCACCGTCAG" target="5-1-w_" weight="0.045094" />
    <edge id="1270" source="CTCTTTCTGGCAG" target="5-1-w_" weight="0.006442" />
    <edge id="1271" source="CCCTTACTGGCAG" target="5-1-w_" weight="0.090189" />
    <edge id="1272" source="TCGCCACCGTCAA" target="5-1-w_" weight="0.006442" />
    <edge id="1273" source="CGGCCATTATCGG" target="5-1-w_" weight="0.019326" />
    <edge id="1274" source="CGGCCATTGTCAG" target="5-1-w_" weight="0.045094" />
    <edge id="1275" source="CGGCCGATTTCGG" target="5-1-w_" weight="0.019326" />
    <edge id="1276" source="CGTCCACCGACAG" target="5-1-w_" weight="0.019326" />
    <edge id="1277" source="CGACCACCGTCGG" target="5-1-w_" weight="0.006442" />
    <edge id="1278" source="CGGCCACTGTCGG" target="5-1-w_" weight="0.373639" />
    <edge id="1279" source="CGGCCATCGTCAG" target="5-1-w_" weight="0.006442" />
    <edge id="1280" source="CGCTTTCCGGCAG" target="5-1-w_" weight="0.025768" />
    <edge id="1281" source="CCGGGATCATCAG" target="5-1-w_" weight="0.135283" />
    <edge id="1282" source="CCGAGGTCATCAG" target="5-1-w_" weight="0.161051" />
    <edge id="1283" source="CCGAGATCACCAG" target="5-1-w_" weight="0.064421" />
    <edge id="1284" source="CCGAGATCGTCAG" target="5-1-w_" weight="0.070863" />
    <edge id="1285" source="CCGAGATCATCGG" target="5-1-w_" weight="0.025768" />
    <edge id="1286" source="CGTCTGCCGACAG" target="5-1-w_" weight="0.012884" />
    <edge id="1287" source="CGCTTCCTGGCAG" target="5-1-w_" weight="0.006442" />
    <edge id="1288" source="CGGCCATTATCAG" target="5-2-i_" weight="1.336799" />
    <edge id="1289" source="CCGAGATCATCAG" target="5-2-i_" weight="11.845525" />
    <edge id="1290" source="CGGCCACCGTCAG" target="5-2-i_" weight="37.059042" />
    <edge id="1291" source="CGTCTACCGACAG" target="5-2-i_" weight="27.404382" />
    <edge id="1292" source="CGGCCACCGTCGG" target="5-2-i_" weight="1.076866" />
    <edge id="1293" source="TGGCCACCGTCAA" target="5-2-i_" weight="2.376532" />
    <edge id="1294" source="CTCTTACTGGCAG" target="5-2-i_" weight="1.559599" />
    <edge id="1295" source="CGTCTACCGACGG" target="5-2-i_" weight="13.776457" />
    <edge id="1296" source="CGCCTACCGACAG" target="5-2-i_" weight="0.631266" />
    <edge id="1297" source="CGCTTTCTGGCAG" target="5-2-i_" weight="0.222800" />
    <edge id="1298" source="TGGCCACCGTCAG" target="5-2-i_" weight="0.445600" />
    <edge id="1299" source="CTCTTTCTGGCAG" target="5-2-i_" weight="0.111400" />
    <edge id="1300" source="CCCTTACTGGCAG" target="5-2-i_" weight="0.928333" />
    <edge id="1301" source="CGGCCATTATCGG" target="5-2-i_" weight="0.408466" />
    <edge id="1302" source="CGTCCACCGACAG" target="5-2-i_" weight="0.074267" />
    <edge id="1303" source="CGGCCACTGTCGG" target="5-2-i_" weight="0.297066" />
    <edge id="1304" source="CGGCCATCGTCAG" target="5-2-i_" weight="0.074267" />
    <edge id="1305" source="CTCTTTCTGGCGG" target="5-2-i_" weight="0.037133" />
    <edge id="1306" source="CGGCCACCGCCAG" target="5-2-i_" weight="0.259933" />
    <edge id="1307" source="CGTCTGCCGACGG" target="5-2-i_" weight="0.037133" />
    <edge id="1308" source="CGTCTGCCGACAG" target="5-2-i_" weight="0.037133" />
    <edge id="1309" source="CGGCCATTATCAG" target="5-2-ii_" weight="3.197354" />
    <edge id="1310" source="CCGAGATCATCAG" target="5-2-ii_" weight="33.572216" />
    <edge id="1311" source="CGGCCACCGTCAG" target="5-2-ii_" weight="6.504961" />
    <edge id="1312" source="CGTCTACCGACAG" target="5-2-ii_" weight="18.246968" />
    <edge id="1313" source="CGGCCACCGTCGG" target="5-2-ii_" weight="0.661521" />
    <edge id="1314" source="TGGCCACCGTCAA" target="5-2-ii_" weight="2.094818" />
    <edge id="1315" source="CTCTTACTGGCAG" target="5-2-ii_" weight="1.708931" />
    <edge id="1316" source="CGTCTACCGACGG" target="5-2-ii_" weight="30.044101" />
    <edge id="1317" source="CGCCTACCGACAG" target="5-2-ii_" weight="0.992282" />
    <edge id="1318" source="CGCTTTCTGGCAG" target="5-2-ii_" weight="0.661521" />
    <edge id="1319" source="CGTCCACCGACGG" target="5-2-ii_" weight="0.551268" />
    <edge id="1320" source="TGGCCACCGTCAG" target="5-2-ii_" weight="0.220507" />
    <edge id="1321" source="CTCTTTCTGGCAG" target="5-2-ii_" weight="0.330761" />
    <edge id="1322" source="CCCTTACTGGCAG" target="5-2-ii_" weight="0.055127" />
    <edge id="1323" source="TGGCCACCGTCGA" target="5-2-ii_" weight="0.110254" />
    <edge id="1324" source="CGCTTTCCGGCAG" target="5-2-ii_" weight="0.165380" />
    <edge id="1325" source="CCGGGATCATCAG" target="5-2-ii_" weight="0.330761" />
    <edge id="1326" source="CTCTTTCTGGCGG" target="5-2-ii_" weight="0.055127" />
    <edge id="1327" source="CCGAGATCACCAG" target="5-2-ii_" weight="0.055127" />
    <edge id="1328" source="CCGAGATCGTCAG" target="5-2-ii_" weight="0.110254" />
    <edge id="1329" source="CCGAGATCATCGG" target="5-2-ii_" weight="0.110254" />
    <edge id="1330" source="CGTCTGCCGACGG" target="5-2-ii_" weight="0.055127" />
    <edge id="1331" source="CGTCTGCCGACAG" target="5-2-ii_" weight="0.055127" />
    <edge id="1332" source="CTCTTACTGGCGG" target="5-2-ii_" weight="0.055127" />
    <edge id="1333" source="CCGCTTCTGTCAG" target="5-2-ii_" weight="0.055127" />
    <edge id="1334" source="CGGCCATTATCAG" target="5-2-w_" weight="2.054141" />
    <edge id="1335" source="CCGAGATCATCAG" target="5-2-w_" weight="54.261464" />
    <edge id="1336" source="CGGCCACCGTCAG" target="5-2-w_" weight="6.072020" />
    <edge id="1337" source="CGTCTACCGACAG" target="5-2-w_" weight="28.823264" />
    <edge id="1338" source="CGGCCACCGTCGG" target="5-2-w_" weight="0.557481" />
    <edge id="1339" source="TGGCCACCGTCAA" target="5-2-w_" weight="0.929135" />
    <edge id="1340" source="CTCTTACTGGCAG" target="5-2-w_" weight="4.414645" />
    <edge id="1341" source="CGTCTACCGACGG" target="5-2-w_" weight="0.130581" />
    <edge id="1342" source="CGCCTACCGACAG" target="5-2-w_" weight="1.707599" />
    <edge id="1343" source="CGCTTTCTGGCAG" target="5-2-w_" weight="0.110492" />
    <edge id="1344" source="CGGCCATCATCAG" target="5-2-w_" weight="0.015067" />
    <edge id="1345" source="CGTTTTCTGGCAG" target="5-2-w_" weight="0.005022" />
    <edge id="1346" source="CGTCCACCGACGG" target="5-2-w_" weight="0.160715" />
    <edge id="1347" source="TGGCCACCGTCAG" target="5-2-w_" weight="0.080358" />
    <edge id="1348" source="CGGCCATCATCGG" target="5-2-w_" weight="0.005022" />
    <edge id="1349" source="CCCTTACTGGCAG" target="5-2-w_" weight="0.050223" />
    <edge id="1350" source="CGGCCATTATCGG" target="5-2-w_" weight="0.115514" />
    <edge id="1351" source="CGGCCATTGTCAG" target="5-2-w_" weight="0.050223" />
    <edge id="1352" source="CGGCCGATTTCGG" target="5-2-w_" weight="0.010045" />
    <edge id="1353" source="CGTCCACCGACAG" target="5-2-w_" weight="0.015067" />
    <edge id="1354" source="CGACCACCGTCGG" target="5-2-w_" weight="0.015067" />
    <edge id="1355" source="CGGCCACTGTCGG" target="5-2-w_" weight="0.065291" />
    <edge id="1356" source="CGGCCATCGTCAG" target="5-2-w_" weight="0.010045" />
    <edge id="1357" source="CGCTTTCCGGCAG" target="5-2-w_" weight="0.020089" />
    <edge id="1358" source="CCGGGATCATCAG" target="5-2-w_" weight="0.060268" />
    <edge id="1359" source="CGGCCACCGCCAG" target="5-2-w_" weight="0.005022" />
    <edge id="1360" source="CCGAGGTCATCAG" target="5-2-w_" weight="0.090402" />
    <edge id="1361" source="CCGAGATCACCAG" target="5-2-w_" weight="0.035156" />
    <edge id="1362" source="CCGAGATCGTCAG" target="5-2-w_" weight="0.060268" />
    <edge id="1363" source="CCGAGATCATCGG" target="5-2-w_" weight="0.030134" />
    <edge id="1364" source="CGCTTACTGGCAG" target="5-2-w_" weight="0.010045" />
    <edge id="1365" source="CGGCCATTATCAA" target="5-2-w_" weight="0.005022" />
    <edge id="1366" source="CGTCTGCCGACAG" target="5-2-w_" weight="0.020089" />
    <edge id="1367" source="CGCTTTCTGGCGG" target="5-2-w_" weight="0.005022" />
    <edge id="1368" source="CGGCCATTATCAG" target="5-3-i_" weight="0.471888" />
    <edge id="1369" source="CCGAGATCATCAG" target="5-3-i_" weight="95.963855" />
    <edge id="1370" source="CGGCCACCGTCAG" target="5-3-i_" weight="0.431727" />
    <edge id="1371" source="CGTCTACCGACAG" target="5-3-i_" weight="1.455823" />
    <edge id="1372" source="CGGCCACCGTCGG" target="5-3-i_" weight="0.035141" />
    <edge id="1373" source="TGGCCACCGTCAA" target="5-3-i_" weight="0.060241" />
    <edge id="1374" source="CTCTTACTGGCAG" target="5-3-i_" weight="0.045181" />
    <edge id="1375" source="CGTCTACCGACGG" target="5-3-i_" weight="0.356426" />
    <edge id="1376" source="CGCCTACCGACAG" target="5-3-i_" weight="0.095382" />
    <edge id="1377" source="CGCTTTCTGGCAG" target="5-3-i_" weight="0.175703" />
    <edge id="1378" source="TGGCCACCGTCAG" target="5-3-i_" weight="0.005020" />
    <edge id="1379" source="TCGCCACCGTCAA" target="5-3-i_" weight="0.020080" />
    <edge id="1380" source="CGGCCATTATCGG" target="5-3-i_" weight="0.015060" />
    <edge id="1381" source="CGGCCATTGTCAG" target="5-3-i_" weight="0.020080" />
    <edge id="1382" source="CGCTTTCCGGCAG" target="5-3-i_" weight="0.020080" />
    <edge id="1383" source="CCGGGATCATCAG" target="5-3-i_" weight="0.140562" />
    <edge id="1384" source="CCGAGGTCATCAG" target="5-3-i_" weight="0.251004" />
    <edge id="1385" source="CCGAGATCACCAG" target="5-3-i_" weight="0.150602" />
    <edge id="1386" source="CCGAGATCGTCAG" target="5-3-i_" weight="0.140562" />
    <edge id="1387" source="CCGAGATCATCGG" target="5-3-i_" weight="0.145582" />
    <edge id="1388" source="CGGCCATTATCAG" target="5-3-ii_" weight="0.286216" />
    <edge id="1389" source="CCGAGATCATCAG" target="5-3-ii_" weight="93.351745" />
    <edge id="1390" source="CGGCCACCGTCAG" target="5-3-ii_" weight="2.686417" />
    <edge id="1391" source="CGTCTACCGACAG" target="5-3-ii_" weight="1.933216" />
    <edge id="1392" source="CGGCCACCGTCGG" target="5-3-ii_" weight="0.015064" />
    <edge id="1393" source="TGGCCACCGTCAA" target="5-3-ii_" weight="0.085363" />
    <edge id="1394" source="CTCTTACTGGCAG" target="5-3-ii_" weight="0.005021" />
    <edge id="1395" source="CGTCTACCGACGG" target="5-3-ii_" weight="0.381622" />
    <edge id="1396" source="CGCCTACCGACAG" target="5-3-ii_" weight="0.020085" />
    <edge id="1397" source="CGCTTTCTGGCAG" target="5-3-ii_" weight="0.291238" />
    <edge id="1398" source="CGTTTTCTGGCAG" target="5-3-ii_" weight="0.005021" />
    <edge id="1399" source="TGGCCACCGTCAG" target="5-3-ii_" weight="0.005021" />
    <edge id="1400" source="CGGCCATTATCGG" target="5-3-ii_" weight="0.010043" />
    <edge id="1401" source="CGGCCATTGTCAG" target="5-3-ii_" weight="0.005021" />
    <edge id="1402" source="CGTCCACCGACAG" target="5-3-ii_" weight="0.005021" />
    <edge id="1403" source="CGCTTTCCGGCAG" target="5-3-ii_" weight="0.025107" />
    <edge id="1404" source="CCGGGATCATCAG" target="5-3-ii_" weight="0.155662" />
    <edge id="1405" source="CGGCCACCGCCAG" target="5-3-ii_" weight="0.005021" />
    <edge id="1406" source="CCGAGGTCATCAG" target="5-3-ii_" weight="0.155662" />
    <edge id="1407" source="CCGAGATCACCAG" target="5-3-ii_" weight="0.185790" />
    <edge id="1408" source="CCGAGATCGTCAG" target="5-3-ii_" weight="0.175747" />
    <edge id="1409" source="CGCTTTCTGACAG" target="5-3-ii_" weight="0.020085" />
    <edge id="1410" source="CCGAGATCATCGG" target="5-3-ii_" weight="0.185790" />
    <edge id="1411" source="CGCTTTCTGGCTG" target="5-3-ii_" weight="0.005021" />
    <edge id="1412" source="CGGCCATTATCAG" target="5-3-w_" weight="0.025088" />
    <edge id="1413" source="CCGAGATCATCAG" target="5-3-w_" weight="95.795283" />
    <edge id="1414" source="CGGCCACCGTCAG" target="5-3-w_" weight="0.371300" />
    <edge id="1415" source="CGTCTACCGACAG" target="5-3-w_" weight="2.042148" />
    <edge id="1416" source="CGGCCACCGTCGG" target="5-3-w_" weight="0.025088" />
    <edge id="1417" source="TGGCCACCGTCAA" target="5-3-w_" weight="0.120421" />
    <edge id="1418" source="CTCTTACTGGCAG" target="5-3-w_" weight="0.020070" />
    <edge id="1419" source="CGTCTACCGACGG" target="5-3-w_" weight="0.546914" />
    <edge id="1420" source="CGCCTACCGACAG" target="5-3-w_" weight="0.045158" />
    <edge id="1421" source="CGCTTTCTGGCAG" target="5-3-w_" weight="0.296036" />
    <edge id="1422" source="CGTTTTCTGGCAG" target="5-3-w_" weight="0.010035" />
    <edge id="1423" source="CGTCCACCGACGG" target="5-3-w_" weight="0.010035" />
    <edge id="1424" source="TGGCCACCGTCAG" target="5-3-w_" weight="0.020070" />
    <edge id="1425" source="TCGCCACCGTCAA" target="5-3-w_" weight="0.005018" />
    <edge id="1426" source="CGGCCATTGTCAG" target="5-3-w_" weight="0.015053" />
    <edge id="1427" source="CGTCCACCGACAG" target="5-3-w_" weight="0.005018" />
    <edge id="1428" source="CGGCCACTGTCGG" target="5-3-w_" weight="0.005018" />
    <edge id="1429" source="CGCTTTCCGGCAG" target="5-3-w_" weight="0.025088" />
    <edge id="1430" source="CGTTTGTTAACGG" target="5-3-w_" weight="0.005018" />
    <edge id="1431" source="CCGGGATCATCAG" target="5-3-w_" weight="0.150527" />
    <edge id="1432" source="CCGAGGTCATCAG" target="5-3-w_" weight="0.155544" />
    <edge id="1433" source="CCGAGATCACCAG" target="5-3-w_" weight="0.110386" />
    <edge id="1434" source="CCGAGATCGTCAG" target="5-3-w_" weight="0.095334" />
    <edge id="1435" source="CGCTTTCTGACAG" target="5-3-w_" weight="0.010035" />
    <edge id="1436" source="CCGAGATCATCGG" target="5-3-w_" weight="0.075263" />
    <edge id="1437" source="CCACATCTGGCAG" target="5-3-w_" weight="0.005018" />
    <edge id="1438" source="CGCTTTCTGGCAA" target="5-3-w_" weight="0.010035" />
    <edge id="1439" source="CGGCCATTATCAG" target="5-4-i_" weight="3.338633" />
    <edge id="1440" source="CCGAGATCATCAG" target="5-4-i_" weight="12.877583" />
    <edge id="1441" source="CGGCCACCGTCAG" target="5-4-i_" weight="3.974563" />
    <edge id="1442" source="CGTCTACCGACAG" target="5-4-i_" weight="47.694754" />
    <edge id="1443" source="CGGCCACCGTCGG" target="5-4-i_" weight="1.112878" />
    <edge id="1444" source="TGGCCACCGTCAA" target="5-4-i_" weight="1.589825" />
    <edge id="1445" source="CTCTTACTGGCAG" target="5-4-i_" weight="1.748808" />
    <edge id="1446" source="CGTCTACCGACGG" target="5-4-i_" weight="25.119237" />
    <edge id="1447" source="CGCCTACCGACAG" target="5-4-i_" weight="0.317965" />
    <edge id="1448" source="CGCTTTCTGGCAG" target="5-4-i_" weight="0.476948" />
    <edge id="1449" source="CGTCCACCGACGG" target="5-4-i_" weight="0.158983" />
    <edge id="1450" source="CTCTTTCTGGCAG" target="5-4-i_" weight="0.476948" />
    <edge id="1451" source="CCCTTACTGGCAG" target="5-4-i_" weight="0.317965" />
    <edge id="1452" source="TCGCCACCGTCAA" target="5-4-i_" weight="0.158983" />
    <edge id="1453" source="CCGCTTTTATCAG" target="5-4-i_" weight="0.317965" />
    <edge id="1454" source="TGGCCACCGTCGA" target="5-4-i_" weight="0.158983" />
    <edge id="1455" source="CGCTTTCCGGCAG" target="5-4-i_" weight="0.158983" />
    <edge id="1456" source="CGGCCATTATCAG" target="5-4-ii_" weight="3.034566" />
    <edge id="1457" source="CCGAGATCATCAG" target="5-4-ii_" weight="73.120981" />
    <edge id="1458" source="CGGCCACCGTCAG" target="5-4-ii_" weight="1.547428" />
    <edge id="1459" source="CGTCTACCGACAG" target="5-4-ii_" weight="13.349076" />
    <edge id="1460" source="CGGCCACCGTCGG" target="5-4-ii_" weight="0.331592" />
    <edge id="1461" source="TGGCCACCGTCAA" target="5-4-ii_" weight="1.607717" />
    <edge id="1462" source="CTCTTACTGGCAG" target="5-4-ii_" weight="2.919011" />
    <edge id="1463" source="CGTCTACCGACGG" target="5-4-ii_" weight="1.798633" />
    <edge id="1464" source="CGCCTACCGACAG" target="5-4-ii_" weight="0.452170" />
    <edge id="1465" source="CGCTTTCTGGCAG" target="5-4-ii_" weight="0.728497" />
    <edge id="1466" source="CGGCCATCATCAG" target="5-4-ii_" weight="0.005024" />
    <edge id="1467" source="CGTTTTCTGGCAG" target="5-4-ii_" weight="0.015072" />
    <edge id="1468" source="CGTCCACCGACGG" target="5-4-ii_" weight="0.015072" />
    <edge id="1469" source="TGGCCACCGTCAG" target="5-4-ii_" weight="0.105506" />
    <edge id="1470" source="TCGCCACCGTCAA" target="5-4-ii_" weight="0.005024" />
    <edge id="1471" source="CGGCCATTATCGG" target="5-4-ii_" weight="0.020096" />
    <edge id="1472" source="CGGCCATTGTCAG" target="5-4-ii_" weight="0.030145" />
    <edge id="1473" source="CGACCACCGTCGG" target="5-4-ii_" weight="0.005024" />
    <edge id="1474" source="CGGCCACTGTCGG" target="5-4-ii_" weight="0.005024" />
    <edge id="1475" source="CGCTTTCCGGCAG" target="5-4-ii_" weight="0.105506" />
    <edge id="1476" source="CCGGGATCATCAG" target="5-4-ii_" weight="0.211013" />
    <edge id="1477" source="CCGAGGTCATCAG" target="5-4-ii_" weight="0.150723" />
    <edge id="1478" source="CCGAGATCACCAG" target="5-4-ii_" weight="0.155748" />
    <edge id="1479" source="CCGAGATCGTCAG" target="5-4-ii_" weight="0.120579" />
    <edge id="1480" source="CGCTTTCTGACAG" target="5-4-ii_" weight="0.025121" />
    <edge id="1481" source="CCGAGATCATCGG" target="5-4-ii_" weight="0.110531" />
    <edge id="1482" source="CGTCTGCCGACAG" target="5-4-ii_" weight="0.010048" />
    <edge id="1483" source="CGCTTTCTGGCGG" target="5-4-ii_" weight="0.010048" />
    <edge id="1484" source="CGCTTTCTGGCTG" target="5-4-ii_" weight="0.005024" />
    <edge id="1485" source="CGGCCATTATCAG" target="5-4-w_" weight="2.106798" />
    <edge id="1486" source="CCGAGATCATCAG" target="5-4-w_" weight="60.403258" />
    <edge id="1487" source="CGGCCACCGTCAG" target="5-4-w_" weight="3.942076" />
    <edge id="1488" source="CGTCTACCGACAG" target="5-4-w_" weight="14.601770" />
    <edge id="1489" source="CGGCCACCGTCGG" target="5-4-w_" weight="0.477675" />
    <edge id="1490" source="TGGCCACCGTCAA" target="5-4-w_" weight="1.081054" />
    <edge id="1491" source="CTCTTACTGGCAG" target="5-4-w_" weight="5.390185" />
    <edge id="1492" source="CGTCTACCGACGG" target="5-4-w_" weight="8.120475" />
    <edge id="1493" source="CGCCTACCGACAG" target="5-4-w_" weight="1.991150" />
    <edge id="1494" source="CGCTTTCTGGCAG" target="5-4-w_" weight="0.724055" />
    <edge id="1495" source="CGGCCATCATCAG" target="5-4-w_" weight="0.005028" />
    <edge id="1496" source="CGTTTTCTGGCAG" target="5-4-w_" weight="0.010056" />
    <edge id="1497" source="CGTCCACCGACGG" target="5-4-w_" weight="0.186042" />
    <edge id="1498" source="TGGCCACCGTCAG" target="5-4-w_" weight="0.090507" />
    <edge id="1499" source="CGGCCATCATCGG" target="5-4-w_" weight="0.010056" />
    <edge id="1500" source="CCCTTACTGGCAG" target="5-4-w_" weight="0.005028" />
    <edge id="1501" source="CGGCCATTATCGG" target="5-4-w_" weight="0.055310" />
    <edge id="1502" source="CGGCCATTGTCAG" target="5-4-w_" weight="0.060338" />
    <edge id="1503" source="CGGCCGATTTCGG" target="5-4-w_" weight="0.005028" />
    <edge id="1504" source="CGTCCACCGACAG" target="5-4-w_" weight="0.010056" />
    <edge id="1505" source="CGACCACCGTCGG" target="5-4-w_" weight="0.015084" />
    <edge id="1506" source="CGGCCACTGTCGG" target="5-4-w_" weight="0.075422" />
    <edge id="1507" source="CGCTTTCCGGCAG" target="5-4-w_" weight="0.075422" />
    <edge id="1508" source="CGGCCATCACCGG" target="5-4-w_" weight="0.005028" />
    <edge id="1509" source="CGGCCGATTTCAG" target="5-4-w_" weight="0.010056" />
    <edge id="1510" source="CCGGGATCATCAG" target="5-4-w_" weight="0.130732" />
    <edge id="1511" source="CGGCCACCGCCAG" target="5-4-w_" weight="0.015084" />
    <edge id="1512" source="CCGAGGTCATCAG" target="5-4-w_" weight="0.125704" />
    <edge id="1513" source="CCGAGATCACCAG" target="5-4-w_" weight="0.030169" />
    <edge id="1514" source="CCGAGATCGTCAG" target="5-4-w_" weight="0.050282" />
    <edge id="1515" source="CGCTTTCTGACAG" target="5-4-w_" weight="0.070394" />
    <edge id="1516" source="CCGAGATCATCGG" target="5-4-w_" weight="0.055310" />
    <edge id="1517" source="CGCTTACTGGCAG" target="5-4-w_" weight="0.010056" />
    <edge id="1518" source="CGTCTGCCGACGG" target="5-4-w_" weight="0.010056" />
    <edge id="1519" source="CGCTTTCTGGCAA" target="5-4-w_" weight="0.020113" />
    <edge id="1520" source="CGTCTGCCGACAG" target="5-4-w_" weight="0.010056" />
    <edge id="1521" source="CTCTTACTGGCGG" target="5-4-w_" weight="0.010056" />
    <edge id="1522" source="CGCTTCCTGGCAG" target="5-4-w_" weight="0.005028" />
    <edge id="1523" source="CGGCCATTATCAG" target="5-C-w_" weight="0.488281" />
    <edge id="1524" source="CCGAGATCATCAG" target="5-C-w_" weight="49.804688" />
    <edge id="1525" source="CGGCCACCGTCAG" target="5-C-w_" weight="3.955078" />
    <edge id="1526" source="CGTCTACCGACAG" target="5-C-w_" weight="21.044922" />
    <edge id="1527" source="CGGCCACCGTCGG" target="5-C-w_" weight="1.904297" />
    <edge id="1528" source="TGGCCACCGTCAA" target="5-C-w_" weight="2.294922" />
    <edge id="1529" source="CTCTTACTGGCAG" target="5-C-w_" weight="1.025391" />
    <edge id="1530" source="CGTCTACCGACGG" target="5-C-w_" weight="2.587891" />
    <edge id="1531" source="CGCCTACCGACAG" target="5-C-w_" weight="0.585938" />
    <edge id="1532" source="CGCTTTCTGGCAG" target="5-C-w_" weight="12.744141" />
    <edge id="1533" source="CGGCCATCATCAG" target="5-C-w_" weight="0.195312" />
    <edge id="1534" source="CGTCCACCGACGG" target="5-C-w_" weight="2.001953" />
    <edge id="1535" source="TGGCCACCGTCAG" target="5-C-w_" weight="0.195312" />
    <edge id="1536" source="CTCTTTCTGGCAG" target="5-C-w_" weight="0.097656" />
    <edge id="1537" source="CGGCCATCATCGG" target="5-C-w_" weight="0.097656" />
    <edge id="1538" source="CCCTTACTGGCAG" target="5-C-w_" weight="0.048828" />
    <edge id="1539" source="TCGCCACCGTCAA" target="5-C-w_" weight="0.097656" />
    <edge id="1540" source="CGGCCATTGTCAG" target="5-C-w_" weight="0.292969" />
    <edge id="1541" source="CGTCCACCGACAG" target="5-C-w_" weight="0.146484" />
    <edge id="1542" source="CGGCCGATTTCAG" target="5-C-w_" weight="0.048828" />
    <edge id="1543" source="CCGGGATCATCAG" target="5-C-w_" weight="0.048828" />
    <edge id="1544" source="CCGAGGTCATCAG" target="5-C-w_" weight="0.097656" />
    <edge id="1545" source="CCGAGATCACCAG" target="5-C-w_" weight="0.048828" />
    <edge id="1546" source="CCGAGATCGTCAG" target="5-C-w_" weight="0.048828" />
    <edge id="1547" source="TCTCCTCCGACAA" target="5-C-w_" weight="0.048828" />
    <edge id="1548" source="TCGAGAATTTCAA" target="5-C-w_" weight="0.048828" />
    <edge id="1549" source="CGGCCATTATCAG" target="63ION-3_" weight="1.295766" />
    <edge id="1550" source="CCGAGATCATCAG" target="63ION-3_" weight="0.035156" />
    <edge id="1551" source="CGGCCACCGTCAG" target="63ION-3_" weight="37.019738" />
    <edge id="1552" source="CGGCCACCGTCGG" target="63ION-3_" weight="14.690372" />
    <edge id="1553" source="TGGCCACCGTCAA" target="63ION-3_" weight="0.893978" />
    <edge id="1554" source="CTCTTACTGGCAG" target="63ION-3_" weight="0.050223" />
    <edge id="1555" source="CGCTTTCTGGCAG" target="63ION-3_" weight="0.180805" />
    <edge id="1556" source="CGGCCATCATCAG" target="63ION-3_" weight="1.456481" />
    <edge id="1557" source="CGTTTTCTGGCAG" target="63ION-3_" weight="27.326603" />
    <edge id="1558" source="CGTCCACCGACGG" target="63ION-3_" weight="7.900156" />
    <edge id="1559" source="TGGCCACCGTCAG" target="63ION-3_" weight="0.055246" />
    <edge id="1560" source="CTCTTTCTGGCAG" target="63ION-3_" weight="0.030134" />
    <edge id="1561" source="CGGCCATCATCGG" target="63ION-3_" weight="2.189744" />
    <edge id="1562" source="CCCTTACTGGCAG" target="63ION-3_" weight="0.025112" />
    <edge id="1563" source="TCGCCACCGTCAA" target="63ION-3_" weight="5.072573" />
    <edge id="1564" source="CGGCCATTATCGG" target="63ION-3_" weight="0.015067" />
    <edge id="1565" source="CGGCCATTGTCAG" target="63ION-3_" weight="0.005022" />
    <edge id="1566" source="TCGCTTCCGTCAA" target="63ION-3_" weight="0.306363" />
    <edge id="1567" source="CGACCACCGTCGG" target="63ION-3_" weight="0.020089" />
    <edge id="1568" source="TGGCCACCGTCGA" target="63ION-3_" weight="0.015067" />
    <edge id="1569" source="CGGCCACCGCCGG" target="63ION-3_" weight="0.015067" />
    <edge id="1570" source="TGGCCATCATCAA" target="63ION-3_" weight="0.592637" />
    <edge id="1571" source="CGGCCATCGTCAG" target="63ION-3_" weight="0.406810" />
    <edge id="1572" source="CGCTTTCCGGCAG" target="63ION-3_" weight="0.015067" />
    <edge id="1573" source="CGGCCATCACCGG" target="63ION-3_" weight="0.231028" />
    <edge id="1574" source="CGGTCGCCGTCAG" target="63ION-3_" weight="0.020089" />
    <edge id="1575" source="CGTTTGTTAACGG" target="63ION-3_" weight="0.040179" />
    <edge id="1576" source="CGGCCACCGCCAG" target="63ION-3_" weight="0.055246" />
    <edge id="1577" source="CGGCCATCGTCGG" target="63ION-3_" weight="0.005022" />
    <edge id="1578" source="CGCTTTCTGACAG" target="63ION-3_" weight="0.005022" />
    <edge id="1579" source="CGTCCACCGTCGG" target="63ION-3_" weight="0.005022" />
    <edge id="1580" source="CGCTTACTGGCAG" target="63ION-3_" weight="0.005022" />
    <edge id="1581" source="CGGCCATTATCAA" target="63ION-3_" weight="0.005022" />
    <edge id="1582" source="CGGCCACCGTCAT" target="63ION-3_" weight="0.005022" />
    <edge id="1583" source="CGCTTTCTGGGCA" target="63ION-3_" weight="0.010045" />
    <edge id="1584" source="CGGCCATTATCAG" target="D03BER-3_" weight="27.417196" />
    <edge id="1585" source="CCGAGATCATCAG" target="D03BER-3_" weight="2.944128" />
    <edge id="1586" source="CGGCCACCGTCAG" target="D03BER-3_" weight="4.432921" />
    <edge id="1587" source="CGTCTACCGACAG" target="D03BER-3_" weight="34.342589" />
    <edge id="1588" source="CGGCCACCGTCGG" target="D03BER-3_" weight="2.542656" />
    <edge id="1589" source="TGGCCACCGTCAA" target="D03BER-3_" weight="0.535296" />
    <edge id="1590" source="CTCTTACTGGCAG" target="D03BER-3_" weight="10.538642" />
    <edge id="1591" source="CGTCTACCGACGG" target="D03BER-3_" weight="0.351288" />
    <edge id="1592" source="CGCCTACCGACAG" target="D03BER-3_" weight="9.451322" />
    <edge id="1593" source="CGCTTTCTGGCAG" target="D03BER-3_" weight="0.184008" />
    <edge id="1594" source="CGGCCATCATCAG" target="D03BER-3_" weight="0.317832" />
    <edge id="1595" source="CGTTTTCTGGCAG" target="D03BER-3_" weight="0.016728" />
    <edge id="1596" source="CGTCCACCGACGG" target="D03BER-3_" weight="1.288056" />
    <edge id="1597" source="TGGCCACCGTCAG" target="D03BER-3_" weight="1.656072" />
    <edge id="1598" source="CTCTTTCTGGCAG" target="D03BER-3_" weight="0.317832" />
    <edge id="1599" source="CGGCCATCATCGG" target="D03BER-3_" weight="0.100368" />
    <edge id="1600" source="CCCTTACTGGCAG" target="D03BER-3_" weight="0.016728" />
    <edge id="1601" source="TCGCCACCGTCAA" target="D03BER-3_" weight="0.050184" />
    <edge id="1602" source="CGGCCATTATCGG" target="D03BER-3_" weight="1.756440" />
    <edge id="1603" source="CGGCCATTGTCAG" target="D03BER-3_" weight="1.104048" />
    <edge id="1604" source="CGGCCGATTTCGG" target="D03BER-3_" weight="0.083640" />
    <edge id="1605" source="CGTCCACCGACAG" target="D03BER-3_" weight="0.083640" />
    <edge id="1606" source="CGACCACCGTCGG" target="D03BER-3_" weight="0.016728" />
    <edge id="1607" source="CGGCCACTGTCGG" target="D03BER-3_" weight="0.033456" />
    <edge id="1608" source="CGGCCACCGCCGG" target="D03BER-3_" weight="0.033456" />
    <edge id="1609" source="CGGCCATCGTCAG" target="D03BER-3_" weight="0.016728" />
    <edge id="1610" source="CGTTTGTTAACGG" target="D03BER-3_" weight="0.033456" />
    <edge id="1611" source="CCGGGATCATCAG" target="D03BER-3_" weight="0.016728" />
    <edge id="1612" source="CGGCCATCGTCGG" target="D03BER-3_" weight="0.050184" />
    <edge id="1613" source="CGCTTTCTGACAG" target="D03BER-3_" weight="0.016728" />
    <edge id="1614" source="CCGAGATCATCGG" target="D03BER-3_" weight="0.033456" />
    <edge id="1615" source="CGTCCACCGTCGG" target="D03BER-3_" weight="0.033456" />
    <edge id="1616" source="CGCTTACTGGCAG" target="D03BER-3_" weight="0.050184" />
    <edge id="1617" source="CGGCCATTATCAA" target="D03BER-3_" weight="0.050184" />
    <edge id="1618" source="CGCTTTCTGGCAA" target="D03BER-3_" weight="0.016728" />
    <edge id="1619" source="CGTCTGCCGACAG" target="D03BER-3_" weight="0.033456" />
    <edge id="1620" source="AGGCCACCGTCGG" target="D03BER-3_" weight="0.016728" />
    <edge id="1621" source="CTCTTACTGGCGG" target="D03BER-3_" weight="0.016728" />
    <edge id="1622" source="CGGCCATTATCAG" target="D04BER-3_" weight="18.532916" />
    <edge id="1623" source="CCGAGATCATCAG" target="D04BER-3_" weight="0.075727" />
    <edge id="1624" source="CGGCCACCGTCAG" target="D04BER-3_" weight="0.186793" />
    <edge id="1625" source="CGTCTACCGACAG" target="D04BER-3_" weight="1.211632" />
    <edge id="1626" source="CGGCCACCGTCGG" target="D04BER-3_" weight="0.176696" />
    <edge id="1627" source="TGGCCACCGTCAA" target="D04BER-3_" weight="75.242326" />
    <edge id="1628" source="CTCTTACTGGCAG" target="D04BER-3_" weight="0.868336" />
    <edge id="1629" source="CGTCTACCGACGG" target="D04BER-3_" weight="0.055533" />
    <edge id="1630" source="CGCCTACCGACAG" target="D04BER-3_" weight="0.313005" />
    <edge id="1631" source="CGCTTTCTGGCAG" target="D04BER-3_" weight="0.166599" />
    <edge id="1632" source="CGGCCATCATCAG" target="D04BER-3_" weight="0.005048" />
    <edge id="1633" source="CGTTTTCTGGCAG" target="D04BER-3_" weight="0.010097" />
    <edge id="1634" source="CGTCCACCGACGG" target="D04BER-3_" weight="2.140549" />
    <edge id="1635" source="TGGCCACCGTCAG" target="D04BER-3_" weight="0.085824" />
    <edge id="1636" source="CCCTTACTGGCAG" target="D04BER-3_" weight="0.030291" />
    <edge id="1637" source="CGGCCATTATCGG" target="D04BER-3_" weight="0.444265" />
    <edge id="1638" source="CGGCCATTGTCAG" target="D04BER-3_" weight="0.040388" />
    <edge id="1639" source="CGGCCGATTTCGG" target="D04BER-3_" weight="0.201939" />
    <edge id="1640" source="CGACCACCGTCGG" target="D04BER-3_" weight="0.005048" />
    <edge id="1641" source="TGGCCACCGTCGA" target="D04BER-3_" weight="0.030291" />
    <edge id="1642" source="CGGCCACCGCCGG" target="D04BER-3_" weight="0.005048" />
    <edge id="1643" source="CGGCCATCGTCAG" target="D04BER-3_" weight="0.010097" />
    <edge id="1644" source="CGCTTTCCGGCAG" target="D04BER-3_" weight="0.005048" />
    <edge id="1645" source="CGGCCGATTTCAG" target="D04BER-3_" weight="0.040388" />
    <edge id="1646" source="CGGCCACCGCCAG" target="D04BER-3_" weight="0.005048" />
    <edge id="1647" source="CGCTTTCTGACAG" target="D04BER-3_" weight="0.015145" />
    <edge id="1648" source="CGGCCATTATCAA" target="D04BER-3_" weight="0.080775" />
    <edge id="1649" source="CTGCCACCGTCGG" target="D04BER-3_" weight="0.005048" />
    <edge id="1650" source="CGGCTACCGTCGG" target="D04BER-3_" weight="0.005048" />
    <edge id="1651" source="CGGCCACCGTCCA" target="D04BER-3_" weight="0.005048" />
    <edge id="1652" source="CGGCCATTATCAG" target="D14ROS-3_" weight="11.189983" />
    <edge id="1653" source="CCGAGATCATCAG" target="D14ROS-3_" weight="1.459134" />
    <edge id="1654" source="CGGCCACCGTCAG" target="D14ROS-3_" weight="7.463275" />
    <edge id="1655" source="CGTCTACCGACAG" target="D14ROS-3_" weight="13.477275" />
    <edge id="1656" source="CGGCCACCGTCGG" target="D14ROS-3_" weight="13.467416" />
    <edge id="1657" source="TGGCCACCGTCAA" target="D14ROS-3_" weight="10.420980" />
    <edge id="1658" source="CTCTTACTGGCAG" target="D14ROS-3_" weight="3.943606" />
    <edge id="1659" source="CGTCTACCGACGG" target="D14ROS-3_" weight="0.108449" />
    <edge id="1660" source="CGCCTACCGACAG" target="D14ROS-3_" weight="3.273193" />
    <edge id="1661" source="CGCTTTCTGGCAG" target="D14ROS-3_" weight="0.098590" />
    <edge id="1662" source="CGGCCATCATCAG" target="D14ROS-3_" weight="22.468698" />
    <edge id="1663" source="CGTTTTCTGGCAG" target="D14ROS-3_" weight="0.029577" />
    <edge id="1664" source="CGTCCACCGACGG" target="D14ROS-3_" weight="1.597161" />
    <edge id="1665" source="TGGCCACCGTCAG" target="D14ROS-3_" weight="0.739426" />
    <edge id="1666" source="CTCTTTCTGGCAG" target="D14ROS-3_" weight="0.039436" />
    <edge id="1667" source="CGGCCATCATCGG" target="D14ROS-3_" weight="0.207039" />
    <edge id="1668" source="CCCTTACTGGCAG" target="D14ROS-3_" weight="0.009859" />
    <edge id="1669" source="TCGCCACCGTCAA" target="D14ROS-3_" weight="3.460515" />
    <edge id="1670" source="CGGCCATTATCGG" target="D14ROS-3_" weight="0.808439" />
    <edge id="1671" source="CGGCCATTGTCAG" target="D14ROS-3_" weight="0.571823" />
    <edge id="1672" source="TCGCTTCCGTCAA" target="D14ROS-3_" weight="0.049295" />
    <edge id="1673" source="CGGTCATCATCGG" target="D14ROS-3_" weight="0.128167" />
    <edge id="1674" source="CGGCCGATTTCGG" target="D14ROS-3_" weight="0.039436" />
    <edge id="1675" source="CGTCCACCGACAG" target="D14ROS-3_" weight="0.108449" />
    <edge id="1676" source="CGACCACCGTCGG" target="D14ROS-3_" weight="0.670413" />
    <edge id="1677" source="CGGCCACTGTCGG" target="D14ROS-3_" weight="0.147885" />
    <edge id="1678" source="TGGCCACCGTCGA" target="D14ROS-3_" weight="0.985902" />
    <edge id="1679" source="CGGCCACCGCCGG" target="D14ROS-3_" weight="0.335207" />
    <edge id="1680" source="TGGCCATCATCAA" target="D14ROS-3_" weight="0.147885" />
    <edge id="1681" source="CGGCCATCGTCAG" target="D14ROS-3_" weight="0.729567" />
    <edge id="1682" source="CGGCCATCACCGG" target="D14ROS-3_" weight="0.187321" />
    <edge id="1683" source="CGGTCGCCGTCAG" target="D14ROS-3_" weight="0.029577" />
    <edge id="1684" source="CGTTTGTTAACGG" target="D14ROS-3_" weight="0.256334" />
    <edge id="1685" source="CGGCCGATTTCAG" target="D14ROS-3_" weight="0.029577" />
    <edge id="1686" source="CGGCCACCGCCAG" target="D14ROS-3_" weight="0.611259" />
    <edge id="1687" source="CCGAGGTCATCAG" target="D14ROS-3_" weight="0.009859" />
    <edge id="1688" source="CGGCCATCGTCGG" target="D14ROS-3_" weight="0.295770" />
    <edge id="1689" source="CCGAGATCACCAG" target="D14ROS-3_" weight="0.009859" />
    <edge id="1690" source="CGCTTTCTGACAG" target="D14ROS-3_" weight="0.039436" />
    <edge id="1691" source="CGGCCACCGTAGG" target="D14ROS-3_" weight="0.069013" />
    <edge id="1692" source="CGTCCACCGAAGG" target="D14ROS-3_" weight="0.009859" />
    <edge id="1693" source="CCGAGATCATCGG" target="D14ROS-3_" weight="0.009859" />
    <edge id="1694" source="CGTCCACCGTCGG" target="D14ROS-3_" weight="0.118308" />
    <edge id="1695" source="CGGCCATTATCAA" target="D14ROS-3_" weight="0.019718" />
    <edge id="1696" source="TCTCCTCCGACAA" target="D14ROS-3_" weight="0.019718" />
    <edge id="1697" source="CGGCCACCGTCTG" target="D14ROS-3_" weight="0.019718" />
    <edge id="1698" source="CGGCTACCGTCGG" target="D14ROS-3_" weight="0.039436" />
    <edge id="1699" source="CGTCCACCGTAAG" target="D14ROS-3_" weight="0.029577" />
    <edge id="1700" source="TCGCCACCGCCAA" target="D14ROS-3_" weight="0.019718" />
    <edge id="1701" source="CGGCCATTATCAG" target="D25ROCD-3_" weight="83.365288" />
    <edge id="1702" source="CCGAGATCATCAG" target="D25ROCD-3_" weight="0.398587" />
    <edge id="1703" source="CGGCCACCGTCAG" target="D25ROCD-3_" weight="0.216953" />
    <edge id="1704" source="CGTCTACCGACAG" target="D25ROCD-3_" weight="0.095863" />
    <edge id="1705" source="CGGCCACCGTCGG" target="D25ROCD-3_" weight="0.105954" />
    <edge id="1706" source="TGGCCACCGTCAA" target="D25ROCD-3_" weight="9.949546" />
    <edge id="1707" source="CTCTTACTGGCAG" target="D25ROCD-3_" weight="2.351160" />
    <edge id="1708" source="CGCTTTCTGGCAG" target="D25ROCD-3_" weight="0.121090" />
    <edge id="1709" source="CGGCCATCATCAG" target="D25ROCD-3_" weight="0.055499" />
    <edge id="1710" source="CGTTTTCTGGCAG" target="D25ROCD-3_" weight="0.035318" />
    <edge id="1711" source="CGTCCACCGACGG" target="D25ROCD-3_" weight="0.141271" />
    <edge id="1712" source="TGGCCACCGTCAG" target="D25ROCD-3_" weight="0.307770" />
    <edge id="1713" source="CGGCCATCATCGG" target="D25ROCD-3_" weight="0.030272" />
    <edge id="1714" source="CGGCCATTATCGG" target="D25ROCD-3_" weight="1.624622" />
    <edge id="1715" source="CGGCCATTGTCAG" target="D25ROCD-3_" weight="0.978809" />
    <edge id="1716" source="CGGCCGATTTCGG" target="D25ROCD-3_" weight="0.030272" />
    <edge id="1717" source="CGACCACCGTCGG" target="D25ROCD-3_" weight="0.020182" />
    <edge id="1718" source="CGGCCACTGTCGG" target="D25ROCD-3_" weight="0.070636" />
    <edge id="1719" source="TGGCCACCGTCGA" target="D25ROCD-3_" weight="0.015136" />
    <edge id="1720" source="CGCTTTCCGGCAG" target="D25ROCD-3_" weight="0.020182" />
    <edge id="1721" source="CGGCCACCGCCAG" target="D25ROCD-3_" weight="0.010091" />
    <edge id="1722" source="CGCTTTCTGACAG" target="D25ROCD-3_" weight="0.005045" />
    <edge id="1723" source="CGGCCATTATCAA" target="D25ROCD-3_" weight="0.030272" />
    <edge id="1724" source="CTCTTACTGGCGG" target="D25ROCD-3_" weight="0.015136" />
    <edge id="1725" source="CGCTTCCTGGCAG" target="D25ROCD-3_" weight="0.005045" />
    <edge id="1726" source="CGGCCATTATCAG" target="D28ROS-3_" weight="22.197802" />
    <edge id="1727" source="CCGAGATCATCAG" target="D28ROS-3_" weight="2.802198" />
    <edge id="1728" source="CGGCCACCGTCAG" target="D28ROS-3_" weight="0.714286" />
    <edge id="1729" source="CGTCTACCGACAG" target="D28ROS-3_" weight="29.652015" />
    <edge id="1730" source="CGGCCACCGTCGG" target="D28ROS-3_" weight="0.293040" />
    <edge id="1731" source="TGGCCACCGTCAA" target="D28ROS-3_" weight="19.304029" />
    <edge id="1732" source="CTCTTACTGGCAG" target="D28ROS-3_" weight="9.413919" />
    <edge id="1733" source="CGTCTACCGACGG" target="D28ROS-3_" weight="0.219780" />
    <edge id="1734" source="CGCCTACCGACAG" target="D28ROS-3_" weight="8.058608" />
    <edge id="1735" source="CGCTTTCTGGCAG" target="D28ROS-3_" weight="0.384615" />
    <edge id="1736" source="CGGCCATCATCAG" target="D28ROS-3_" weight="0.256410" />
    <edge id="1737" source="CGTCCACCGACGG" target="D28ROS-3_" weight="0.402930" />
    <edge id="1738" source="TGGCCACCGTCAG" target="D28ROS-3_" weight="1.703297" />
    <edge id="1739" source="CTCTTTCTGGCAG" target="D28ROS-3_" weight="0.714286" />
    <edge id="1740" source="CGGCCATCATCGG" target="D28ROS-3_" weight="0.036630" />
    <edge id="1741" source="CCCTTACTGGCAG" target="D28ROS-3_" weight="0.036630" />
    <edge id="1742" source="TCGCCACCGTCAA" target="D28ROS-3_" weight="0.018315" />
    <edge id="1743" source="CGGCCATTATCGG" target="D28ROS-3_" weight="1.428571" />
    <edge id="1744" source="CGGCCATTGTCAG" target="D28ROS-3_" weight="1.373626" />
    <edge id="1745" source="CGGCCGATTTCGG" target="D28ROS-3_" weight="0.036630" />
    <edge id="1746" source="CGTCCACCGACAG" target="D28ROS-3_" weight="0.036630" />
    <edge id="1747" source="CGACCACCGTCGG" target="D28ROS-3_" weight="0.183150" />
    <edge id="1748" source="CGGCCACTGTCGG" target="D28ROS-3_" weight="0.054945" />
    <edge id="1749" source="TGGCCACCGTCGA" target="D28ROS-3_" weight="0.036630" />
    <edge id="1750" source="CGGCCATCACCGG" target="D28ROS-3_" weight="0.384615" />
    <edge id="1751" source="CGTTTGTTAACGG" target="D28ROS-3_" weight="0.018315" />
    <edge id="1752" source="CGGCCGATTTCAG" target="D28ROS-3_" weight="0.018315" />
    <edge id="1753" source="CGGCCACCGCCAG" target="D28ROS-3_" weight="0.054945" />
    <edge id="1754" source="CCGAGATCACCAG" target="D28ROS-3_" weight="0.018315" />
    <edge id="1755" source="CGCTTACTGGCAG" target="D28ROS-3_" weight="0.018315" />
    <edge id="1756" source="CGGCCATTATCAA" target="D28ROS-3_" weight="0.036630" />
    <edge id="1757" source="CGCTTTCTGGCAA" target="D28ROS-3_" weight="0.018315" />
    <edge id="1758" source="CGTCTGCCGACAG" target="D28ROS-3_" weight="0.036630" />
    <edge id="1759" source="CGGCCACCGTCTG" target="D28ROS-3_" weight="0.018315" />
    <edge id="1760" source="CTCTTACTGGCGG" target="D28ROS-3_" weight="0.018315" />
    <edge id="1761" source="CGGCCATTATCAG" target="D29ROS-3_" weight="9.497348" />
    <edge id="1762" source="CCGAGATCATCAG" target="D29ROS-3_" weight="0.161657" />
    <edge id="1763" source="CGGCCACCGTCAG" target="D29ROS-3_" weight="1.020460" />
    <edge id="1764" source="CGTCTACCGACAG" target="D29ROS-3_" weight="47.421066" />
    <edge id="1765" source="CGGCCACCGTCGG" target="D29ROS-3_" weight="0.015155" />
    <edge id="1766" source="TGGCCACCGTCAA" target="D29ROS-3_" weight="8.092953" />
    <edge id="1767" source="CTCTTACTGGCAG" target="D29ROS-3_" weight="17.691336" />
    <edge id="1768" source="CGTCTACCGACGG" target="D29ROS-3_" weight="0.095984" />
    <edge id="1769" source="CGCCTACCGACAG" target="D29ROS-3_" weight="12.447588" />
    <edge id="1770" source="CGCTTTCTGGCAG" target="D29ROS-3_" weight="0.060621" />
    <edge id="1771" source="CGGCCATCATCAG" target="D29ROS-3_" weight="0.005052" />
    <edge id="1772" source="TGGCCACCGTCAG" target="D29ROS-3_" weight="0.666835" />
    <edge id="1773" source="CGGCCATTATCGG" target="D29ROS-3_" weight="1.555948" />
    <edge id="1774" source="CGGCCATTGTCAG" target="D29ROS-3_" weight="1.010356" />
    <edge id="1775" source="CGGCCGATTTCGG" target="D29ROS-3_" weight="0.030311" />
    <edge id="1776" source="CGTCCACCGACAG" target="D29ROS-3_" weight="0.045466" />
    <edge id="1777" source="CGGCCACTGTCGG" target="D29ROS-3_" weight="0.005052" />
    <edge id="1778" source="TGGCCACCGTCGA" target="D29ROS-3_" weight="0.010104" />
    <edge id="1779" source="CGGCCATCGTCAG" target="D29ROS-3_" weight="0.015155" />
    <edge id="1780" source="CCGGGATCATCAG" target="D29ROS-3_" weight="0.005052" />
    <edge id="1781" source="CGGCCACCGCCAG" target="D29ROS-3_" weight="0.030311" />
    <edge id="1782" source="CGGCCATTATCAA" target="D29ROS-3_" weight="0.005052" />
    <edge id="1783" source="CGTCTGCCGACAG" target="D29ROS-3_" weight="0.050518" />
    <edge id="1784" source="CGGCCACCGTCTG" target="D29ROS-3_" weight="0.005052" />
    <edge id="1785" source="CTCTTACTGGCGG" target="D29ROS-3_" weight="0.055570" />
    <edge id="1786" source="CGGCCATTATCAG" target="D31ROS-3_" weight="10.464118" />
    <edge id="1787" source="CCGAGATCATCAG" target="D31ROS-3_" weight="0.025251" />
    <edge id="1788" source="CGGCCACCGTCAG" target="D31ROS-3_" weight="1.100954" />
    <edge id="1789" source="CGTCTACCGACAG" target="D31ROS-3_" weight="50.462098" />
    <edge id="1790" source="CGGCCACCGTCGG" target="D31ROS-3_" weight="0.151507" />
    <edge id="1791" source="TGGCCACCGTCAA" target="D31ROS-3_" weight="7.287511" />
    <edge id="1792" source="CTCTTACTGGCAG" target="D31ROS-3_" weight="14.610373" />
    <edge id="1793" source="CGTCTACCGACGG" target="D31ROS-3_" weight="0.171708" />
    <edge id="1794" source="CGCCTACCGACAG" target="D31ROS-3_" weight="14.489167" />
    <edge id="1795" source="CGCTTTCTGGCAG" target="D31ROS-3_" weight="0.005050" />
    <edge id="1796" source="CGGCCATCATCAG" target="D31ROS-3_" weight="0.015151" />
    <edge id="1797" source="CGTCCACCGACGG" target="D31ROS-3_" weight="0.010100" />
    <edge id="1798" source="TGGCCACCGTCAG" target="D31ROS-3_" weight="0.550477" />
    <edge id="1799" source="CTCTTTCTGGCAG" target="D31ROS-3_" weight="0.015151" />
    <edge id="1800" source="CGGCCATTATCGG" target="D31ROS-3_" weight="0.222211" />
    <edge id="1801" source="CGGCCATTGTCAG" target="D31ROS-3_" weight="0.151507" />
    <edge id="1802" source="CGGCCGATTTCGG" target="D31ROS-3_" weight="0.050502" />
    <edge id="1803" source="CGTCCACCGACAG" target="D31ROS-3_" weight="0.050502" />
    <edge id="1804" source="CGACCACCGTCGG" target="D31ROS-3_" weight="0.010100" />
    <edge id="1805" source="CGGCCACTGTCGG" target="D31ROS-3_" weight="0.005050" />
    <edge id="1806" source="TGGCCACCGTCGA" target="D31ROS-3_" weight="0.005050" />
    <edge id="1807" source="CGGCCACCGCCGG" target="D31ROS-3_" weight="0.010100" />
    <edge id="1808" source="CGGCCATCGTCAG" target="D31ROS-3_" weight="0.025251" />
    <edge id="1809" source="CGGCCACCGCCAG" target="D31ROS-3_" weight="0.040402" />
    <edge id="1810" source="CGGCCATCGTCGG" target="D31ROS-3_" weight="0.005050" />
    <edge id="1811" source="CGGCCATTATCAA" target="D31ROS-3_" weight="0.010100" />
    <edge id="1812" source="CGTCTGCCGACAG" target="D31ROS-3_" weight="0.045452" />
    <edge id="1813" source="CGGCTACCGTCGG" target="D31ROS-3_" weight="0.005050" />
    <edge id="1814" source="CTCTTACTGGCGG" target="D31ROS-3_" weight="0.005050" />
    <edge id="1815" source="CGGCCATTATCAG" target="D5ROC-3_" weight="54.635795" />
    <edge id="1816" source="CCGAGATCATCAG" target="D5ROC-3_" weight="0.010089" />
    <edge id="1817" source="CGGCCACCGTCAG" target="D5ROC-3_" weight="0.277441" />
    <edge id="1818" source="CGTCTACCGACAG" target="D5ROC-3_" weight="0.156376" />
    <edge id="1819" source="CGGCCACCGTCGG" target="D5ROC-3_" weight="0.196731" />
    <edge id="1820" source="TGGCCACCGTCAA" target="D5ROC-3_" weight="40.148305" />
    <edge id="1821" source="CTCTTACTGGCAG" target="D5ROC-3_" weight="0.802058" />
    <edge id="1822" source="CGTCTACCGACGG" target="D5ROC-3_" weight="0.262308" />
    <edge id="1823" source="CGCCTACCGACAG" target="D5ROC-3_" weight="0.075666" />
    <edge id="1824" source="CGCTTTCTGGCAG" target="D5ROC-3_" weight="0.262308" />
    <edge id="1825" source="CGGCCATCATCAG" target="D5ROC-3_" weight="0.030266" />
    <edge id="1826" source="CGTTTTCTGGCAG" target="D5ROC-3_" weight="0.030266" />
    <edge id="1827" source="CGTCCACCGACGG" target="D5ROC-3_" weight="0.020178" />
    <edge id="1828" source="TGGCCACCGTCAG" target="D5ROC-3_" weight="1.659605" />
    <edge id="1829" source="CTCTTTCTGGCAG" target="D5ROC-3_" weight="0.010089" />
    <edge id="1830" source="CCCTTACTGGCAG" target="D5ROC-3_" weight="0.025222" />
    <edge id="1831" source="TCGCCACCGTCAA" target="D5ROC-3_" weight="0.005044" />
    <edge id="1832" source="CGGCCATTATCGG" target="D5ROC-3_" weight="0.630549" />
    <edge id="1833" source="CGGCCATTGTCAG" target="D5ROC-3_" weight="0.085755" />
    <edge id="1834" source="CGGCCGATTTCGG" target="D5ROC-3_" weight="0.388418" />
    <edge id="1835" source="CGGCCACTGTCGG" target="D5ROC-3_" weight="0.030266" />
    <edge id="1836" source="TGGCCACCGTCGA" target="D5ROC-3_" weight="0.050444" />
    <edge id="1837" source="CGGCCACCGCCGG" target="D5ROC-3_" weight="0.005044" />
    <edge id="1838" source="CGCTTTCCGGCAG" target="D5ROC-3_" weight="0.055488" />
    <edge id="1839" source="CGGCCACCGCCAG" target="D5ROC-3_" weight="0.005044" />
    <edge id="1840" source="CGCTTTCTGACAG" target="D5ROC-3_" weight="0.045400" />
    <edge id="1841" source="CGCTTACTGGCAG" target="D5ROC-3_" weight="0.005044" />
    <edge id="1842" source="CGGCCATTATCAA" target="D5ROC-3_" weight="0.050444" />
    <edge id="1843" source="TGGCCATCATCGA" target="D5ROC-3_" weight="0.005044" />
    <edge id="1844" source="CACTTACTGGCAG" target="D5ROC-3_" weight="0.015133" />
    <edge id="1845" source="CCGCTTCTGTCAG" target="D5ROC-3_" weight="0.005044" />
    <edge id="1846" source="TCTCCACCGACAA" target="D5ROC-3_" weight="0.010089" />
    <edge id="1847" source="CGCTTTCTGGCTG" target="D5ROC-3_" weight="0.005044" />
    <edge id="1848" source="CGGCCATTATCAG" target="D6ROC-3_" weight="25.893939" />
    <edge id="1849" source="CCGAGATCATCAG" target="D6ROC-3_" weight="0.661616" />
    <edge id="1850" source="CGGCCACCGTCAG" target="D6ROC-3_" weight="0.489899" />
    <edge id="1851" source="CGTCTACCGACAG" target="D6ROC-3_" weight="1.585859" />
    <edge id="1852" source="CGGCCACCGTCGG" target="D6ROC-3_" weight="0.590909" />
    <edge id="1853" source="TGGCCACCGTCAA" target="D6ROC-3_" weight="60.282828" />
    <edge id="1854" source="CTCTTACTGGCAG" target="D6ROC-3_" weight="1.257576" />
    <edge id="1855" source="CGCCTACCGACAG" target="D6ROC-3_" weight="0.454545" />
    <edge id="1856" source="CGCTTTCTGGCAG" target="D6ROC-3_" weight="0.454545" />
    <edge id="1857" source="CGGCCATCATCAG" target="D6ROC-3_" weight="0.025253" />
    <edge id="1858" source="CGTTTTCTGGCAG" target="D6ROC-3_" weight="0.126263" />
    <edge id="1859" source="CGTCCACCGACGG" target="D6ROC-3_" weight="1.904040" />
    <edge id="1860" source="TGGCCACCGTCAG" target="D6ROC-3_" weight="3.090909" />
    <edge id="1861" source="CTCTTTCTGGCAG" target="D6ROC-3_" weight="0.010101" />
    <edge id="1862" source="CGGCCATCATCGG" target="D6ROC-3_" weight="0.015152" />
    <edge id="1863" source="CCCTTACTGGCAG" target="D6ROC-3_" weight="2.277778" />
    <edge id="1864" source="TCGCCACCGTCAA" target="D6ROC-3_" weight="0.020202" />
    <edge id="1865" source="CGGCCATTATCGG" target="D6ROC-3_" weight="0.292929" />
    <edge id="1866" source="CGGCCATTGTCAG" target="D6ROC-3_" weight="0.151515" />
    <edge id="1867" source="CGGCCGATTTCGG" target="D6ROC-3_" weight="0.080808" />
    <edge id="1868" source="CGTCCACCGACAG" target="D6ROC-3_" weight="0.010101" />
    <edge id="1869" source="CGACCACCGTCGG" target="D6ROC-3_" weight="0.070707" />
    <edge id="1870" source="CGGCCACTGTCGG" target="D6ROC-3_" weight="0.010101" />
    <edge id="1871" source="TGGCCACCGTCGA" target="D6ROC-3_" weight="0.080808" />
    <edge id="1872" source="CGGCCACCGCCGG" target="D6ROC-3_" weight="0.010101" />
    <edge id="1873" source="TGGCCATCATCAA" target="D6ROC-3_" weight="0.005051" />
    <edge id="1874" source="CGGCCATCGTCAG" target="D6ROC-3_" weight="0.025253" />
    <edge id="1875" source="CGCTTTCCGGCAG" target="D6ROC-3_" weight="0.040404" />
    <edge id="1876" source="CGTTTGTTAACGG" target="D6ROC-3_" weight="0.005051" />
    <edge id="1877" source="CGGCCGATTTCAG" target="D6ROC-3_" weight="0.005051" />
    <edge id="1878" source="CGGCCACCGCCAG" target="D6ROC-3_" weight="0.005051" />
    <edge id="1879" source="CGGCCATCGTCGG" target="D6ROC-3_" weight="0.005051" />
    <edge id="1880" source="CGCTTTCTGACAG" target="D6ROC-3_" weight="0.010101" />
    <edge id="1881" source="CGGCCATTATCAA" target="D6ROC-3_" weight="0.010101" />
    <edge id="1882" source="CGTCTGCCGACAG" target="D6ROC-3_" weight="0.005051" />
    <edge id="1883" source="CGGCTACCGTCGG" target="D6ROC-3_" weight="0.010101" />
    <edge id="1884" source="CACTTACTGGCAG" target="D6ROC-3_" weight="0.015152" />
    <edge id="1885" source="CGCTTCCTGGCAG" target="D6ROC-3_" weight="0.010101" />
    <edge id="1886" source="CGGCCATTATCAG" target="DB0601MIN-3_" weight="15.903718" />
    <edge id="1887" source="CCGAGATCATCAG" target="DB0601MIN-3_" weight="2.202880" />
    <edge id="1888" source="CGGCCACCGTCAG" target="DB0601MIN-3_" weight="0.676983" />
    <edge id="1889" source="CGTCTACCGACAG" target="DB0601MIN-3_" weight="19.363851" />
    <edge id="1890" source="CGGCCACCGTCGG" target="DB0601MIN-3_" weight="0.483559" />
    <edge id="1891" source="TGGCCACCGTCAA" target="DB0601MIN-3_" weight="13.066839" />
    <edge id="1892" source="CTCTTACTGGCAG" target="DB0601MIN-3_" weight="5.480335" />
    <edge id="1893" source="CGTCTACCGACGG" target="DB0601MIN-3_" weight="32.419944" />
    <edge id="1894" source="CGCCTACCGACAG" target="DB0601MIN-3_" weight="5.243929" />
    <edge id="1895" source="CGCTTTCTGGCAG" target="DB0601MIN-3_" weight="0.042983" />
    <edge id="1896" source="CGGCCATCATCAG" target="DB0601MIN-3_" weight="0.118203" />
    <edge id="1897" source="CGTCCACCGACGG" target="DB0601MIN-3_" weight="0.032237" />
    <edge id="1898" source="TGGCCACCGTCAG" target="DB0601MIN-3_" weight="1.074576" />
    <edge id="1899" source="CGGCCATCATCGG" target="DB0601MIN-3_" weight="0.021492" />
    <edge id="1900" source="CCCTTACTGGCAG" target="DB0601MIN-3_" weight="0.150441" />
    <edge id="1901" source="CGGCCATTATCGG" target="DB0601MIN-3_" weight="1.192779" />
    <edge id="1902" source="CGGCCATTGTCAG" target="DB0601MIN-3_" weight="0.773694" />
    <edge id="1903" source="CGGCCGATTTCGG" target="DB0601MIN-3_" weight="0.053729" />
    <edge id="1904" source="CGTCCACCGACAG" target="DB0601MIN-3_" weight="0.010746" />
    <edge id="1905" source="CGACCACCGTCGG" target="DB0601MIN-3_" weight="0.118203" />
    <edge id="1906" source="CGGCCACTGTCGG" target="DB0601MIN-3_" weight="1.343219" />
    <edge id="1907" source="CGGCCATCGTCAG" target="DB0601MIN-3_" weight="0.021492" />
    <edge id="1908" source="CGGCCGATTTCAG" target="DB0601MIN-3_" weight="0.010746" />
    <edge id="1909" source="CGGCCACCGCCAG" target="DB0601MIN-3_" weight="0.032237" />
    <edge id="1910" source="CCGAGGTCATCAG" target="DB0601MIN-3_" weight="0.021492" />
    <edge id="1911" source="CGGCCATCGTCGG" target="DB0601MIN-3_" weight="0.010746" />
    <edge id="1912" source="CGCTTTCTGACAG" target="DB0601MIN-3_" weight="0.010746" />
    <edge id="1913" source="CGCTTACTGGCAG" target="DB0601MIN-3_" weight="0.010746" />
    <edge id="1914" source="CGGCCATTATCAA" target="DB0601MIN-3_" weight="0.032237" />
    <edge id="1915" source="CGTCTGCCGACGG" target="DB0601MIN-3_" weight="0.032237" />
    <edge id="1916" source="CGGCCACCGTCGT" target="DB0601MIN-3_" weight="0.010746" />
    <edge id="1917" source="CGTCTGCCGACAG" target="DB0601MIN-3_" weight="0.032237" />
    <edge id="1918" source="CGGCCATTATCAG" target="DB0608MIN-3_" weight="22.890005" />
    <edge id="1919" source="CCGAGATCATCAG" target="DB0608MIN-3_" weight="4.973271" />
    <edge id="1920" source="CGGCCACCGTCAG" target="DB0608MIN-3_" weight="0.907176" />
    <edge id="1921" source="CGTCTACCGACAG" target="DB0608MIN-3_" weight="28.705654" />
    <edge id="1922" source="CGGCCACCGTCGG" target="DB0608MIN-3_" weight="0.534586" />
    <edge id="1923" source="TGGCCACCGTCAA" target="DB0608MIN-3_" weight="19.569091" />
    <edge id="1924" source="CTCTTACTGGCAG" target="DB0608MIN-3_" weight="9.039365" />
    <edge id="1925" source="CGTCTACCGACGG" target="DB0608MIN-3_" weight="0.242994" />
    <edge id="1926" source="CGCCTACCGACAG" target="DB0608MIN-3_" weight="7.986392" />
    <edge id="1927" source="CGCTTTCTGGCAG" target="DB0608MIN-3_" weight="0.194395" />
    <edge id="1928" source="CGGCCATCATCAG" target="DB0608MIN-3_" weight="0.129597" />
    <edge id="1929" source="CGTCCACCGACGG" target="DB0608MIN-3_" weight="0.323992" />
    <edge id="1930" source="TGGCCACCGTCAG" target="DB0608MIN-3_" weight="1.312166" />
    <edge id="1931" source="CTCTTTCTGGCAG" target="DB0608MIN-3_" weight="0.161996" />
    <edge id="1932" source="CGGCCATCATCGG" target="DB0608MIN-3_" weight="0.032399" />
    <edge id="1933" source="CCCTTACTGGCAG" target="DB0608MIN-3_" weight="0.016200" />
    <edge id="1934" source="TCGCCACCGTCAA" target="DB0608MIN-3_" weight="0.032399" />
    <edge id="1935" source="CGGCCATTATCGG" target="DB0608MIN-3_" weight="1.376964" />
    <edge id="1936" source="CGGCCATTGTCAG" target="DB0608MIN-3_" weight="0.939576" />
    <edge id="1937" source="CGGCCGATTTCGG" target="DB0608MIN-3_" weight="0.032399" />
    <edge id="1938" source="CGTCCACCGACAG" target="DB0608MIN-3_" weight="0.048599" />
    <edge id="1939" source="CGACCACCGTCGG" target="DB0608MIN-3_" weight="0.226794" />
    <edge id="1940" source="CGGCCACTGTCGG" target="DB0608MIN-3_" weight="0.048599" />
    <edge id="1941" source="TGGCCACCGTCGA" target="DB0608MIN-3_" weight="0.032399" />
    <edge id="1942" source="CGGCCATCGTCAG" target="DB0608MIN-3_" weight="0.016200" />
    <edge id="1943" source="CGGCCACCGCCAG" target="DB0608MIN-3_" weight="0.016200" />
    <edge id="1944" source="CCGAGGTCATCAG" target="DB0608MIN-3_" weight="0.032399" />
    <edge id="1945" source="CCGAGATCATCGG" target="DB0608MIN-3_" weight="0.032399" />
    <edge id="1946" source="CGGCCATTATCAA" target="DB0608MIN-3_" weight="0.097197" />
    <edge id="1947" source="CGTCTGCCGACAG" target="DB0608MIN-3_" weight="0.016200" />
    <edge id="1948" source="CGGCCACCGTCAT" target="DB0608MIN-3_" weight="0.016200" />
    <edge id="1949" source="CTCTTACTGGCGG" target="DB0608MIN-3_" weight="0.016200" />
    <edge id="1950" source="CGGCCATTATCAG" target="DB1BIS-3_" weight="12.597443" />
    <edge id="1951" source="CCGAGATCATCAG" target="DB1BIS-3_" weight="66.760212" />
    <edge id="1952" source="CGGCCACCGTCAG" target="DB1BIS-3_" weight="0.187091" />
    <edge id="1953" source="CGTCTACCGACAG" target="DB1BIS-3_" weight="3.305270" />
    <edge id="1954" source="CGGCCACCGTCGG" target="DB1BIS-3_" weight="0.218273" />
    <edge id="1955" source="TGGCCACCGTCAA" target="DB1BIS-3_" weight="2.743998" />
    <edge id="1956" source="CTCTTACTGGCAG" target="DB1BIS-3_" weight="0.374181" />
    <edge id="1957" source="CGTCTACCGACGG" target="DB1BIS-3_" weight="0.935454" />
    <edge id="1958" source="CGCCTACCGACAG" target="DB1BIS-3_" weight="0.062364" />
    <edge id="1959" source="CGCTTTCTGGCAG" target="DB1BIS-3_" weight="9.354537" />
    <edge id="1960" source="CGGCCATCATCAG" target="DB1BIS-3_" weight="0.093545" />
    <edge id="1961" source="CGTCCACCGACGG" target="DB1BIS-3_" weight="1.465544" />
    <edge id="1962" source="TGGCCACCGTCAG" target="DB1BIS-3_" weight="0.124727" />
    <edge id="1963" source="CTCTTTCTGGCAG" target="DB1BIS-3_" weight="0.093545" />
    <edge id="1964" source="CGGCCATCATCGG" target="DB1BIS-3_" weight="0.031182" />
    <edge id="1965" source="TCGCCACCGTCAA" target="DB1BIS-3_" weight="0.062364" />
    <edge id="1966" source="CGGCCATTATCGG" target="DB1BIS-3_" weight="0.498909" />
    <edge id="1967" source="CGGCCATTGTCAG" target="DB1BIS-3_" weight="0.062364" />
    <edge id="1968" source="CGGCCGATTTCGG" target="DB1BIS-3_" weight="0.031182" />
    <edge id="1969" source="CGTCCACCGACAG" target="DB1BIS-3_" weight="0.062364" />
    <edge id="1970" source="CGGCCACTGTCGG" target="DB1BIS-3_" weight="0.093545" />
    <edge id="1971" source="CGCTTTCCGGCAG" target="DB1BIS-3_" weight="0.031182" />
    <edge id="1972" source="CCGGGATCATCAG" target="DB1BIS-3_" weight="0.093545" />
    <edge id="1973" source="CCGAGGTCATCAG" target="DB1BIS-3_" weight="0.062364" />
    <edge id="1974" source="CCGAGATCACCAG" target="DB1BIS-3_" weight="0.093545" />
    <edge id="1975" source="CCGAGATCGTCAG" target="DB1BIS-3_" weight="0.124727" />
    <edge id="1976" source="CGCTTTCTGACAG" target="DB1BIS-3_" weight="0.031182" />
    <edge id="1977" source="CCGAGATCATCGG" target="DB1BIS-3_" weight="0.280636" />
    <edge id="1978" source="CGCTTACTGGCAG" target="DB1BIS-3_" weight="0.031182" />
    <edge id="1979" source="CGGCCATTATCAA" target="DB1BIS-3_" weight="0.031182" />
    <edge id="1980" source="CGACATCTGGCAG" target="DB1BIS-3_" weight="0.031182" />
    <edge id="1981" source="CACTTACTGGCAG" target="DB1BIS-3_" weight="0.031182" />
    <edge id="1982" source="CGGCCATTATCAG" target="DB2BIS-3_" weight="4.300399" />
    <edge id="1983" source="CCGAGATCATCAG" target="DB2BIS-3_" weight="25.791903" />
    <edge id="1984" source="CGGCCACCGTCAG" target="DB2BIS-3_" weight="0.283197" />
    <edge id="1985" source="CGTCTACCGACAG" target="DB2BIS-3_" weight="26.599538" />
    <edge id="1986" source="CGGCCACCGTCGG" target="DB2BIS-3_" weight="0.367107" />
    <edge id="1987" source="TGGCCACCGTCAA" target="DB2BIS-3_" weight="4.069645" />
    <edge id="1988" source="CTCTTACTGGCAG" target="DB2BIS-3_" weight="0.566394" />
    <edge id="1989" source="CGTCTACCGACGG" target="DB2BIS-3_" weight="35.661842" />
    <edge id="1990" source="CGCCTACCGACAG" target="DB2BIS-3_" weight="0.251731" />
    <edge id="1991" source="CGCTTTCTGGCAG" target="DB2BIS-3_" weight="0.178309" />
    <edge id="1992" source="CGTCCACCGACGG" target="DB2BIS-3_" weight="0.104888" />
    <edge id="1993" source="TGGCCACCGTCAG" target="DB2BIS-3_" weight="0.262219" />
    <edge id="1994" source="CTCTTTCTGGCAG" target="DB2BIS-3_" weight="0.083910" />
    <edge id="1995" source="CGGCCATCATCGG" target="DB2BIS-3_" weight="0.052444" />
    <edge id="1996" source="TCGCCACCGTCAA" target="DB2BIS-3_" weight="0.062933" />
    <edge id="1997" source="CGGCCATTATCGG" target="DB2BIS-3_" weight="0.052444" />
    <edge id="1998" source="CCGCTTTTATCAG" target="DB2BIS-3_" weight="0.639815" />
    <edge id="1999" source="CGGCCATTGTCAG" target="DB2BIS-3_" weight="0.073421" />
    <edge id="2000" source="CGGCCGATTTCGG" target="DB2BIS-3_" weight="0.031466" />
    <edge id="2001" source="CGTCCACCGACAG" target="DB2BIS-3_" weight="0.010489" />
    <edge id="2002" source="CGACCACCGTCGG" target="DB2BIS-3_" weight="0.052444" />
    <edge id="2003" source="CGGCCACTGTCGG" target="DB2BIS-3_" weight="0.010489" />
    <edge id="2004" source="TGGCCATCATCAA" target="DB2BIS-3_" weight="0.031466" />
    <edge id="2005" source="CGCTTTCCGGCAG" target="DB2BIS-3_" weight="0.020978" />
    <edge id="2006" source="CGGCCATCACCGG" target="DB2BIS-3_" weight="0.010489" />
    <edge id="2007" source="CCGGGATCATCAG" target="DB2BIS-3_" weight="0.052444" />
    <edge id="2008" source="CCGAGGTCATCAG" target="DB2BIS-3_" weight="0.031466" />
    <edge id="2009" source="CCGAGATCACCAG" target="DB2BIS-3_" weight="0.031466" />
    <edge id="2010" source="CCGAGATCGTCAG" target="DB2BIS-3_" weight="0.020978" />
    <edge id="2011" source="CGCTTTCTGACAG" target="DB2BIS-3_" weight="0.010489" />
    <edge id="2012" source="CGTCCTCCGACGG" target="DB2BIS-3_" weight="0.010489" />
    <edge id="2013" source="CCGAGATCATCGG" target="DB2BIS-3_" weight="0.178309" />
    <edge id="2014" source="CGGCCATTATCAA" target="DB2BIS-3_" weight="0.020978" />
    <edge id="2015" source="CGTCTGCCGACGG" target="DB2BIS-3_" weight="0.031466" />
    <edge id="2016" source="CGTCTGCCGACAG" target="DB2BIS-3_" weight="0.020978" />
    <edge id="2017" source="CGGCCACCGTCAT" target="DB2BIS-3_" weight="0.010489" />
    <edge id="2018" source="CCGCTTCTGTCAG" target="DB2BIS-3_" weight="0.010489" />
    <edge id="2019" source="CGGCCATTATCAG" target="DB3BIS-3_" weight="83.416884" />
    <edge id="2020" source="CCGAGATCATCAG" target="DB3BIS-3_" weight="1.228193" />
    <edge id="2021" source="CGGCCACCGTCAG" target="DB3BIS-3_" weight="0.050130" />
    <edge id="2022" source="CGTCTACCGACAG" target="DB3BIS-3_" weight="0.260678" />
    <edge id="2023" source="CGGCCACCGTCGG" target="DB3BIS-3_" weight="0.040104" />
    <edge id="2024" source="TGGCCACCGTCAA" target="DB3BIS-3_" weight="9.344295" />
    <edge id="2025" source="CTCTTACTGGCAG" target="DB3BIS-3_" weight="2.802286" />
    <edge id="2026" source="CGTCTACCGACGG" target="DB3BIS-3_" weight="0.005013" />
    <edge id="2027" source="CGCCTACCGACAG" target="DB3BIS-3_" weight="0.045117" />
    <edge id="2028" source="CGCTTTCTGGCAG" target="DB3BIS-3_" weight="0.040104" />
    <edge id="2029" source="CGGCCATCATCAG" target="DB3BIS-3_" weight="0.005013" />
    <edge id="2030" source="CGTCCACCGACGG" target="DB3BIS-3_" weight="0.050130" />
    <edge id="2031" source="TGGCCACCGTCAG" target="DB3BIS-3_" weight="0.386004" />
    <edge id="2032" source="CTCTTTCTGGCAG" target="DB3BIS-3_" weight="0.005013" />
    <edge id="2033" source="CCCTTACTGGCAG" target="DB3BIS-3_" weight="0.005013" />
    <edge id="2034" source="TCGCCACCGTCAA" target="DB3BIS-3_" weight="0.005013" />
    <edge id="2035" source="CGGCCATTATCGG" target="DB3BIS-3_" weight="1.258272" />
    <edge id="2036" source="CGGCCATTGTCAG" target="DB3BIS-3_" weight="0.962503" />
    <edge id="2037" source="CGGCCGATTTCGG" target="DB3BIS-3_" weight="0.030078" />
    <edge id="2038" source="CGGCCACTGTCGG" target="DB3BIS-3_" weight="0.010026" />
    <edge id="2039" source="CCGGGATCATCAG" target="DB3BIS-3_" weight="0.005013" />
    <edge id="2040" source="CGGCCACCGCCAG" target="DB3BIS-3_" weight="0.005013" />
    <edge id="2041" source="CGGCCATCGTCGG" target="DB3BIS-3_" weight="0.005013" />
    <edge id="2042" source="CGCTTTCTGACAG" target="DB3BIS-3_" weight="0.005013" />
    <edge id="2043" source="CGGCCATTATCAA" target="DB3BIS-3_" weight="0.020052" />
    <edge id="2044" source="CCGCTTCTGTCAG" target="DB3BIS-3_" weight="0.005013" />
    <edge id="2045" source="CGGCCATTATAAG" target="DB3BIS-3_" weight="0.005013" />
    <edge id="2046" source="CGGCCATTATCAG" target="DG008-01GRE-3_" weight="26.908582" />
    <edge id="2047" source="CCGAGATCATCAG" target="DG008-01GRE-3_" weight="9.766340" />
    <edge id="2048" source="CGGCCACCGTCAG" target="DG008-01GRE-3_" weight="5.319263" />
    <edge id="2049" source="CGTCTACCGACAG" target="DG008-01GRE-3_" weight="1.076774" />
    <edge id="2050" source="CGGCCACCGTCGG" target="DG008-01GRE-3_" weight="0.344568" />
    <edge id="2051" source="TGGCCACCGTCAA" target="DG008-01GRE-3_" weight="44.363088" />
    <edge id="2052" source="CTCTTACTGGCAG" target="DG008-01GRE-3_" weight="0.678368" />
    <edge id="2053" source="CGTCTACCGACGG" target="DG008-01GRE-3_" weight="0.113061" />
    <edge id="2054" source="CGCCTACCGACAG" target="DG008-01GRE-3_" weight="0.102294" />
    <edge id="2055" source="CGCTTTCTGGCAG" target="DG008-01GRE-3_" weight="0.446861" />
    <edge id="2056" source="CGGCCATCATCAG" target="DG008-01GRE-3_" weight="0.010768" />
    <edge id="2057" source="CGTTTTCTGGCAG" target="DG008-01GRE-3_" weight="0.010768" />
    <edge id="2058" source="CGTCCACCGACGG" target="DG008-01GRE-3_" weight="1.017551" />
    <edge id="2059" source="TGGCCACCGTCAG" target="DG008-01GRE-3_" weight="2.535803" />
    <edge id="2060" source="CTCTTTCTGGCAG" target="DG008-01GRE-3_" weight="0.882955" />
    <edge id="2061" source="CCCTTACTGGCAG" target="DG008-01GRE-3_" weight="1.028319" />
    <edge id="2062" source="TCGCCACCGTCAA" target="DG008-01GRE-3_" weight="0.010768" />
    <edge id="2063" source="CGGCCATTATCGG" target="DG008-01GRE-3_" weight="2.196619" />
    <edge id="2064" source="CGGCCATTGTCAG" target="DG008-01GRE-3_" weight="0.080758" />
    <edge id="2065" source="CGGCCGATTTCGG" target="DG008-01GRE-3_" weight="1.911274" />
    <edge id="2066" source="CGACCACCGTCGG" target="DG008-01GRE-3_" weight="0.468397" />
    <edge id="2067" source="CGGCCACTGTCGG" target="DG008-01GRE-3_" weight="0.193819" />
    <edge id="2068" source="TGGCCACCGTCGA" target="DG008-01GRE-3_" weight="0.010768" />
    <edge id="2069" source="CGGCCACCGCCGG" target="DG008-01GRE-3_" weight="0.010768" />
    <edge id="2070" source="CGGCCATCGTCAG" target="DG008-01GRE-3_" weight="0.005384" />
    <edge id="2071" source="CGCTTTCCGGCAG" target="DG008-01GRE-3_" weight="0.026919" />
    <edge id="2072" source="CGTTTGTTAACGG" target="DG008-01GRE-3_" weight="0.005384" />
    <edge id="2073" source="CGGCCGATTTCAG" target="DG008-01GRE-3_" weight="0.199203" />
    <edge id="2074" source="CCGGGATCATCAG" target="DG008-01GRE-3_" weight="0.021535" />
    <edge id="2075" source="CTCTTTCTGGCGG" target="DG008-01GRE-3_" weight="0.005384" />
    <edge id="2076" source="CCGAGGTCATCAG" target="DG008-01GRE-3_" weight="0.026919" />
    <edge id="2077" source="CGGCCATCGTCGG" target="DG008-01GRE-3_" weight="0.005384" />
    <edge id="2078" source="CCGAGATCACCAG" target="DG008-01GRE-3_" weight="0.021535" />
    <edge id="2079" source="CCGAGATCGTCAG" target="DG008-01GRE-3_" weight="0.010768" />
    <edge id="2080" source="CGCTTTCTGACAG" target="DG008-01GRE-3_" weight="0.080758" />
    <edge id="2081" source="CCGAGATCATCGG" target="DG008-01GRE-3_" weight="0.032303" />
    <edge id="2082" source="CGGCCATTATCAA" target="DG008-01GRE-3_" weight="0.026919" />
    <edge id="2083" source="CCACATCTGGCAG" target="DG008-01GRE-3_" weight="0.005384" />
    <edge id="2084" source="CGCTTTCTGGCAA" target="DG008-01GRE-3_" weight="0.005384" />
    <edge id="2085" source="CTCTTACTGGCGG" target="DG008-01GRE-3_" weight="0.005384" />
    <edge id="2086" source="TCTCCACCGACAA" target="DG008-01GRE-3_" weight="0.021535" />
    <edge id="2087" source="CGCTTTCTGGGCA" target="DG008-01GRE-3_" weight="0.005384" />
    <edge id="2088" source="CGGCCATTATCAG" target="DG008-02GRE-3_" weight="27.598385" />
    <edge id="2089" source="CCGAGATCATCAG" target="DG008-02GRE-3_" weight="49.848638" />
    <edge id="2090" source="CGGCCACCGTCAG" target="DG008-02GRE-3_" weight="5.600404" />
    <edge id="2091" source="CGTCTACCGACAG" target="DG008-02GRE-3_" weight="2.674067" />
    <edge id="2092" source="CGGCCACCGTCGG" target="DG008-02GRE-3_" weight="0.126135" />
    <edge id="2093" source="TGGCCACCGTCAA" target="DG008-02GRE-3_" weight="7.063572" />
    <edge id="2094" source="CTCTTACTGGCAG" target="DG008-02GRE-3_" weight="2.371342" />
    <edge id="2095" source="CGTCTACCGACGG" target="DG008-02GRE-3_" weight="0.479314" />
    <edge id="2096" source="CGCCTACCGACAG" target="DG008-02GRE-3_" weight="0.050454" />
    <edge id="2097" source="CGCTTTCTGGCAG" target="DG008-02GRE-3_" weight="0.227043" />
    <edge id="2098" source="CGTCCACCGACGG" target="DG008-02GRE-3_" weight="0.050454" />
    <edge id="2099" source="TGGCCACCGTCAG" target="DG008-02GRE-3_" weight="0.554995" />
    <edge id="2100" source="CTCTTTCTGGCAG" target="DG008-02GRE-3_" weight="1.109990" />
    <edge id="2101" source="CCCTTACTGGCAG" target="DG008-02GRE-3_" weight="0.025227" />
    <edge id="2102" source="TCGCCACCGTCAA" target="DG008-02GRE-3_" weight="0.050454" />
    <edge id="2103" source="CGGCCATTATCGG" target="DG008-02GRE-3_" weight="0.706357" />
    <edge id="2104" source="CGGCCATTGTCAG" target="DG008-02GRE-3_" weight="0.580222" />
    <edge id="2105" source="CGGCCGATTTCGG" target="DG008-02GRE-3_" weight="0.050454" />
    <edge id="2106" source="CGTCCACCGACAG" target="DG008-02GRE-3_" weight="0.025227" />
    <edge id="2107" source="CGGCCACTGTCGG" target="DG008-02GRE-3_" weight="0.025227" />
    <edge id="2108" source="TGGCCACCGTCGA" target="DG008-02GRE-3_" weight="0.025227" />
    <edge id="2109" source="CGGCCACCGCCGG" target="DG008-02GRE-3_" weight="0.025227" />
    <edge id="2110" source="CCGGGATCATCAG" target="DG008-02GRE-3_" weight="0.025227" />
    <edge id="2111" source="CCGAGGTCATCAG" target="DG008-02GRE-3_" weight="0.151362" />
    <edge id="2112" source="CGGCCATCGTCGG" target="DG008-02GRE-3_" weight="0.025227" />
    <edge id="2113" source="CCGAGATCACCAG" target="DG008-02GRE-3_" weight="0.050454" />
    <edge id="2114" source="CCGAGATCGTCAG" target="DG008-02GRE-3_" weight="0.100908" />
    <edge id="2115" source="CGCTTTCTGACAG" target="DG008-02GRE-3_" weight="0.151362" />
    <edge id="2116" source="CCGAGATCATCGG" target="DG008-02GRE-3_" weight="0.176589" />
    <edge id="2117" source="CGCTTACTGGCAG" target="DG008-02GRE-3_" weight="0.050454" />
    <edge id="2118" source="CGGCCATTATCAG" target="GulfMCosm-13-1A-10-4_" weight="2.200147" />
    <edge id="2119" source="CCGAGATCATCAG" target="GulfMCosm-13-1A-10-4_" weight="0.053337" />
    <edge id="2120" source="CGGCCACCGTCAG" target="GulfMCosm-13-1A-10-4_" weight="1.040069" />
    <edge id="2121" source="CGTCTACCGACAG" target="GulfMCosm-13-1A-10-4_" weight="0.020001" />
    <edge id="2122" source="CGGCCACCGTCGG" target="GulfMCosm-13-1A-10-4_" weight="74.191613" />
    <edge id="2123" source="CTCTTACTGGCAG" target="GulfMCosm-13-1A-10-4_" weight="0.020001" />
    <edge id="2124" source="CGTCTACCGACGG" target="GulfMCosm-13-1A-10-4_" weight="0.013334" />
    <edge id="2125" source="CGCTTTCTGGCAG" target="GulfMCosm-13-1A-10-4_" weight="7.213814" />
    <edge id="2126" source="CGGCCATCATCAG" target="GulfMCosm-13-1A-10-4_" weight="0.213348" />
    <edge id="2127" source="CGTTTTCTGGCAG" target="GulfMCosm-13-1A-10-4_" weight="0.426695" />
    <edge id="2128" source="CGTCCACCGACGG" target="GulfMCosm-13-1A-10-4_" weight="4.046936" />
    <edge id="2129" source="CTCTTTCTGGCAG" target="GulfMCosm-13-1A-10-4_" weight="0.006667" />
    <edge id="2130" source="CGGCCATCATCGG" target="GulfMCosm-13-1A-10-4_" weight="0.186679" />
    <edge id="2131" source="TCGCCACCGTCAA" target="GulfMCosm-13-1A-10-4_" weight="0.006667" />
    <edge id="2132" source="CGGCCATTATCGG" target="GulfMCosm-13-1A-10-4_" weight="0.346690" />
    <edge id="2133" source="CCGCTTTTATCAG" target="GulfMCosm-13-1A-10-4_" weight="4.666978" />
    <edge id="2134" source="CGTCCACCGACAG" target="GulfMCosm-13-1A-10-4_" weight="0.006667" />
    <edge id="2135" source="CGACCACCGTCGG" target="GulfMCosm-13-1A-10-4_" weight="0.020001" />
    <edge id="2136" source="CGGCCACTGTCGG" target="GulfMCosm-13-1A-10-4_" weight="0.786719" />
    <edge id="2137" source="CGGCCACCGCCGG" target="GulfMCosm-13-1A-10-4_" weight="0.133342" />
    <edge id="2138" source="CGCTTTCCGGCAG" target="GulfMCosm-13-1A-10-4_" weight="0.340023" />
    <edge id="2139" source="CGTTTGTTAACGG" target="GulfMCosm-13-1A-10-4_" weight="0.006667" />
    <edge id="2140" source="CGTCCTCCGACAG" target="GulfMCosm-13-1A-10-4_" weight="0.006667" />
    <edge id="2141" source="CGGCCACCGCCAG" target="GulfMCosm-13-1A-10-4_" weight="0.006667" />
    <edge id="2142" source="CGGCCATCGTCGG" target="GulfMCosm-13-1A-10-4_" weight="0.053337" />
    <edge id="2143" source="CGGCCCTCGTCGG" target="GulfMCosm-13-1A-10-4_" weight="2.113474" />
    <edge id="2144" source="CGCTTTCTGACAG" target="GulfMCosm-13-1A-10-4_" weight="0.073338" />
    <edge id="2145" source="CGGCCACCGTAGG" target="GulfMCosm-13-1A-10-4_" weight="0.006667" />
    <edge id="2146" source="CGTCCACCGTCGG" target="GulfMCosm-13-1A-10-4_" weight="0.033336" />
    <edge id="2147" source="CGCTTACTGGCAG" target="GulfMCosm-13-1A-10-4_" weight="0.093340" />
    <edge id="2148" source="CCACATCTGGCAG" target="GulfMCosm-13-1A-10-4_" weight="0.033336" />
    <edge id="2149" source="CTGCCACCGTCGG" target="GulfMCosm-13-1A-10-4_" weight="0.006667" />
    <edge id="2150" source="CGGCGACTGTCGG" target="GulfMCosm-13-1A-10-4_" weight="1.180079" />
    <edge id="2151" source="CGCTTTCTGGCAA" target="GulfMCosm-13-1A-10-4_" weight="0.313354" />
    <edge id="2152" source="CGGCCACCGTCTG" target="GulfMCosm-13-1A-10-4_" weight="0.006667" />
    <edge id="2153" source="CGGCTACCGTCGG" target="GulfMCosm-13-1A-10-4_" weight="0.020001" />
    <edge id="2154" source="AGGCCACCGTCGG" target="GulfMCosm-13-1A-10-4_" weight="0.006667" />
    <edge id="2155" source="CGACATCTGGCAG" target="GulfMCosm-13-1A-10-4_" weight="0.033336" />
    <edge id="2156" source="CACTTACTGGCAG" target="GulfMCosm-13-1A-10-4_" weight="0.006667" />
    <edge id="2157" source="CGCTTTCTGGGCA" target="GulfMCosm-13-1A-10-4_" weight="0.020001" />
    <edge id="2158" source="CGCTTCCTGGCAG" target="GulfMCosm-13-1A-10-4_" weight="0.006667" />
    <edge id="2159" source="CGCTTTCTGGCGG" target="GulfMCosm-13-1A-10-4_" weight="0.026668" />
    <edge id="2160" source="CGCTTTCTGGCTG" target="GulfMCosm-13-1A-10-4_" weight="0.006667" />
    <edge id="2161" source="CGGCCATTATCAG" target="GulfMCosm-15-3A-10-4_" weight="0.924270" />
    <edge id="2162" source="CCGAGATCATCAG" target="GulfMCosm-15-3A-10-4_" weight="0.238521" />
    <edge id="2163" source="CGGCCACCGTCAG" target="GulfMCosm-15-3A-10-4_" weight="1.937984" />
    <edge id="2164" source="CGTCTACCGACAG" target="GulfMCosm-15-3A-10-4_" weight="0.566488" />
    <edge id="2165" source="CGGCCACCGTCGG" target="GulfMCosm-15-3A-10-4_" weight="48.002385" />
    <edge id="2166" source="CTCTTACTGGCAG" target="GulfMCosm-15-3A-10-4_" weight="0.268336" />
    <edge id="2167" source="CGTCTACCGACGG" target="GulfMCosm-15-3A-10-4_" weight="0.775194" />
    <edge id="2168" source="CGCTTTCTGGCAG" target="GulfMCosm-15-3A-10-4_" weight="22.420990" />
    <edge id="2169" source="CGGCCATCATCAG" target="GulfMCosm-15-3A-10-4_" weight="0.447227" />
    <edge id="2170" source="CGTTTTCTGGCAG" target="GulfMCosm-15-3A-10-4_" weight="1.311866" />
    <edge id="2171" source="CGTCCACCGACGG" target="GulfMCosm-15-3A-10-4_" weight="2.653548" />
    <edge id="2172" source="CTCTTTCTGGCAG" target="GulfMCosm-15-3A-10-4_" weight="0.059630" />
    <edge id="2173" source="CGGCCATCATCGG" target="GulfMCosm-15-3A-10-4_" weight="0.059630" />
    <edge id="2174" source="CGGCCATTATCGG" target="GulfMCosm-15-3A-10-4_" weight="0.029815" />
    <edge id="2175" source="CCGCTTTTATCAG" target="GulfMCosm-15-3A-10-4_" weight="14.042934" />
    <edge id="2176" source="CGGCCGATTTCGG" target="GulfMCosm-15-3A-10-4_" weight="0.029815" />
    <edge id="2177" source="CGTCCACCGACAG" target="GulfMCosm-15-3A-10-4_" weight="0.059630" />
    <edge id="2178" source="CGGCCACTGTCGG" target="GulfMCosm-15-3A-10-4_" weight="0.119261" />
    <edge id="2179" source="CGGCCACCGCCGG" target="GulfMCosm-15-3A-10-4_" weight="0.178891" />
    <edge id="2180" source="CGGCCATCGTCAG" target="GulfMCosm-15-3A-10-4_" weight="0.029815" />
    <edge id="2181" source="CGCTTTCCGGCAG" target="GulfMCosm-15-3A-10-4_" weight="0.834824" />
    <edge id="2182" source="CGGTCGCCGTCAG" target="GulfMCosm-15-3A-10-4_" weight="0.327967" />
    <edge id="2183" source="CGTCCTCCGACAG" target="GulfMCosm-15-3A-10-4_" weight="0.059630" />
    <edge id="2184" source="CGGCCATCGTCGG" target="GulfMCosm-15-3A-10-4_" weight="0.029815" />
    <edge id="2185" source="CGGCCCTCGTCGG" target="GulfMCosm-15-3A-10-4_" weight="0.626118" />
    <edge id="2186" source="CGCTTTCTGACAG" target="GulfMCosm-15-3A-10-4_" weight="0.596303" />
    <edge id="2187" source="CGTCCTCCGACGG" target="GulfMCosm-15-3A-10-4_" weight="0.089445" />
    <edge id="2188" source="CGTCCACCGTCGG" target="GulfMCosm-15-3A-10-4_" weight="0.029815" />
    <edge id="2189" source="CGCTTACTGGCAG" target="GulfMCosm-15-3A-10-4_" weight="0.268336" />
    <edge id="2190" source="CGTCTGCCGACGG" target="GulfMCosm-15-3A-10-4_" weight="0.238521" />
    <edge id="2191" source="CCACATCTGGCAG" target="GulfMCosm-15-3A-10-4_" weight="1.401312" />
    <edge id="2192" source="CGGCGACTGTCGG" target="GulfMCosm-15-3A-10-4_" weight="0.119261" />
    <edge id="2193" source="CGCTTTCTGGCAA" target="GulfMCosm-15-3A-10-4_" weight="0.327967" />
    <edge id="2194" source="CGTCTGCCGACAG" target="GulfMCosm-15-3A-10-4_" weight="0.059630" />
    <edge id="2195" source="CGACATCTGGCAG" target="GulfMCosm-15-3A-10-4_" weight="0.715564" />
    <edge id="2196" source="CGCTTTCTGGCGG" target="GulfMCosm-15-3A-10-4_" weight="0.059630" />
    <edge id="2197" source="CGCTTTCTGGCTG" target="GulfMCosm-15-3A-10-4_" weight="0.059630" />
    <edge id="2198" source="CGGCCATTATCAG" target="GulfMCosm-16-4A-10-4_" weight="1.458080" />
    <edge id="2199" source="CCGAGATCATCAG" target="GulfMCosm-16-4A-10-4_" weight="0.789793" />
    <edge id="2200" source="CGGCCACCGTCAG" target="GulfMCosm-16-4A-10-4_" weight="0.972053" />
    <edge id="2201" source="CGTCTACCGACAG" target="GulfMCosm-16-4A-10-4_" weight="0.121507" />
    <edge id="2202" source="CGGCCACCGTCGG" target="GulfMCosm-16-4A-10-4_" weight="50.486027" />
    <edge id="2203" source="CGCTTTCTGGCAG" target="GulfMCosm-16-4A-10-4_" weight="25.759417" />
    <edge id="2204" source="CGTTTTCTGGCAG" target="GulfMCosm-16-4A-10-4_" weight="1.032807" />
    <edge id="2205" source="CGTCCACCGACGG" target="GulfMCosm-16-4A-10-4_" weight="2.065614" />
    <edge id="2206" source="CTCTTTCTGGCAG" target="GulfMCosm-16-4A-10-4_" weight="0.182260" />
    <edge id="2207" source="CGGCCATCATCGG" target="GulfMCosm-16-4A-10-4_" weight="0.243013" />
    <edge id="2208" source="CGGCCATTATCGG" target="GulfMCosm-16-4A-10-4_" weight="0.060753" />
    <edge id="2209" source="CCGCTTTTATCAG" target="GulfMCosm-16-4A-10-4_" weight="10.267315" />
    <edge id="2210" source="CGTCCACCGACAG" target="GulfMCosm-16-4A-10-4_" weight="0.060753" />
    <edge id="2211" source="CGGCCACCGCCGG" target="GulfMCosm-16-4A-10-4_" weight="0.121507" />
    <edge id="2212" source="CGCTTTCCGGCAG" target="GulfMCosm-16-4A-10-4_" weight="0.911300" />
    <edge id="2213" source="CGTTTGTTAACGG" target="GulfMCosm-16-4A-10-4_" weight="0.060753" />
    <edge id="2214" source="CCGAGGTCATCAG" target="GulfMCosm-16-4A-10-4_" weight="0.060753" />
    <edge id="2215" source="CGGCCATCGTCGG" target="GulfMCosm-16-4A-10-4_" weight="0.060753" />
    <edge id="2216" source="CGGCCCTCGTCGG" target="GulfMCosm-16-4A-10-4_" weight="1.275820" />
    <edge id="2217" source="CGCTTTCTGACAG" target="GulfMCosm-16-4A-10-4_" weight="0.364520" />
    <edge id="2218" source="CGTCCTCCGACGG" target="GulfMCosm-16-4A-10-4_" weight="0.060753" />
    <edge id="2219" source="CGTCCACCGTCGG" target="GulfMCosm-16-4A-10-4_" weight="0.060753" />
    <edge id="2220" source="CGCTTACTGGCAG" target="GulfMCosm-16-4A-10-4_" weight="1.093560" />
    <edge id="2221" source="CCACATCTGGCAG" target="GulfMCosm-16-4A-10-4_" weight="0.243013" />
    <edge id="2222" source="CGGCGACTGTCGG" target="GulfMCosm-16-4A-10-4_" weight="0.607533" />
    <edge id="2223" source="CGCTTTCTGGCAA" target="GulfMCosm-16-4A-10-4_" weight="0.789793" />
    <edge id="2224" source="CGACATCTGGCAG" target="GulfMCosm-16-4A-10-4_" weight="0.546780" />
    <edge id="2225" source="CCGCTTCTGTCAG" target="GulfMCosm-16-4A-10-4_" weight="0.060753" />
    <edge id="2226" source="CGCTTTCTGGGCA" target="GulfMCosm-16-4A-10-4_" weight="0.060753" />
    <edge id="2227" source="CGCTTCCTGGCAG" target="GulfMCosm-16-4A-10-4_" weight="0.060753" />
    <edge id="2228" source="CGCTTTCTGGCGG" target="GulfMCosm-16-4A-10-4_" weight="0.060753" />
    <edge id="2229" source="CGGCCATTATCAG" target="GulfMCosm-17-1A-10-10_" weight="0.706357" />
    <edge id="2230" source="CCGAGATCATCAG" target="GulfMCosm-17-1A-10-10_" weight="0.075681" />
    <edge id="2231" source="CGGCCACCGTCAG" target="GulfMCosm-17-1A-10-10_" weight="1.664985" />
    <edge id="2232" source="CGTCTACCGACAG" target="GulfMCosm-17-1A-10-10_" weight="0.050454" />
    <edge id="2233" source="CGGCCACCGTCGG" target="GulfMCosm-17-1A-10-10_" weight="51.009082" />
    <edge id="2234" source="CTCTTACTGGCAG" target="GulfMCosm-17-1A-10-10_" weight="0.050454" />
    <edge id="2235" source="CGCTTTCTGGCAG" target="GulfMCosm-17-1A-10-10_" weight="26.261352" />
    <edge id="2236" source="CGGCCATCATCAG" target="GulfMCosm-17-1A-10-10_" weight="0.025227" />
    <edge id="2237" source="CGTTTTCTGGCAG" target="GulfMCosm-17-1A-10-10_" weight="0.807265" />
    <edge id="2238" source="CGTCCACCGACGG" target="GulfMCosm-17-1A-10-10_" weight="1.564077" />
    <edge id="2239" source="CTCTTTCTGGCAG" target="GulfMCosm-17-1A-10-10_" weight="0.151362" />
    <edge id="2240" source="CGGCCATCATCGG" target="GulfMCosm-17-1A-10-10_" weight="0.075681" />
    <edge id="2241" source="CGGCCATTATCGG" target="GulfMCosm-17-1A-10-10_" weight="0.075681" />
    <edge id="2242" source="CCGCTTTTATCAG" target="GulfMCosm-17-1A-10-10_" weight="11.856710" />
    <edge id="2243" source="TCGCTTCCGTCAA" target="GulfMCosm-17-1A-10-10_" weight="0.050454" />
    <edge id="2244" source="CGTCCACCGACAG" target="GulfMCosm-17-1A-10-10_" weight="0.025227" />
    <edge id="2245" source="CGGCCACTGTCGG" target="GulfMCosm-17-1A-10-10_" weight="0.227043" />
    <edge id="2246" source="CGGCCACCGCCGG" target="GulfMCosm-17-1A-10-10_" weight="0.050454" />
    <edge id="2247" source="CGCTTTCCGGCAG" target="GulfMCosm-17-1A-10-10_" weight="0.958628" />
    <edge id="2248" source="CGTCCTCCGACAG" target="GulfMCosm-17-1A-10-10_" weight="0.025227" />
    <edge id="2249" source="CGGCCATCGTCGG" target="GulfMCosm-17-1A-10-10_" weight="0.075681" />
    <edge id="2250" source="CGGCCCTCGTCGG" target="GulfMCosm-17-1A-10-10_" weight="1.362260" />
    <edge id="2251" source="CGCTTTCTGACAG" target="GulfMCosm-17-1A-10-10_" weight="0.277497" />
    <edge id="2252" source="CGGCCACCGTAGG" target="GulfMCosm-17-1A-10-10_" weight="0.025227" />
    <edge id="2253" source="CGTCCACCGTCGG" target="GulfMCosm-17-1A-10-10_" weight="0.025227" />
    <edge id="2254" source="CGCTTACTGGCAG" target="GulfMCosm-17-1A-10-10_" weight="1.185671" />
    <edge id="2255" source="CCACATCTGGCAG" target="GulfMCosm-17-1A-10-10_" weight="0.050454" />
    <edge id="2256" source="CGGCGACTGTCGG" target="GulfMCosm-17-1A-10-10_" weight="0.252270" />
    <edge id="2257" source="CGCTTTCTGGCAA" target="GulfMCosm-17-1A-10-10_" weight="0.605449" />
    <edge id="2258" source="AGGCCACCGTCGG" target="GulfMCosm-17-1A-10-10_" weight="0.100908" />
    <edge id="2259" source="CGACATCTGGCAG" target="GulfMCosm-17-1A-10-10_" weight="0.100908" />
    <edge id="2260" source="CACTTACTGGCAG" target="GulfMCosm-17-1A-10-10_" weight="0.025227" />
    <edge id="2261" source="CGCTTTCTGGCGG" target="GulfMCosm-17-1A-10-10_" weight="0.151362" />
    <edge id="2262" source="CGCTTTCTGGCTG" target="GulfMCosm-17-1A-10-10_" weight="0.050454" />
    <edge id="2263" source="CGGCCATTATCAG" target="GulfMCosm-18-2A-10-10_" weight="1.023983" />
    <edge id="2264" source="CCGAGATCATCAG" target="GulfMCosm-18-2A-10-10_" weight="0.242522" />
    <edge id="2265" source="CGGCCACCGTCAG" target="GulfMCosm-18-2A-10-10_" weight="2.155753" />
    <edge id="2266" source="CGTCTACCGACAG" target="GulfMCosm-18-2A-10-10_" weight="0.080841" />
    <edge id="2267" source="CGGCCACCGTCGG" target="GulfMCosm-18-2A-10-10_" weight="40.689841" />
    <edge id="2268" source="CTCTTACTGGCAG" target="GulfMCosm-18-2A-10-10_" weight="0.080841" />
    <edge id="2269" source="CGTCTACCGACGG" target="GulfMCosm-18-2A-10-10_" weight="0.053894" />
    <edge id="2270" source="CGCTTTCTGGCAG" target="GulfMCosm-18-2A-10-10_" weight="31.500943" />
    <edge id="2271" source="CGGCCATCATCAG" target="GulfMCosm-18-2A-10-10_" weight="0.107788" />
    <edge id="2272" source="CGTTTTCTGGCAG" target="GulfMCosm-18-2A-10-10_" weight="1.320399" />
    <edge id="2273" source="CGTCCACCGACGG" target="GulfMCosm-18-2A-10-10_" weight="3.718674" />
    <edge id="2274" source="CTCTTTCTGGCAG" target="GulfMCosm-18-2A-10-10_" weight="0.107788" />
    <edge id="2275" source="CGGCCATCATCGG" target="GulfMCosm-18-2A-10-10_" weight="1.401240" />
    <edge id="2276" source="CGGCCATTATCGG" target="GulfMCosm-18-2A-10-10_" weight="0.053894" />
    <edge id="2277" source="CCGCTTTTATCAG" target="GulfMCosm-18-2A-10-10_" weight="10.832660" />
    <edge id="2278" source="TCGCTTCCGTCAA" target="GulfMCosm-18-2A-10-10_" weight="0.053894" />
    <edge id="2279" source="CGTCCACCGACAG" target="GulfMCosm-18-2A-10-10_" weight="0.134735" />
    <edge id="2280" source="CGGCCACTGTCGG" target="GulfMCosm-18-2A-10-10_" weight="0.269469" />
    <edge id="2281" source="CGGCCACCGCCGG" target="GulfMCosm-18-2A-10-10_" weight="0.080841" />
    <edge id="2282" source="CGCTTTCCGGCAG" target="GulfMCosm-18-2A-10-10_" weight="1.482080" />
    <edge id="2283" source="CGTTTGTTAACGG" target="GulfMCosm-18-2A-10-10_" weight="0.134735" />
    <edge id="2284" source="CGTCCTCCGACAG" target="GulfMCosm-18-2A-10-10_" weight="0.026947" />
    <edge id="2285" source="CGGCCCTCGTCGG" target="GulfMCosm-18-2A-10-10_" weight="1.562921" />
    <edge id="2286" source="CGCTTTCTGACAG" target="GulfMCosm-18-2A-10-10_" weight="0.700620" />
    <edge id="2287" source="CGTCCACCGTCGG" target="GulfMCosm-18-2A-10-10_" weight="0.080841" />
    <edge id="2288" source="CGCTTACTGGCAG" target="GulfMCosm-18-2A-10-10_" weight="0.538938" />
    <edge id="2289" source="CCACATCTGGCAG" target="GulfMCosm-18-2A-10-10_" weight="0.134735" />
    <edge id="2290" source="CGGCGACTGTCGG" target="GulfMCosm-18-2A-10-10_" weight="0.350310" />
    <edge id="2291" source="CGCTTTCTGGCAA" target="GulfMCosm-18-2A-10-10_" weight="0.727567" />
    <edge id="2292" source="CGACATCTGGCAG" target="GulfMCosm-18-2A-10-10_" weight="0.026947" />
    <edge id="2293" source="CGCTTTCTGGGCA" target="GulfMCosm-18-2A-10-10_" weight="0.107788" />
    <edge id="2294" source="CGCTTCCTGGCAG" target="GulfMCosm-18-2A-10-10_" weight="0.053894" />
    <edge id="2295" source="CGCTTTCTGGCGG" target="GulfMCosm-18-2A-10-10_" weight="0.134735" />
    <edge id="2296" source="CGCTTTCTGGCTG" target="GulfMCosm-18-2A-10-10_" weight="0.026947" />
    <edge id="2297" source="CGGCCATTATCAG" target="GulfMCosm-19-3A-10-10_" weight="0.861873" />
    <edge id="2298" source="CCGAGATCATCAG" target="GulfMCosm-19-3A-10-10_" weight="0.362894" />
    <edge id="2299" source="CGGCCACCGTCAG" target="GulfMCosm-19-3A-10-10_" weight="2.132003" />
    <edge id="2300" source="CGTCTACCGACAG" target="GulfMCosm-19-3A-10-10_" weight="0.090724" />
    <edge id="2301" source="CGGCCACCGTCGG" target="GulfMCosm-19-3A-10-10_" weight="39.169880" />
    <edge id="2302" source="CTCTTACTGGCAG" target="GulfMCosm-19-3A-10-10_" weight="0.249490" />
    <edge id="2303" source="CGTCTACCGACGG" target="GulfMCosm-19-3A-10-10_" weight="0.022681" />
    <edge id="2304" source="CGCTTTCTGGCAG" target="GulfMCosm-19-3A-10-10_" weight="25.447947" />
    <edge id="2305" source="CGGCCATCATCAG" target="GulfMCosm-19-3A-10-10_" weight="0.090724" />
    <edge id="2306" source="CGTTTTCTGGCAG" target="GulfMCosm-19-3A-10-10_" weight="0.975278" />
    <edge id="2307" source="CGTCCACCGACGG" target="GulfMCosm-19-3A-10-10_" weight="2.744386" />
    <edge id="2308" source="CTCTTTCTGGCAG" target="GulfMCosm-19-3A-10-10_" weight="0.090724" />
    <edge id="2309" source="CGGCCATCATCGG" target="GulfMCosm-19-3A-10-10_" weight="0.022681" />
    <edge id="2310" source="CGGCCATTATCGG" target="GulfMCosm-19-3A-10-10_" weight="0.158766" />
    <edge id="2311" source="CCGCTTTTATCAG" target="GulfMCosm-19-3A-10-10_" weight="22.794284" />
    <edge id="2312" source="TCGCTTCCGTCAA" target="GulfMCosm-19-3A-10-10_" weight="0.090724" />
    <edge id="2313" source="CGTCCACCGACAG" target="GulfMCosm-19-3A-10-10_" weight="0.068043" />
    <edge id="2314" source="CGGCCACTGTCGG" target="GulfMCosm-19-3A-10-10_" weight="0.068043" />
    <edge id="2315" source="CGGCCACCGCCGG" target="GulfMCosm-19-3A-10-10_" weight="0.022681" />
    <edge id="2316" source="CGCTTTCCGGCAG" target="GulfMCosm-19-3A-10-10_" weight="0.907235" />
    <edge id="2317" source="CGTCCTCCGACAG" target="GulfMCosm-19-3A-10-10_" weight="0.045362" />
    <edge id="2318" source="CGGCCCTCGTCGG" target="GulfMCosm-19-3A-10-10_" weight="1.315491" />
    <edge id="2319" source="CGCTTTCTGACAG" target="GulfMCosm-19-3A-10-10_" weight="0.589703" />
    <edge id="2320" source="CGGCCACCGTAGG" target="GulfMCosm-19-3A-10-10_" weight="0.022681" />
    <edge id="2321" source="CGCTTACTGGCAG" target="GulfMCosm-19-3A-10-10_" weight="0.589703" />
    <edge id="2322" source="CCACATCTGGCAG" target="GulfMCosm-19-3A-10-10_" weight="0.068043" />
    <edge id="2323" source="CGGCGACTGTCGG" target="GulfMCosm-19-3A-10-10_" weight="0.249490" />
    <edge id="2324" source="CGCTTTCTGGCAA" target="GulfMCosm-19-3A-10-10_" weight="0.544341" />
    <edge id="2325" source="CGGCTACCGTCGG" target="GulfMCosm-19-3A-10-10_" weight="0.022681" />
    <edge id="2326" source="CGACATCTGGCAG" target="GulfMCosm-19-3A-10-10_" weight="0.045362" />
    <edge id="2327" source="CCGCTTCTGTCAG" target="GulfMCosm-19-3A-10-10_" weight="0.022681" />
    <edge id="2328" source="CGCTTCCTGGCAG" target="GulfMCosm-19-3A-10-10_" weight="0.022681" />
    <edge id="2329" source="CGCTTTCTGGCGG" target="GulfMCosm-19-3A-10-10_" weight="0.068043" />
    <edge id="2330" source="CCTTTATTAACAG" target="GulfMCosm-19-3A-10-10_" weight="0.022681" />
    <edge id="2331" source="CGGCCATTATCAG" target="GulfMCosm-20-4A-10-10_" weight="0.642536" />
    <edge id="2332" source="CCGAGATCATCAG" target="GulfMCosm-20-4A-10-10_" weight="0.385522" />
    <edge id="2333" source="CGGCCACCGTCAG" target="GulfMCosm-20-4A-10-10_" weight="3.673163" />
    <edge id="2334" source="CGTCTACCGACAG" target="GulfMCosm-20-4A-10-10_" weight="0.139216" />
    <edge id="2335" source="CGGCCACCGTCGG" target="GulfMCosm-20-4A-10-10_" weight="55.300921" />
    <edge id="2336" source="TGGCCACCGTCAA" target="GulfMCosm-20-4A-10-10_" weight="0.021418" />
    <edge id="2337" source="CTCTTACTGGCAG" target="GulfMCosm-20-4A-10-10_" weight="0.514029" />
    <edge id="2338" source="CGTCTACCGACGG" target="GulfMCosm-20-4A-10-10_" weight="0.021418" />
    <edge id="2339" source="CGCTTTCTGGCAG" target="GulfMCosm-20-4A-10-10_" weight="16.448918" />
    <edge id="2340" source="CGGCCATCATCAG" target="GulfMCosm-20-4A-10-10_" weight="0.064254" />
    <edge id="2341" source="CGTTTTCTGGCAG" target="GulfMCosm-20-4A-10-10_" weight="1.103020" />
    <edge id="2342" source="CGTCCACCGACGG" target="GulfMCosm-20-4A-10-10_" weight="1.906190" />
    <edge id="2343" source="CTCTTTCTGGCAG" target="GulfMCosm-20-4A-10-10_" weight="0.032127" />
    <edge id="2344" source="CGGCCATCATCGG" target="GulfMCosm-20-4A-10-10_" weight="0.064254" />
    <edge id="2345" source="TCGCCACCGTCAA" target="GulfMCosm-20-4A-10-10_" weight="0.021418" />
    <edge id="2346" source="CGGCCATTATCGG" target="GulfMCosm-20-4A-10-10_" weight="0.096380" />
    <edge id="2347" source="CCGCTTTTATCAG" target="GulfMCosm-20-4A-10-10_" weight="17.166417" />
    <edge id="2348" source="TCGCTTCCGTCAA" target="GulfMCosm-20-4A-10-10_" weight="0.042836" />
    <edge id="2349" source="CGTCCACCGACAG" target="GulfMCosm-20-4A-10-10_" weight="0.085671" />
    <edge id="2350" source="CGACCACCGTCGG" target="GulfMCosm-20-4A-10-10_" weight="0.010709" />
    <edge id="2351" source="CGGCCACTGTCGG" target="GulfMCosm-20-4A-10-10_" weight="0.096380" />
    <edge id="2352" source="CGGCCACCGCCGG" target="GulfMCosm-20-4A-10-10_" weight="0.085671" />
    <edge id="2353" source="CGCTTTCCGGCAG" target="GulfMCosm-20-4A-10-10_" weight="0.385522" />
    <edge id="2354" source="CGTTTGTTAACGG" target="GulfMCosm-20-4A-10-10_" weight="0.010709" />
    <edge id="2355" source="CGGCCATCGTCGG" target="GulfMCosm-20-4A-10-10_" weight="0.032127" />
    <edge id="2356" source="CGGCCCTCGTCGG" target="GulfMCosm-20-4A-10-10_" weight="0.492611" />
    <edge id="2357" source="CCGAGATCGTCAG" target="GulfMCosm-20-4A-10-10_" weight="0.010709" />
    <edge id="2358" source="CGCTTTCTGACAG" target="GulfMCosm-20-4A-10-10_" weight="0.342686" />
    <edge id="2359" source="CGTCCTCCGACGG" target="GulfMCosm-20-4A-10-10_" weight="0.010709" />
    <edge id="2360" source="CGTCCACCGTCGG" target="GulfMCosm-20-4A-10-10_" weight="0.032127" />
    <edge id="2361" source="CGCTTACTGGCAG" target="GulfMCosm-20-4A-10-10_" weight="0.139216" />
    <edge id="2362" source="CCACATCTGGCAG" target="GulfMCosm-20-4A-10-10_" weight="0.085671" />
    <edge id="2363" source="CGGCCACCGTCGT" target="GulfMCosm-20-4A-10-10_" weight="0.010709" />
    <edge id="2364" source="CTGCCACCGTCGG" target="GulfMCosm-20-4A-10-10_" weight="0.010709" />
    <edge id="2365" source="CGGCGACTGTCGG" target="GulfMCosm-20-4A-10-10_" weight="0.128507" />
    <edge id="2366" source="CGCTTTCTGGCAA" target="GulfMCosm-20-4A-10-10_" weight="0.203470" />
    <edge id="2367" source="CGGCTACCGTCGG" target="GulfMCosm-20-4A-10-10_" weight="0.010709" />
    <edge id="2368" source="AGGCCACCGTCGG" target="GulfMCosm-20-4A-10-10_" weight="0.010709" />
    <edge id="2369" source="CGACATCTGGCAG" target="GulfMCosm-20-4A-10-10_" weight="0.096380" />
    <edge id="2370" source="CACTTACTGGCAG" target="GulfMCosm-20-4A-10-10_" weight="0.010709" />
    <edge id="2371" source="CGCTTTCTGGGCA" target="GulfMCosm-20-4A-10-10_" weight="0.032127" />
    <edge id="2372" source="CGCTTTCTGGCTG" target="GulfMCosm-20-4A-10-10_" weight="0.010709" />
    <edge id="2373" source="CCTTTATTAACAG" target="GulfMCosm-20-4A-10-10_" weight="0.010709" />
    <edge id="2374" source="CGGCCATTATCAG" target="GulfMCosm-21-1A-10-17_" weight="0.357995" />
    <edge id="2375" source="CCGAGATCATCAG" target="GulfMCosm-21-1A-10-17_" weight="0.387828" />
    <edge id="2376" source="CGGCCACCGTCAG" target="GulfMCosm-21-1A-10-17_" weight="3.251790" />
    <edge id="2377" source="CGTCTACCGACAG" target="GulfMCosm-21-1A-10-17_" weight="0.059666" />
    <edge id="2378" source="CGGCCACCGTCGG" target="GulfMCosm-21-1A-10-17_" weight="28.967780" />
    <edge id="2379" source="CTCTTACTGGCAG" target="GulfMCosm-21-1A-10-17_" weight="0.029833" />
    <edge id="2380" source="CGCTTTCTGGCAG" target="GulfMCosm-21-1A-10-17_" weight="36.247017" />
    <edge id="2381" source="CGGCCATCATCAG" target="GulfMCosm-21-1A-10-17_" weight="0.089499" />
    <edge id="2382" source="CGTTTTCTGGCAG" target="GulfMCosm-21-1A-10-17_" weight="1.282816" />
    <edge id="2383" source="CGTCCACCGACGG" target="GulfMCosm-21-1A-10-17_" weight="1.789976" />
    <edge id="2384" source="CTCTTTCTGGCAG" target="GulfMCosm-21-1A-10-17_" weight="0.566826" />
    <edge id="2385" source="CGGCCATCATCGG" target="GulfMCosm-21-1A-10-17_" weight="0.119332" />
    <edge id="2386" source="CCGCTTTTATCAG" target="GulfMCosm-21-1A-10-17_" weight="22.016706" />
    <edge id="2387" source="CGGCCGATTTCGG" target="GulfMCosm-21-1A-10-17_" weight="0.029833" />
    <edge id="2388" source="CGGCCACTGTCGG" target="GulfMCosm-21-1A-10-17_" weight="0.059666" />
    <edge id="2389" source="CGGCCACCGCCGG" target="GulfMCosm-21-1A-10-17_" weight="0.029833" />
    <edge id="2390" source="CGCTTTCCGGCAG" target="GulfMCosm-21-1A-10-17_" weight="1.103819" />
    <edge id="2391" source="CGTCCTCCGACAG" target="GulfMCosm-21-1A-10-17_" weight="0.089499" />
    <edge id="2392" source="CGGCCCTCGTCGG" target="GulfMCosm-21-1A-10-17_" weight="0.178998" />
    <edge id="2393" source="CGCTTTCTGACAG" target="GulfMCosm-21-1A-10-17_" weight="0.984487" />
    <edge id="2394" source="CGCTTACTGGCAG" target="GulfMCosm-21-1A-10-17_" weight="1.133652" />
    <edge id="2395" source="CCACATCTGGCAG" target="GulfMCosm-21-1A-10-17_" weight="0.626492" />
    <edge id="2396" source="CGCTTTCTGGCAA" target="GulfMCosm-21-1A-10-17_" weight="0.178998" />
    <edge id="2397" source="CGTCTGCCGACAG" target="GulfMCosm-21-1A-10-17_" weight="0.029833" />
    <edge id="2398" source="AGGCCACCGTCGG" target="GulfMCosm-21-1A-10-17_" weight="0.089499" />
    <edge id="2399" source="CGACATCTGGCAG" target="GulfMCosm-21-1A-10-17_" weight="0.178998" />
    <edge id="2400" source="CGCTTTCTGGGCA" target="GulfMCosm-21-1A-10-17_" weight="0.089499" />
    <edge id="2401" source="CGCTTTCTGGCTG" target="GulfMCosm-21-1A-10-17_" weight="0.029833" />
    <edge id="2402" source="CGGCCATTATCAG" target="GulfMCosm-22-2A-10-17_" weight="0.470219" />
    <edge id="2403" source="CCGAGATCATCAG" target="GulfMCosm-22-2A-10-17_" weight="0.335871" />
    <edge id="2404" source="CGGCCACCGTCAG" target="GulfMCosm-22-2A-10-17_" weight="3.201970" />
    <edge id="2405" source="CGTCTACCGACAG" target="GulfMCosm-22-2A-10-17_" weight="0.515002" />
    <edge id="2406" source="CGGCCACCGTCGG" target="GulfMCosm-22-2A-10-17_" weight="49.305867" />
    <edge id="2407" source="CTCTTACTGGCAG" target="GulfMCosm-22-2A-10-17_" weight="0.470219" />
    <edge id="2408" source="CGTCTACCGACGG" target="GulfMCosm-22-2A-10-17_" weight="0.940439" />
    <edge id="2409" source="CGCTTTCTGGCAG" target="GulfMCosm-22-2A-10-17_" weight="21.047918" />
    <edge id="2410" source="CGGCCATCATCAG" target="GulfMCosm-22-2A-10-17_" weight="0.201523" />
    <edge id="2411" source="CGTTTTCTGGCAG" target="GulfMCosm-22-2A-10-17_" weight="1.321093" />
    <edge id="2412" source="CGTCCACCGACGG" target="GulfMCosm-22-2A-10-17_" weight="2.395880" />
    <edge id="2413" source="CTCTTTCTGGCAG" target="GulfMCosm-22-2A-10-17_" weight="0.044783" />
    <edge id="2414" source="CGGCCATCATCGG" target="GulfMCosm-22-2A-10-17_" weight="0.022391" />
    <edge id="2415" source="CGGCCATTATCGG" target="GulfMCosm-22-2A-10-17_" weight="0.089566" />
    <edge id="2416" source="CCGCTTTTATCAG" target="GulfMCosm-22-2A-10-17_" weight="15.315719" />
    <edge id="2417" source="CGGCCGATTTCGG" target="GulfMCosm-22-2A-10-17_" weight="0.022391" />
    <edge id="2418" source="CGTCCACCGACAG" target="GulfMCosm-22-2A-10-17_" weight="0.022391" />
    <edge id="2419" source="CGACCACCGTCGG" target="GulfMCosm-22-2A-10-17_" weight="0.022391" />
    <edge id="2420" source="CGGCCACTGTCGG" target="GulfMCosm-22-2A-10-17_" weight="0.089566" />
    <edge id="2421" source="CGGCCACCGCCGG" target="GulfMCosm-22-2A-10-17_" weight="0.044783" />
    <edge id="2422" source="CGCTTTCCGGCAG" target="GulfMCosm-22-2A-10-17_" weight="0.626959" />
    <edge id="2423" source="CGGTCGCCGTCAG" target="GulfMCosm-22-2A-10-17_" weight="0.380654" />
    <edge id="2424" source="CGTTTGTTAACGG" target="GulfMCosm-22-2A-10-17_" weight="0.022391" />
    <edge id="2425" source="CGTCCTCCGACAG" target="GulfMCosm-22-2A-10-17_" weight="0.134348" />
    <edge id="2426" source="CGGCCACCGCCAG" target="GulfMCosm-22-2A-10-17_" weight="0.022391" />
    <edge id="2427" source="CGGCCATCGTCGG" target="GulfMCosm-22-2A-10-17_" weight="0.089566" />
    <edge id="2428" source="CGGCCCTCGTCGG" target="GulfMCosm-22-2A-10-17_" weight="0.268697" />
    <edge id="2429" source="CGCTTTCTGACAG" target="GulfMCosm-22-2A-10-17_" weight="0.447828" />
    <edge id="2430" source="CGTCCACCGTCGG" target="GulfMCosm-22-2A-10-17_" weight="0.022391" />
    <edge id="2431" source="CGCTTACTGGCAG" target="GulfMCosm-22-2A-10-17_" weight="0.425437" />
    <edge id="2432" source="CGTCTGCCGACGG" target="GulfMCosm-22-2A-10-17_" weight="0.156740" />
    <edge id="2433" source="CCACATCTGGCAG" target="GulfMCosm-22-2A-10-17_" weight="0.806090" />
    <edge id="2434" source="CTGCCACCGTCGG" target="GulfMCosm-22-2A-10-17_" weight="0.044783" />
    <edge id="2435" source="CGGCGACTGTCGG" target="GulfMCosm-22-2A-10-17_" weight="0.067174" />
    <edge id="2436" source="CGCTTTCTGGCAA" target="GulfMCosm-22-2A-10-17_" weight="0.201523" />
    <edge id="2437" source="CGACATCTGGCAG" target="GulfMCosm-22-2A-10-17_" weight="0.291088" />
    <edge id="2438" source="TGTCCACCGACAA" target="GulfMCosm-22-2A-10-17_" weight="0.022391" />
    <edge id="2439" source="CGCTTTCTGGGCA" target="GulfMCosm-22-2A-10-17_" weight="0.022391" />
    <edge id="2440" source="CGCTTTCTGGCGG" target="GulfMCosm-22-2A-10-17_" weight="0.022391" />
    <edge id="2441" source="CGCTTTCTGGCTG" target="GulfMCosm-22-2A-10-17_" weight="0.044783" />
    <edge id="2442" source="CGGCCATTATCAG" target="GulfMCosm-24-4A-10-17_" weight="0.497512" />
    <edge id="2443" source="CCGAGATCATCAG" target="GulfMCosm-24-4A-10-17_" weight="0.652985" />
    <edge id="2444" source="CGGCCACCGTCAG" target="GulfMCosm-24-4A-10-17_" weight="2.456468" />
    <edge id="2445" source="CGTCTACCGACAG" target="GulfMCosm-24-4A-10-17_" weight="0.062189" />
    <edge id="2446" source="CGGCCACCGTCGG" target="GulfMCosm-24-4A-10-17_" weight="45.024876" />
    <edge id="2447" source="CTCTTACTGGCAG" target="GulfMCosm-24-4A-10-17_" weight="0.155473" />
    <edge id="2448" source="CGTCTACCGACGG" target="GulfMCosm-24-4A-10-17_" weight="0.031095" />
    <edge id="2449" source="CGCTTTCTGGCAG" target="GulfMCosm-24-4A-10-17_" weight="24.004975" />
    <edge id="2450" source="CGGCCATCATCAG" target="GulfMCosm-24-4A-10-17_" weight="0.062189" />
    <edge id="2451" source="CGTTTTCTGGCAG" target="GulfMCosm-24-4A-10-17_" weight="1.212687" />
    <edge id="2452" source="CGTCCACCGACGG" target="GulfMCosm-24-4A-10-17_" weight="1.772388" />
    <edge id="2453" source="CTCTTTCTGGCAG" target="GulfMCosm-24-4A-10-17_" weight="0.031095" />
    <edge id="2454" source="CGGCCATCATCGG" target="GulfMCosm-24-4A-10-17_" weight="0.155473" />
    <edge id="2455" source="CGGCCATTATCGG" target="GulfMCosm-24-4A-10-17_" weight="0.155473" />
    <edge id="2456" source="CCGCTTTTATCAG" target="GulfMCosm-24-4A-10-17_" weight="18.065920" />
    <edge id="2457" source="CGTCCACCGACAG" target="GulfMCosm-24-4A-10-17_" weight="0.062189" />
    <edge id="2458" source="CGGCCACTGTCGG" target="GulfMCosm-24-4A-10-17_" weight="0.279851" />
    <edge id="2459" source="CGGCCACCGCCGG" target="GulfMCosm-24-4A-10-17_" weight="0.093284" />
    <edge id="2460" source="CGCTTTCCGGCAG" target="GulfMCosm-24-4A-10-17_" weight="0.901741" />
    <edge id="2461" source="CGTTTGTTAACGG" target="GulfMCosm-24-4A-10-17_" weight="0.093284" />
    <edge id="2462" source="CGTCCTCCGACAG" target="GulfMCosm-24-4A-10-17_" weight="0.031095" />
    <edge id="2463" source="CGGCCATCGTCGG" target="GulfMCosm-24-4A-10-17_" weight="0.062189" />
    <edge id="2464" source="CGGCCCTCGTCGG" target="GulfMCosm-24-4A-10-17_" weight="1.305970" />
    <edge id="2465" source="CGCTTTCTGACAG" target="GulfMCosm-24-4A-10-17_" weight="0.435323" />
    <edge id="2466" source="CGTCCACCGTCGG" target="GulfMCosm-24-4A-10-17_" weight="0.062189" />
    <edge id="2467" source="CGCTTACTGGCAG" target="GulfMCosm-24-4A-10-17_" weight="1.399254" />
    <edge id="2468" source="CCACATCTGGCAG" target="GulfMCosm-24-4A-10-17_" weight="0.062189" />
    <edge id="2469" source="TCTCCTCCGACAA" target="GulfMCosm-24-4A-10-17_" weight="0.031095" />
    <edge id="2470" source="CGGCGACTGTCGG" target="GulfMCosm-24-4A-10-17_" weight="0.124378" />
    <edge id="2471" source="CGCTTTCTGGCAA" target="GulfMCosm-24-4A-10-17_" weight="0.342040" />
    <edge id="2472" source="CGGCTACCGTCGG" target="GulfMCosm-24-4A-10-17_" weight="0.031095" />
    <edge id="2473" source="AGGCCACCGTCGG" target="GulfMCosm-24-4A-10-17_" weight="0.031095" />
    <edge id="2474" source="CGACATCTGGCAG" target="GulfMCosm-24-4A-10-17_" weight="0.186567" />
    <edge id="2475" source="CGCTTTCTGGGCA" target="GulfMCosm-24-4A-10-17_" weight="0.031095" />
    <edge id="2476" source="CGCTTTCTGGCGG" target="GulfMCosm-24-4A-10-17_" weight="0.062189" />
    <edge id="2477" source="CGCTTTCTGGCTG" target="GulfMCosm-24-4A-10-17_" weight="0.031095" />
    <edge id="2478" source="CGGCCATTATCAG" target="GulfMCosm-25-5A-10-17_" weight="0.918197" />
    <edge id="2479" source="CCGAGATCATCAG" target="GulfMCosm-25-5A-10-17_" weight="0.229549" />
    <edge id="2480" source="CGGCCACCGTCAG" target="GulfMCosm-25-5A-10-17_" weight="3.276294" />
    <edge id="2481" source="CGTCTACCGACAG" target="GulfMCosm-25-5A-10-17_" weight="0.020868" />
    <edge id="2482" source="CGGCCACCGTCGG" target="GulfMCosm-25-5A-10-17_" weight="52.504174" />
    <edge id="2483" source="CTCTTACTGGCAG" target="GulfMCosm-25-5A-10-17_" weight="0.438230" />
    <edge id="2484" source="CGTCTACCGACGG" target="GulfMCosm-25-5A-10-17_" weight="0.062604" />
    <edge id="2485" source="CGCTTTCTGGCAG" target="GulfMCosm-25-5A-10-17_" weight="17.570952" />
    <edge id="2486" source="CGGCCATCATCAG" target="GulfMCosm-25-5A-10-17_" weight="0.646912" />
    <edge id="2487" source="CGTTTTCTGGCAG" target="GulfMCosm-25-5A-10-17_" weight="1.106010" />
    <edge id="2488" source="CGTCCACCGACGG" target="GulfMCosm-25-5A-10-17_" weight="6.719533" />
    <edge id="2489" source="CTCTTTCTGGCAG" target="GulfMCosm-25-5A-10-17_" weight="0.062604" />
    <edge id="2490" source="CGGCCATCATCGG" target="GulfMCosm-25-5A-10-17_" weight="1.398164" />
    <edge id="2491" source="TCGCCACCGTCAA" target="GulfMCosm-25-5A-10-17_" weight="0.020868" />
    <edge id="2492" source="CGGCCATTATCGG" target="GulfMCosm-25-5A-10-17_" weight="0.146077" />
    <edge id="2493" source="CCGCTTTTATCAG" target="GulfMCosm-25-5A-10-17_" weight="11.456594" />
    <edge id="2494" source="CGGCCGATTTCGG" target="GulfMCosm-25-5A-10-17_" weight="0.020868" />
    <edge id="2495" source="CGTCCACCGACAG" target="GulfMCosm-25-5A-10-17_" weight="0.271285" />
    <edge id="2496" source="CGGCCACTGTCGG" target="GulfMCosm-25-5A-10-17_" weight="0.041736" />
    <edge id="2497" source="CGGCCACCGCCGG" target="GulfMCosm-25-5A-10-17_" weight="0.104341" />
    <edge id="2498" source="CGCTTTCCGGCAG" target="GulfMCosm-25-5A-10-17_" weight="0.521703" />
    <edge id="2499" source="CGTTTGTTAACGG" target="GulfMCosm-25-5A-10-17_" weight="0.020868" />
    <edge id="2500" source="CGTCCTCCGACAG" target="GulfMCosm-25-5A-10-17_" weight="0.020868" />
    <edge id="2501" source="CGGCCACCGCCAG" target="GulfMCosm-25-5A-10-17_" weight="0.020868" />
    <edge id="2502" source="CGGCCCTCGTCGG" target="GulfMCosm-25-5A-10-17_" weight="0.250417" />
    <edge id="2503" source="CGCTTTCTGACAG" target="GulfMCosm-25-5A-10-17_" weight="0.438230" />
    <edge id="2504" source="CGTCCACCGTCGG" target="GulfMCosm-25-5A-10-17_" weight="0.041736" />
    <edge id="2505" source="CGCTTACTGGCAG" target="GulfMCosm-25-5A-10-17_" weight="0.333890" />
    <edge id="2506" source="CCACATCTGGCAG" target="GulfMCosm-25-5A-10-17_" weight="0.605175" />
    <edge id="2507" source="TCTCCTCCGACAA" target="GulfMCosm-25-5A-10-17_" weight="0.020868" />
    <edge id="2508" source="CGGCGACTGTCGG" target="GulfMCosm-25-5A-10-17_" weight="0.020868" />
    <edge id="2509" source="CGCTTTCTGGCAA" target="GulfMCosm-25-5A-10-17_" weight="0.292154" />
    <edge id="2510" source="CGGCCACCGTCTG" target="GulfMCosm-25-5A-10-17_" weight="0.020868" />
    <edge id="2511" source="CGGCTACCGTCGG" target="GulfMCosm-25-5A-10-17_" weight="0.020868" />
    <edge id="2512" source="CGACATCTGGCAG" target="GulfMCosm-25-5A-10-17_" weight="0.187813" />
    <edge id="2513" source="CACTTACTGGCAG" target="GulfMCosm-25-5A-10-17_" weight="0.020868" />
    <edge id="2514" source="CGCTTTCTGGGCA" target="GulfMCosm-25-5A-10-17_" weight="0.083472" />
    <edge id="2515" source="CGCTTCCTGGCAG" target="GulfMCosm-25-5A-10-17_" weight="0.020868" />
    <edge id="2516" source="CGCTTTCTGGCGG" target="GulfMCosm-25-5A-10-17_" weight="0.041736" />
    <edge id="2517" source="CGGCCATTATCAG" target="H10D-3_" weight="47.208609" />
    <edge id="2518" source="CCGAGATCATCAG" target="H10D-3_" weight="0.010105" />
    <edge id="2519" source="CGGCCACCGTCAG" target="H10D-3_" weight="0.227353" />
    <edge id="2520" source="CGTCTACCGACAG" target="H10D-3_" weight="0.308190" />
    <edge id="2521" source="CGGCCACCGTCGG" target="H10D-3_" weight="0.252615" />
    <edge id="2522" source="TGGCCACCGTCAA" target="H10D-3_" weight="46.334563" />
    <edge id="2523" source="CTCTTACTGGCAG" target="H10D-3_" weight="0.848785" />
    <edge id="2524" source="CGTCTACCGACGG" target="H10D-3_" weight="0.737635" />
    <edge id="2525" source="CGCCTACCGACAG" target="H10D-3_" weight="0.045471" />
    <edge id="2526" source="CGCTTTCTGGCAG" target="H10D-3_" weight="0.085889" />
    <edge id="2527" source="CGGCCATCATCAG" target="H10D-3_" weight="0.025261" />
    <edge id="2528" source="CGTCCACCGACGG" target="H10D-3_" weight="0.202092" />
    <edge id="2529" source="TGGCCACCGTCAG" target="H10D-3_" weight="2.996009" />
    <edge id="2530" source="CTCTTTCTGGCAG" target="H10D-3_" weight="0.025261" />
    <edge id="2531" source="CCCTTACTGGCAG" target="H10D-3_" weight="0.005052" />
    <edge id="2532" source="TCGCCACCGTCAA" target="H10D-3_" weight="0.005052" />
    <edge id="2533" source="CGGCCATTATCGG" target="H10D-3_" weight="0.176830" />
    <edge id="2534" source="CGGCCATTGTCAG" target="H10D-3_" weight="0.207144" />
    <edge id="2535" source="CGACCACCGTCGG" target="H10D-3_" weight="0.050523" />
    <edge id="2536" source="CGGCCACTGTCGG" target="H10D-3_" weight="0.030314" />
    <edge id="2537" source="TGGCCACCGTCGA" target="H10D-3_" weight="0.070732" />
    <edge id="2538" source="CGCTTTCCGGCAG" target="H10D-3_" weight="0.010105" />
    <edge id="2539" source="CGGCCACCGCCAG" target="H10D-3_" weight="0.005052" />
    <edge id="2540" source="CGGCCATTATCAA" target="H10D-3_" weight="0.126307" />
    <edge id="2541" source="CGTCTGCCGACGG" target="H10D-3_" weight="0.005052" />
    <edge id="2542" source="CGGCCATTATCAG" target="H11D-3_" weight="14.204775" />
    <edge id="2543" source="CCGAGATCATCAG" target="H11D-3_" weight="1.214083" />
    <edge id="2544" source="CGGCCACCGTCAG" target="H11D-3_" weight="0.526103" />
    <edge id="2545" source="CGTCTACCGACAG" target="H11D-3_" weight="2.144881" />
    <edge id="2546" source="CGGCCACCGTCGG" target="H11D-3_" weight="0.971267" />
    <edge id="2547" source="TGGCCACCGTCAA" target="H11D-3_" weight="12.869284" />
    <edge id="2548" source="CTCTTACTGGCAG" target="H11D-3_" weight="1.011736" />
    <edge id="2549" source="CGTCTACCGACGG" target="H11D-3_" weight="63.051396" />
    <edge id="2550" source="CGCCTACCGACAG" target="H11D-3_" weight="0.283286" />
    <edge id="2551" source="CGCTTTCTGGCAG" target="H11D-3_" weight="0.890328" />
    <edge id="2552" source="CGGCCATCATCAG" target="H11D-3_" weight="0.040469" />
    <edge id="2553" source="CGTCCACCGACGG" target="H11D-3_" weight="0.323756" />
    <edge id="2554" source="TGGCCACCGTCAG" target="H11D-3_" weight="0.809389" />
    <edge id="2555" source="CGGCCATCATCGG" target="H11D-3_" weight="0.121408" />
    <edge id="2556" source="CCCTTACTGGCAG" target="H11D-3_" weight="0.404694" />
    <edge id="2557" source="TCGCCACCGTCAA" target="H11D-3_" weight="0.161878" />
    <edge id="2558" source="CGGCCATTATCGG" target="H11D-3_" weight="0.121408" />
    <edge id="2559" source="CGGCCATTGTCAG" target="H11D-3_" weight="0.080939" />
    <edge id="2560" source="CGGCCGATTTCGG" target="H11D-3_" weight="0.080939" />
    <edge id="2561" source="CGGCCACTGTCGG" target="H11D-3_" weight="0.040469" />
    <edge id="2562" source="CGGCCACCGCCGG" target="H11D-3_" weight="0.040469" />
    <edge id="2563" source="CGCTTTCCGGCAG" target="H11D-3_" weight="0.040469" />
    <edge id="2564" source="CGGCCATCACCGG" target="H11D-3_" weight="0.080939" />
    <edge id="2565" source="CCGGGATCATCAG" target="H11D-3_" weight="0.040469" />
    <edge id="2566" source="CCGAGATCACCAG" target="H11D-3_" weight="0.040469" />
    <edge id="2567" source="CGCTTTCTGACAG" target="H11D-3_" weight="0.121408" />
    <edge id="2568" source="CCGAGATCATCGG" target="H11D-3_" weight="0.080939" />
    <edge id="2569" source="CGTCTGCCGACGG" target="H11D-3_" weight="0.161878" />
    <edge id="2570" source="TGTCCACCGACAA" target="H11D-3_" weight="0.040469" />
    <edge id="2571" source="CGGCCATTATCAG" target="H12D-3_" weight="12.291351" />
    <edge id="2572" source="CCGAGATCATCAG" target="H12D-3_" weight="13.353566" />
    <edge id="2573" source="CGGCCACCGTCAG" target="H12D-3_" weight="0.493171" />
    <edge id="2574" source="CGTCTACCGACAG" target="H12D-3_" weight="1.327769" />
    <edge id="2575" source="CGGCCACCGTCGG" target="H12D-3_" weight="0.455235" />
    <edge id="2576" source="TGGCCACCGTCAA" target="H12D-3_" weight="11.836115" />
    <edge id="2577" source="CTCTTACTGGCAG" target="H12D-3_" weight="0.569044" />
    <edge id="2578" source="CGTCTACCGACGG" target="H12D-3_" weight="57.738998" />
    <edge id="2579" source="CGCCTACCGACAG" target="H12D-3_" weight="0.341426" />
    <edge id="2580" source="CGCTTTCTGGCAG" target="H12D-3_" weight="0.189681" />
    <edge id="2581" source="CGTCCACCGACGG" target="H12D-3_" weight="0.303490" />
    <edge id="2582" source="TGGCCACCGTCAG" target="H12D-3_" weight="0.417299" />
    <edge id="2583" source="CTCTTTCTGGCAG" target="H12D-3_" weight="0.037936" />
    <edge id="2584" source="CGGCCATCATCGG" target="H12D-3_" weight="0.037936" />
    <edge id="2585" source="TCGCCACCGTCAA" target="H12D-3_" weight="0.075873" />
    <edge id="2586" source="CGGCCATTGTCAG" target="H12D-3_" weight="0.075873" />
    <edge id="2587" source="CGACCACCGTCGG" target="H12D-3_" weight="0.037936" />
    <edge id="2588" source="TGGCCACCGTCGA" target="H12D-3_" weight="0.037936" />
    <edge id="2589" source="CCGGGATCATCAG" target="H12D-3_" weight="0.075873" />
    <edge id="2590" source="CCGAGATCACCAG" target="H12D-3_" weight="0.037936" />
    <edge id="2591" source="CCGAGATCGTCAG" target="H12D-3_" weight="0.037936" />
    <edge id="2592" source="CGCTTTCTGACAG" target="H12D-3_" weight="0.037936" />
    <edge id="2593" source="CGGCCATTATCAA" target="H12D-3_" weight="0.037936" />
    <edge id="2594" source="CCACATCTGGCAG" target="H12D-3_" weight="0.037936" />
    <edge id="2595" source="CGCTTTCTGGCAA" target="H12D-3_" weight="0.037936" />
    <edge id="2596" source="CGTCCACCGTAAG" target="H12D-3_" weight="0.075873" />
    <edge id="2597" source="CGGCCATTATCAG" target="H13-3_" weight="15.488722" />
    <edge id="2598" source="CCGAGATCATCAG" target="H13-3_" weight="0.375940" />
    <edge id="2599" source="CGGCCACCGTCAG" target="H13-3_" weight="0.601504" />
    <edge id="2600" source="CGTCTACCGACAG" target="H13-3_" weight="0.789474" />
    <edge id="2601" source="CGGCCACCGTCGG" target="H13-3_" weight="0.827068" />
    <edge id="2602" source="TGGCCACCGTCAA" target="H13-3_" weight="14.511278" />
    <edge id="2603" source="CTCTTACTGGCAG" target="H13-3_" weight="0.263158" />
    <edge id="2604" source="CGTCTACCGACGG" target="H13-3_" weight="62.518797" />
    <edge id="2605" source="CGCTTTCTGGCAG" target="H13-3_" weight="0.225564" />
    <edge id="2606" source="CGGCCATCATCAG" target="H13-3_" weight="0.037594" />
    <edge id="2607" source="CGTTTTCTGGCAG" target="H13-3_" weight="0.037594" />
    <edge id="2608" source="CGTCCACCGACGG" target="H13-3_" weight="1.729323" />
    <edge id="2609" source="TGGCCACCGTCAG" target="H13-3_" weight="0.977444" />
    <edge id="2610" source="CTCTTTCTGGCAG" target="H13-3_" weight="0.413534" />
    <edge id="2611" source="CGGCCATCATCGG" target="H13-3_" weight="0.150376" />
    <edge id="2612" source="CCCTTACTGGCAG" target="H13-3_" weight="0.037594" />
    <edge id="2613" source="TCGCCACCGTCAA" target="H13-3_" weight="0.037594" />
    <edge id="2614" source="CGGCCATTATCGG" target="H13-3_" weight="0.075188" />
    <edge id="2615" source="CGGCCATTGTCAG" target="H13-3_" weight="0.112782" />
    <edge id="2616" source="CGGCCGATTTCGG" target="H13-3_" weight="0.037594" />
    <edge id="2617" source="CGTCCACCGACAG" target="H13-3_" weight="0.037594" />
    <edge id="2618" source="CGGCCACTGTCGG" target="H13-3_" weight="0.037594" />
    <edge id="2619" source="TGGCCACCGTCGA" target="H13-3_" weight="0.037594" />
    <edge id="2620" source="TGGCCATCATCAA" target="H13-3_" weight="0.037594" />
    <edge id="2621" source="CGGCCATCGTCAG" target="H13-3_" weight="0.037594" />
    <edge id="2622" source="CGCTTTCCGGCAG" target="H13-3_" weight="0.075188" />
    <edge id="2623" source="CGGCCATCACCGG" target="H13-3_" weight="0.037594" />
    <edge id="2624" source="CGTTTGTTAACGG" target="H13-3_" weight="0.037594" />
    <edge id="2625" source="CGTCCTCCGACAG" target="H13-3_" weight="0.150376" />
    <edge id="2626" source="CGTCCACCGAAGG" target="H13-3_" weight="0.037594" />
    <edge id="2627" source="CCGAGATCATCGG" target="H13-3_" weight="0.037594" />
    <edge id="2628" source="CGTCTGCCGACGG" target="H13-3_" weight="0.037594" />
    <edge id="2629" source="CCGCTTCTGTCAG" target="H13-3_" weight="0.112782" />
    <edge id="2630" source="TCTCCACCGACAA" target="H13-3_" weight="0.037594" />
    <edge id="2631" source="CGGCCATTATCAG" target="H17-3_" weight="53.817389" />
    <edge id="2632" source="CCGAGATCATCAG" target="H17-3_" weight="1.184170" />
    <edge id="2633" source="CGGCCACCGTCAG" target="H17-3_" weight="1.526955" />
    <edge id="2634" source="CGTCTACCGACAG" target="H17-3_" weight="0.436273" />
    <edge id="2635" source="CGGCCACCGTCGG" target="H17-3_" weight="2.866937" />
    <edge id="2636" source="TGGCCACCGTCAA" target="H17-3_" weight="27.391711" />
    <edge id="2637" source="CTCTTACTGGCAG" target="H17-3_" weight="1.558118" />
    <edge id="2638" source="CGTCTACCGACGG" target="H17-3_" weight="0.062325" />
    <edge id="2639" source="CGCTTTCTGGCAG" target="H17-3_" weight="0.467435" />
    <edge id="2640" source="CGGCCATCATCAG" target="H17-3_" weight="0.311624" />
    <edge id="2641" source="CGTTTTCTGGCAG" target="H17-3_" weight="2.087878" />
    <edge id="2642" source="CGTCCACCGACGG" target="H17-3_" weight="0.186974" />
    <edge id="2643" source="TGGCCACCGTCAG" target="H17-3_" weight="1.932066" />
    <edge id="2644" source="CTCTTTCTGGCAG" target="H17-3_" weight="2.274852" />
    <edge id="2645" source="CGGCCATCATCGG" target="H17-3_" weight="0.249299" />
    <edge id="2646" source="CCCTTACTGGCAG" target="H17-3_" weight="0.747897" />
    <edge id="2647" source="TCGCCACCGTCAA" target="H17-3_" weight="0.405111" />
    <edge id="2648" source="CGGCCATTATCGG" target="H17-3_" weight="0.560922" />
    <edge id="2649" source="CGGCCATTGTCAG" target="H17-3_" weight="0.373948" />
    <edge id="2650" source="TCGCTTCCGTCAA" target="H17-3_" weight="0.560922" />
    <edge id="2651" source="CGGCCGATTTCGG" target="H17-3_" weight="0.218136" />
    <edge id="2652" source="CGTCCACCGACAG" target="H17-3_" weight="0.062325" />
    <edge id="2653" source="CGACCACCGTCGG" target="H17-3_" weight="0.062325" />
    <edge id="2654" source="CGGCCACTGTCGG" target="H17-3_" weight="0.062325" />
    <edge id="2655" source="TGGCCACCGTCGA" target="H17-3_" weight="0.031162" />
    <edge id="2656" source="CGGCCACCGCCGG" target="H17-3_" weight="0.031162" />
    <edge id="2657" source="TGGCCATCATCAA" target="H17-3_" weight="0.031162" />
    <edge id="2658" source="CGGCCATCGTCAG" target="H17-3_" weight="0.031162" />
    <edge id="2659" source="CGGCCATCACCGG" target="H17-3_" weight="0.031162" />
    <edge id="2660" source="CTCTTTCTGGCGG" target="H17-3_" weight="0.031162" />
    <edge id="2661" source="CGGCCACCGCCAG" target="H17-3_" weight="0.031162" />
    <edge id="2662" source="CGGCCATCGTCGG" target="H17-3_" weight="0.031162" />
    <edge id="2663" source="CGCTTACTGGCAG" target="H17-3_" weight="0.124649" />
    <edge id="2664" source="CCACATCTGGCAG" target="H17-3_" weight="0.031162" />
    <edge id="2665" source="TCGAGAATTTCAA" target="H17-3_" weight="0.062325" />
    <edge id="2666" source="CCGCTTCTGTCAG" target="H17-3_" weight="0.124649" />
    <edge id="2667" source="CGGCCATTATCAG" target="H18-3_" weight="0.449038" />
    <edge id="2668" source="CCGAGATCATCAG" target="H18-3_" weight="86.557377" />
    <edge id="2669" source="CGGCCACCGTCAG" target="H18-3_" weight="0.156807" />
    <edge id="2670" source="CGTCTACCGACAG" target="H18-3_" weight="1.062010" />
    <edge id="2671" source="CGGCCACCGTCGG" target="H18-3_" weight="0.135424" />
    <edge id="2672" source="TGGCCACCGTCAA" target="H18-3_" weight="7.776194" />
    <edge id="2673" source="CTCTTACTGGCAG" target="H18-3_" weight="0.484676" />
    <edge id="2674" source="CGTCTACCGACGG" target="H18-3_" weight="0.384890" />
    <edge id="2675" source="CGCCTACCGACAG" target="H18-3_" weight="0.220955" />
    <edge id="2676" source="CGCTTTCTGGCAG" target="H18-3_" weight="0.370634" />
    <edge id="2677" source="CGGCCATCATCAG" target="H18-3_" weight="0.028510" />
    <edge id="2678" source="CGTTTTCTGGCAG" target="H18-3_" weight="0.406272" />
    <edge id="2679" source="CGTCCACCGACGG" target="H18-3_" weight="0.220955" />
    <edge id="2680" source="TGGCCACCGTCAG" target="H18-3_" weight="0.384890" />
    <edge id="2681" source="CTCTTTCTGGCAG" target="H18-3_" weight="0.142552" />
    <edge id="2682" source="CGGCCATCATCGG" target="H18-3_" weight="0.099786" />
    <edge id="2683" source="CCCTTACTGGCAG" target="H18-3_" weight="0.498931" />
    <edge id="2684" source="TCGCCACCGTCAA" target="H18-3_" weight="0.064148" />
    <edge id="2685" source="CGGCCATTATCGG" target="H18-3_" weight="0.163934" />
    <edge id="2686" source="CGGCCATTGTCAG" target="H18-3_" weight="0.064148" />
    <edge id="2687" source="TCGCTTCCGTCAA" target="H18-3_" weight="0.007128" />
    <edge id="2688" source="CGGTCATCATCGG" target="H18-3_" weight="0.007128" />
    <edge id="2689" source="CGGCCGATTTCGG" target="H18-3_" weight="0.028510" />
    <edge id="2690" source="CGACCACCGTCGG" target="H18-3_" weight="0.028510" />
    <edge id="2691" source="CGGCCACTGTCGG" target="H18-3_" weight="0.071276" />
    <edge id="2692" source="TGGCCACCGTCGA" target="H18-3_" weight="0.014255" />
    <edge id="2693" source="CGGCCACCGCCGG" target="H18-3_" weight="0.007128" />
    <edge id="2694" source="TGGCCATCATCAA" target="H18-3_" weight="0.007128" />
    <edge id="2695" source="CCGGGATCATCAG" target="H18-3_" weight="0.021383" />
    <edge id="2696" source="CTCTTTCTGGCGG" target="H18-3_" weight="0.007128" />
    <edge id="2697" source="CGGCCACCGCCAG" target="H18-3_" weight="0.007128" />
    <edge id="2698" source="CCGAGGTCATCAG" target="H18-3_" weight="0.021383" />
    <edge id="2699" source="CCGAGATCACCAG" target="H18-3_" weight="0.007128" />
    <edge id="2700" source="CCGAGATCGTCAG" target="H18-3_" weight="0.021383" />
    <edge id="2701" source="CGCTTTCTGACAG" target="H18-3_" weight="0.014255" />
    <edge id="2702" source="CCGAGATCATCGG" target="H18-3_" weight="0.014255" />
    <edge id="2703" source="CGCTTACTGGCAG" target="H18-3_" weight="0.007128" />
    <edge id="2704" source="CGGCCATTATCAA" target="H18-3_" weight="0.028510" />
    <edge id="2705" source="CGGCTACCGTCGG" target="H18-3_" weight="0.007128" />
    <edge id="2706" source="CGGCCATTATCAG" target="H19D-3_" weight="44.742804" />
    <edge id="2707" source="CCGAGATCATCAG" target="H19D-3_" weight="2.181757" />
    <edge id="2708" source="CGGCCACCGTCAG" target="H19D-3_" weight="0.285307" />
    <edge id="2709" source="CGTCTACCGACAG" target="H19D-3_" weight="1.913233" />
    <edge id="2710" source="CGGCCACCGTCGG" target="H19D-3_" weight="0.234958" />
    <edge id="2711" source="TGGCCACCGTCAA" target="H19D-3_" weight="40.555509" />
    <edge id="2712" source="CTCTTACTGGCAG" target="H19D-3_" weight="3.893597" />
    <edge id="2713" source="CGTCTACCGACGG" target="H19D-3_" weight="0.016783" />
    <edge id="2714" source="CGCCTACCGACAG" target="H19D-3_" weight="0.562222" />
    <edge id="2715" source="CGCTTTCTGGCAG" target="H19D-3_" weight="0.453134" />
    <edge id="2716" source="CGGCCATCATCAG" target="H19D-3_" weight="0.033565" />
    <edge id="2717" source="CGTTTTCTGGCAG" target="H19D-3_" weight="0.579005" />
    <edge id="2718" source="CGTCCACCGACGG" target="H19D-3_" weight="0.293698" />
    <edge id="2719" source="TGGCCACCGTCAG" target="H19D-3_" weight="1.804145" />
    <edge id="2720" source="CTCTTTCTGGCAG" target="H19D-3_" weight="0.100696" />
    <edge id="2721" source="CGGCCATCATCGG" target="H19D-3_" weight="0.041957" />
    <edge id="2722" source="CCCTTACTGGCAG" target="H19D-3_" weight="0.268524" />
    <edge id="2723" source="TCGCCACCGTCAA" target="H19D-3_" weight="0.083914" />
    <edge id="2724" source="CGGCCATTATCGG" target="H19D-3_" weight="0.293698" />
    <edge id="2725" source="CGGCCATTGTCAG" target="H19D-3_" weight="0.125871" />
    <edge id="2726" source="CGGCCGATTTCGG" target="H19D-3_" weight="0.058740" />
    <edge id="2727" source="CGACCACCGTCGG" target="H19D-3_" weight="0.100696" />
    <edge id="2728" source="CGGCCACTGTCGG" target="H19D-3_" weight="0.016783" />
    <edge id="2729" source="TGGCCACCGTCGA" target="H19D-3_" weight="0.016783" />
    <edge id="2730" source="TGGCCATCATCAA" target="H19D-3_" weight="0.016783" />
    <edge id="2731" source="CGGCCATCGTCAG" target="H19D-3_" weight="0.008391" />
    <edge id="2732" source="CGCTTTCCGGCAG" target="H19D-3_" weight="0.050348" />
    <edge id="2733" source="CCGAGGTCATCAG" target="H19D-3_" weight="0.008391" />
    <edge id="2734" source="CGCTTTCTGACAG" target="H19D-3_" weight="0.041957" />
    <edge id="2735" source="CGCTTACTGGCAG" target="H19D-3_" weight="0.008391" />
    <edge id="2736" source="CGGCCATTATCAA" target="H19D-3_" weight="1.158010" />
    <edge id="2737" source="CTCTTACTGGCGG" target="H19D-3_" weight="0.008391" />
    <edge id="2738" source="CACTTACTGGCAG" target="H19D-3_" weight="0.016783" />
    <edge id="2739" source="CCGCTTCTGTCAG" target="H19D-3_" weight="0.025174" />
    <edge id="2740" source="CGGCCATTATCAG" target="H20D-3_" weight="3.481838" />
    <edge id="2741" source="CCGAGATCATCAG" target="H20D-3_" weight="4.314670" />
    <edge id="2742" source="CGGCCACCGTCAG" target="H20D-3_" weight="0.210716" />
    <edge id="2743" source="CGTCTACCGACAG" target="H20D-3_" weight="24.548465" />
    <edge id="2744" source="CGGCCACCGTCGG" target="H20D-3_" weight="0.030102" />
    <edge id="2745" source="TGGCCACCGTCAA" target="H20D-3_" weight="22.486454" />
    <edge id="2746" source="CTCTTACTGGCAG" target="H20D-3_" weight="6.903472" />
    <edge id="2747" source="CGTCTACCGACGG" target="H20D-3_" weight="26.244230" />
    <edge id="2748" source="CGCCTACCGACAG" target="H20D-3_" weight="5.393337" />
    <edge id="2749" source="CGCTTTCTGGCAG" target="H20D-3_" weight="0.050171" />
    <edge id="2750" source="CGGCCATCATCAG" target="H20D-3_" weight="0.005017" />
    <edge id="2751" source="TGGCCACCGTCAG" target="H20D-3_" weight="1.690749" />
    <edge id="2752" source="CTCTTTCTGGCAG" target="H20D-3_" weight="0.331126" />
    <edge id="2753" source="CCCTTACTGGCAG" target="H20D-3_" weight="0.697371" />
    <edge id="2754" source="CGGCCATTATCGG" target="H20D-3_" weight="0.005017" />
    <edge id="2755" source="CGGCCATTGTCAG" target="H20D-3_" weight="2.829621" />
    <edge id="2756" source="CGGCCGATTTCGG" target="H20D-3_" weight="0.005017" />
    <edge id="2757" source="CGTCCACCGACAG" target="H20D-3_" weight="0.005017" />
    <edge id="2758" source="CGGCCACTGTCGG" target="H20D-3_" weight="0.697371" />
    <edge id="2759" source="TGGCCACCGTCGA" target="H20D-3_" weight="0.010034" />
    <edge id="2760" source="CGGCCATCGTCAG" target="H20D-3_" weight="0.010034" />
    <edge id="2761" source="CCGAGGTCATCAG" target="H20D-3_" weight="0.005017" />
    <edge id="2762" source="CCGAGATCACCAG" target="H20D-3_" weight="0.005017" />
    <edge id="2763" source="CCGAGATCGTCAG" target="H20D-3_" weight="0.005017" />
    <edge id="2764" source="CGCTTTCTGACAG" target="H20D-3_" weight="0.005017" />
    <edge id="2765" source="CGTCTGCCGACGG" target="H20D-3_" weight="0.005017" />
    <edge id="2766" source="CGTCTGCCGACAG" target="H20D-3_" weight="0.015051" />
    <edge id="2767" source="CTCTTACTGGCGG" target="H20D-3_" weight="0.010034" />
    <edge id="2768" source="CGGCCATTATCAG" target="H30D-3_" weight="16.464552" />
    <edge id="2769" source="CCGAGATCATCAG" target="H30D-3_" weight="58.582090" />
    <edge id="2770" source="CGGCCACCGTCAG" target="H30D-3_" weight="0.699627" />
    <edge id="2771" source="CGTCTACCGACAG" target="H30D-3_" weight="10.960821" />
    <edge id="2772" source="CGGCCACCGTCGG" target="H30D-3_" weight="1.632463" />
    <edge id="2773" source="TGGCCACCGTCAA" target="H30D-3_" weight="1.166045" />
    <edge id="2774" source="CTCTTACTGGCAG" target="H30D-3_" weight="2.425373" />
    <edge id="2775" source="CGTCTACCGACGG" target="H30D-3_" weight="3.311567" />
    <edge id="2776" source="CGCCTACCGACAG" target="H30D-3_" weight="0.233209" />
    <edge id="2777" source="CGCTTTCTGGCAG" target="H30D-3_" weight="0.233209" />
    <edge id="2778" source="CGGCCATCATCAG" target="H30D-3_" weight="0.326493" />
    <edge id="2779" source="CGTCCACCGACGG" target="H30D-3_" weight="0.093284" />
    <edge id="2780" source="TGGCCACCGTCAG" target="H30D-3_" weight="0.233209" />
    <edge id="2781" source="CGGCCATCATCGG" target="H30D-3_" weight="0.326493" />
    <edge id="2782" source="TCGCCACCGTCAA" target="H30D-3_" weight="1.679104" />
    <edge id="2783" source="CGGCCATTATCGG" target="H30D-3_" weight="0.373134" />
    <edge id="2784" source="CGGCCATTGTCAG" target="H30D-3_" weight="0.233209" />
    <edge id="2785" source="TCGCTTCCGTCAA" target="H30D-3_" weight="0.046642" />
    <edge id="2786" source="CGGCCACCGCCGG" target="H30D-3_" weight="0.093284" />
    <edge id="2787" source="TGGCCATCATCAA" target="H30D-3_" weight="0.046642" />
    <edge id="2788" source="CGGCCATCACCGG" target="H30D-3_" weight="0.093284" />
    <edge id="2789" source="CCGGGATCATCAG" target="H30D-3_" weight="0.093284" />
    <edge id="2790" source="CCGAGGTCATCAG" target="H30D-3_" weight="0.139925" />
    <edge id="2791" source="CCGAGATCACCAG" target="H30D-3_" weight="0.093284" />
    <edge id="2792" source="CCGAGATCGTCAG" target="H30D-3_" weight="0.093284" />
    <edge id="2793" source="CGGCCATTATCAA" target="H30D-3_" weight="0.093284" />
    <edge id="2794" source="CCACATCTGGCAG" target="H30D-3_" weight="0.046642" />
    <edge id="2795" source="CCGCTTCTGTCAG" target="H30D-3_" weight="0.139925" />
    <edge id="2796" source="CGTCCACCGTAAG" target="H30D-3_" weight="0.046642" />
    <edge id="2797" source="CGGCCATTATCAG" target="H36D-3_" weight="40.560689" />
    <edge id="2798" source="CCGAGATCATCAG" target="H36D-3_" weight="1.028979" />
    <edge id="2799" source="CGGCCACCGTCAG" target="H36D-3_" weight="1.228475" />
    <edge id="2800" source="CGTCTACCGACAG" target="H36D-3_" weight="13.334733" />
    <edge id="2801" source="CGGCCACCGTCGG" target="H36D-3_" weight="0.545989" />
    <edge id="2802" source="TGGCCACCGTCAA" target="H36D-3_" weight="22.427551" />
    <edge id="2803" source="CTCTTACTGGCAG" target="H36D-3_" weight="4.829903" />
    <edge id="2804" source="CGTCTACCGACGG" target="H36D-3_" weight="1.375472" />
    <edge id="2805" source="CGCCTACCGACAG" target="H36D-3_" weight="2.803444" />
    <edge id="2806" source="CGCTTTCTGGCAG" target="H36D-3_" weight="0.104998" />
    <edge id="2807" source="CGGCCATCATCAG" target="H36D-3_" weight="0.041999" />
    <edge id="2808" source="CGTTTTCTGGCAG" target="H36D-3_" weight="0.010500" />
    <edge id="2809" source="CGTCCACCGACGG" target="H36D-3_" weight="0.052499" />
    <edge id="2810" source="TGGCCACCGTCAG" target="H36D-3_" weight="2.005460" />
    <edge id="2811" source="CTCTTTCTGGCAG" target="H36D-3_" weight="0.021000" />
    <edge id="2812" source="CGGCCATCATCGG" target="H36D-3_" weight="0.010500" />
    <edge id="2813" source="TCGCCACCGTCAA" target="H36D-3_" weight="0.482990" />
    <edge id="2814" source="CGGCCATTATCGG" target="H36D-3_" weight="4.336413" />
    <edge id="2815" source="CGGCCATTGTCAG" target="H36D-3_" weight="3.328433" />
    <edge id="2816" source="CGTCCACCGACAG" target="H36D-3_" weight="0.021000" />
    <edge id="2817" source="CGGCCACTGTCGG" target="H36D-3_" weight="0.031499" />
    <edge id="2818" source="TGGCCACCGTCGA" target="H36D-3_" weight="0.021000" />
    <edge id="2819" source="CGGCCACCGCCGG" target="H36D-3_" weight="0.010500" />
    <edge id="2820" source="CGCTTTCCGGCAG" target="H36D-3_" weight="0.010500" />
    <edge id="2821" source="CGGCCATCACCGG" target="H36D-3_" weight="0.021000" />
    <edge id="2822" source="CCGGGATCATCAG" target="H36D-3_" weight="0.021000" />
    <edge id="2823" source="CGGCCACCGCCAG" target="H36D-3_" weight="0.021000" />
    <edge id="2824" source="CCGAGGTCATCAG" target="H36D-3_" weight="0.031499" />
    <edge id="2825" source="CCGAGATCACCAG" target="H36D-3_" weight="0.021000" />
    <edge id="2826" source="CCGAGATCGTCAG" target="H36D-3_" weight="0.052499" />
    <edge id="2827" source="CCGAGATCATCGG" target="H36D-3_" weight="0.010500" />
    <edge id="2828" source="CCACATCTGGCAG" target="H36D-3_" weight="1.144477" />
    <edge id="2829" source="CGTCTGCCGACAG" target="H36D-3_" weight="0.021000" />
    <edge id="2830" source="CGGCCACCGTCTG" target="H36D-3_" weight="0.010500" />
    <edge id="2831" source="CCGCTTCTGTCAG" target="H36D-3_" weight="0.021000" />
    <edge id="2832" source="CGGCCATTATCAG" target="H37D-3_" weight="20.534521" />
    <edge id="2833" source="CCGAGATCATCAG" target="H37D-3_" weight="5.567929" />
    <edge id="2834" source="CGGCCACCGTCAG" target="H37D-3_" weight="8.730512" />
    <edge id="2835" source="CGTCTACCGACAG" target="H37D-3_" weight="14.743875" />
    <edge id="2836" source="CGGCCACCGTCGG" target="H37D-3_" weight="27.616927" />
    <edge id="2837" source="TGGCCACCGTCAA" target="H37D-3_" weight="0.133630" />
    <edge id="2838" source="CTCTTACTGGCAG" target="H37D-3_" weight="4.053452" />
    <edge id="2839" source="CGTCTACCGACGG" target="H37D-3_" weight="6.102450" />
    <edge id="2840" source="CGCCTACCGACAG" target="H37D-3_" weight="0.178174" />
    <edge id="2841" source="CGCTTTCTGGCAG" target="H37D-3_" weight="0.400891" />
    <edge id="2842" source="CGGCCATCATCAG" target="H37D-3_" weight="0.133630" />
    <edge id="2843" source="CGTCCACCGACGG" target="H37D-3_" weight="1.826281" />
    <edge id="2844" source="TGGCCACCGTCAG" target="H37D-3_" weight="0.044543" />
    <edge id="2845" source="CTCTTTCTGGCAG" target="H37D-3_" weight="0.222717" />
    <edge id="2846" source="CGGCCATCATCGG" target="H37D-3_" weight="0.178174" />
    <edge id="2847" source="TCGCCACCGTCAA" target="H37D-3_" weight="1.915367" />
    <edge id="2848" source="CGGCCATTATCGG" target="H37D-3_" weight="0.890869" />
    <edge id="2849" source="CGGCCATTGTCAG" target="H37D-3_" weight="0.445434" />
    <edge id="2850" source="CGTCCACCGACAG" target="H37D-3_" weight="0.044543" />
    <edge id="2851" source="CGGCCACTGTCGG" target="H37D-3_" weight="1.247216" />
    <edge id="2852" source="CGGCCACCGCCGG" target="H37D-3_" weight="1.291759" />
    <edge id="2853" source="TGGCCATCATCAA" target="H37D-3_" weight="0.222717" />
    <edge id="2854" source="CGGCCATCGTCAG" target="H37D-3_" weight="0.044543" />
    <edge id="2855" source="CGCTTTCCGGCAG" target="H37D-3_" weight="0.044543" />
    <edge id="2856" source="CGTTTGTTAACGG" target="H37D-3_" weight="0.044543" />
    <edge id="2857" source="CCGGGATCATCAG" target="H37D-3_" weight="0.133630" />
    <edge id="2858" source="CGGCCACCGCCAG" target="H37D-3_" weight="0.044543" />
    <edge id="2859" source="CCGAGGTCATCAG" target="H37D-3_" weight="0.133630" />
    <edge id="2860" source="CGGCCATCGTCGG" target="H37D-3_" weight="0.089087" />
    <edge id="2861" source="CCGAGATCACCAG" target="H37D-3_" weight="0.044543" />
    <edge id="2862" source="CCGAGATCGTCAG" target="H37D-3_" weight="0.133630" />
    <edge id="2863" source="CGCTTTCTGACAG" target="H37D-3_" weight="0.178174" />
    <edge id="2864" source="CCGAGATCATCGG" target="H37D-3_" weight="0.133630" />
    <edge id="2865" source="CGGCCATTATCAA" target="H37D-3_" weight="0.044543" />
    <edge id="2866" source="CGTCTGCCGACGG" target="H37D-3_" weight="0.044543" />
    <edge id="2867" source="CCACATCTGGCAG" target="H37D-3_" weight="0.044543" />
    <edge id="2868" source="CTGCCACCGTCGG" target="H37D-3_" weight="0.044543" />
    <edge id="2869" source="CGCTTTCTGGCAA" target="H37D-3_" weight="0.044543" />
    <edge id="2870" source="CGGCTACCGTCGG" target="H37D-3_" weight="0.044543" />
    <edge id="2871" source="AGGCCACCGTCGG" target="H37D-3_" weight="0.044543" />
    <edge id="2872" source="CCGCTTCTGTCAG" target="H37D-3_" weight="2.048998" />
    <edge id="2873" source="CGTCCACCGTAAG" target="H37D-3_" weight="0.044543" />
    <edge id="2874" source="TCGCCACCGCCAA" target="H37D-3_" weight="0.044543" />
    <edge id="2875" source="CGGCCATTATCAG" target="H43D-3_" weight="1.686958" />
    <edge id="2876" source="CCGAGATCATCAG" target="H43D-3_" weight="32.403013" />
    <edge id="2877" source="CGGCCACCGTCAG" target="H43D-3_" weight="0.128972" />
    <edge id="2878" source="CGTCTACCGACAG" target="H43D-3_" weight="54.565621" />
    <edge id="2879" source="CGGCCACCGTCGG" target="H43D-3_" weight="0.278580" />
    <edge id="2880" source="TGGCCACCGTCAA" target="H43D-3_" weight="2.976682" />
    <edge id="2881" source="CTCTTACTGGCAG" target="H43D-3_" weight="0.376599" />
    <edge id="2882" source="CGTCTACCGACGG" target="H43D-3_" weight="0.453983" />
    <edge id="2883" source="CGCCTACCGACAG" target="H43D-3_" weight="0.577796" />
    <edge id="2884" source="CGCTTTCTGGCAG" target="H43D-3_" weight="0.361123" />
    <edge id="2885" source="CGTTTTCTGGCAG" target="H43D-3_" weight="0.015477" />
    <edge id="2886" source="CGTCCACCGACGG" target="H43D-3_" weight="0.015477" />
    <edge id="2887" source="TGGCCACCGTCAG" target="H43D-3_" weight="0.139290" />
    <edge id="2888" source="CCCTTACTGGCAG" target="H43D-3_" weight="0.010318" />
    <edge id="2889" source="CGGCCATTATCGG" target="H43D-3_" weight="0.082542" />
    <edge id="2890" source="CGGCCATTGTCAG" target="H43D-3_" weight="0.046430" />
    <edge id="2891" source="CGGCCGATTTCGG" target="H43D-3_" weight="0.005159" />
    <edge id="2892" source="CGTCCACCGACAG" target="H43D-3_" weight="0.061907" />
    <edge id="2893" source="CGACCACCGTCGG" target="H43D-3_" weight="0.020636" />
    <edge id="2894" source="CGGCCACTGTCGG" target="H43D-3_" weight="0.025794" />
    <edge id="2895" source="CGCTTTCCGGCAG" target="H43D-3_" weight="0.025794" />
    <edge id="2896" source="CCGGGATCATCAG" target="H43D-3_" weight="1.573463" />
    <edge id="2897" source="CGGCCACCGCCAG" target="H43D-3_" weight="0.005159" />
    <edge id="2898" source="CCGAGGTCATCAG" target="H43D-3_" weight="1.181387" />
    <edge id="2899" source="CGGCCATCGTCGG" target="H43D-3_" weight="0.005159" />
    <edge id="2900" source="CCGAGATCACCAG" target="H43D-3_" weight="0.949236" />
    <edge id="2901" source="CCGAGATCGTCAG" target="H43D-3_" weight="1.031779" />
    <edge id="2902" source="CGCTTTCTGACAG" target="H43D-3_" weight="0.036112" />
    <edge id="2903" source="CCGAGATCATCGG" target="H43D-3_" weight="0.928601" />
    <edge id="2904" source="CGGCCATTATCAA" target="H43D-3_" weight="0.005159" />
    <edge id="2905" source="CGTCTGCCGACAG" target="H43D-3_" weight="0.015477" />
    <edge id="2906" source="CCGCTTCTGTCAG" target="H43D-3_" weight="0.010318" />
    <edge id="2907" source="CGGCCATTATCAG" target="H44-3_" weight="22.930987" />
    <edge id="2908" source="CCGAGATCATCAG" target="H44-3_" weight="2.488315" />
    <edge id="2909" source="CGGCCACCGTCAG" target="H44-3_" weight="0.962332" />
    <edge id="2910" source="CGTCTACCGACAG" target="H44-3_" weight="40.665384" />
    <edge id="2911" source="CGGCCACCGTCGG" target="H44-3_" weight="0.577399" />
    <edge id="2912" source="TGGCCACCGTCAA" target="H44-3_" weight="0.288699" />
    <edge id="2913" source="CTCTTACTGGCAG" target="H44-3_" weight="7.231235" />
    <edge id="2914" source="CGTCTACCGACGG" target="H44-3_" weight="19.604069" />
    <edge id="2915" source="CGCCTACCGACAG" target="H44-3_" weight="3.698103" />
    <edge id="2916" source="CGCTTTCTGGCAG" target="H44-3_" weight="0.206214" />
    <edge id="2917" source="CGGCCATCATCAG" target="H44-3_" weight="0.013748" />
    <edge id="2918" source="CGTTTTCTGGCAG" target="H44-3_" weight="0.027495" />
    <edge id="2919" source="CGTCCACCGACGG" target="H44-3_" weight="0.027495" />
    <edge id="2920" source="TGGCCACCGTCAG" target="H44-3_" weight="0.192466" />
    <edge id="2921" source="TCGCCACCGTCAA" target="H44-3_" weight="0.027495" />
    <edge id="2922" source="CGGCCATTATCGG" target="H44-3_" weight="0.192466" />
    <edge id="2923" source="CGGCCATTGTCAG" target="H44-3_" weight="0.054990" />
    <edge id="2924" source="TCGCTTCCGTCAA" target="H44-3_" weight="0.054990" />
    <edge id="2925" source="CGGCCGATTTCGG" target="H44-3_" weight="0.054990" />
    <edge id="2926" source="CGACCACCGTCGG" target="H44-3_" weight="0.041243" />
    <edge id="2927" source="CGGCCACTGTCGG" target="H44-3_" weight="0.041243" />
    <edge id="2928" source="CGGCCACCGCCGG" target="H44-3_" weight="0.013748" />
    <edge id="2929" source="TGGCCATCATCAA" target="H44-3_" weight="0.027495" />
    <edge id="2930" source="CGGCCATCGTCAG" target="H44-3_" weight="0.013748" />
    <edge id="2931" source="CGCTTTCCGGCAG" target="H44-3_" weight="0.013748" />
    <edge id="2932" source="CCGGGATCATCAG" target="H44-3_" weight="0.137476" />
    <edge id="2933" source="CGGCCACCGCCAG" target="H44-3_" weight="0.013748" />
    <edge id="2934" source="CCGAGGTCATCAG" target="H44-3_" weight="0.068738" />
    <edge id="2935" source="CCGAGATCACCAG" target="H44-3_" weight="0.041243" />
    <edge id="2936" source="CCGAGATCGTCAG" target="H44-3_" weight="0.068738" />
    <edge id="2937" source="CCGAGATCATCGG" target="H44-3_" weight="0.109981" />
    <edge id="2938" source="CGGCCATTATCAA" target="H44-3_" weight="0.041243" />
    <edge id="2939" source="CGTCTGCCGACGG" target="H44-3_" weight="0.013748" />
    <edge id="2940" source="CCGCTTCTGTCAG" target="H44-3_" weight="0.054990" />
    <edge id="2941" source="CGGCCATTATCAG" target="H5D-3_" weight="5.767635" />
    <edge id="2942" source="CCGAGATCATCAG" target="H5D-3_" weight="1.141079" />
    <edge id="2943" source="CGGCCACCGTCAG" target="H5D-3_" weight="8.734440" />
    <edge id="2944" source="CGTCTACCGACAG" target="H5D-3_" weight="0.290456" />
    <edge id="2945" source="CGGCCACCGTCGG" target="H5D-3_" weight="3.651452" />
    <edge id="2946" source="TGGCCACCGTCAA" target="H5D-3_" weight="7.053942" />
    <edge id="2947" source="CTCTTACTGGCAG" target="H5D-3_" weight="0.103734" />
    <edge id="2948" source="CGTCTACCGACGG" target="H5D-3_" weight="24.398340" />
    <edge id="2949" source="CGCCTACCGACAG" target="H5D-3_" weight="0.020747" />
    <edge id="2950" source="CGCTTTCTGGCAG" target="H5D-3_" weight="0.062241" />
    <edge id="2951" source="CGGCCATCATCAG" target="H5D-3_" weight="10.663900" />
    <edge id="2952" source="CGTCCACCGACGG" target="H5D-3_" weight="0.684647" />
    <edge id="2953" source="TGGCCACCGTCAG" target="H5D-3_" weight="0.560166" />
    <edge id="2954" source="CTCTTTCTGGCAG" target="H5D-3_" weight="1.265560" />
    <edge id="2955" source="CGGCCATCATCGG" target="H5D-3_" weight="8.568465" />
    <edge id="2956" source="TCGCCACCGTCAA" target="H5D-3_" weight="18.153527" />
    <edge id="2957" source="CGGCCATTATCGG" target="H5D-3_" weight="0.145228" />
    <edge id="2958" source="CGGCCATTGTCAG" target="H5D-3_" weight="0.020747" />
    <edge id="2959" source="TCGCTTCCGTCAA" target="H5D-3_" weight="0.954357" />
    <edge id="2960" source="CGGTCATCATCGG" target="H5D-3_" weight="0.041494" />
    <edge id="2961" source="CGGCCGATTTCGG" target="H5D-3_" weight="0.082988" />
    <edge id="2962" source="CGTCCACCGACAG" target="H5D-3_" weight="0.082988" />
    <edge id="2963" source="CGACCACCGTCGG" target="H5D-3_" weight="0.228216" />
    <edge id="2964" source="TGGCCACCGTCGA" target="H5D-3_" weight="0.311203" />
    <edge id="2965" source="CGGCCACCGCCGG" target="H5D-3_" weight="0.124481" />
    <edge id="2966" source="TGGCCATCATCAA" target="H5D-3_" weight="0.311203" />
    <edge id="2967" source="CGGCCATCGTCAG" target="H5D-3_" weight="0.580913" />
    <edge id="2968" source="CGCTTTCCGGCAG" target="H5D-3_" weight="0.020747" />
    <edge id="2969" source="CGGCCATCACCGG" target="H5D-3_" weight="4.253112" />
    <edge id="2970" source="CGGTCGCCGTCAG" target="H5D-3_" weight="0.331950" />
    <edge id="2971" source="CGTTTGTTAACGG" target="H5D-3_" weight="0.622407" />
    <edge id="2972" source="CTCTTTCTGGCGG" target="H5D-3_" weight="0.020747" />
    <edge id="2973" source="CGGCCACCGCCAG" target="H5D-3_" weight="0.373444" />
    <edge id="2974" source="CGGCCATCGTCGG" target="H5D-3_" weight="0.082988" />
    <edge id="2975" source="CGTCCACCGTCGG" target="H5D-3_" weight="0.041494" />
    <edge id="2976" source="CGGCCATTATCAA" target="H5D-3_" weight="0.020747" />
    <edge id="2977" source="CGTCTGCCGACGG" target="H5D-3_" weight="0.020747" />
    <edge id="2978" source="TCTCCTCCGACAA" target="H5D-3_" weight="0.041494" />
    <edge id="2979" source="TGGCCATCATCGA" target="H5D-3_" weight="0.020747" />
    <edge id="2980" source="CGGCTACCGTCGG" target="H5D-3_" weight="0.020747" />
    <edge id="2981" source="TGGCCATCATAGA" target="H5D-3_" weight="0.041494" />
    <edge id="2982" source="TCGCCACCGCCAA" target="H5D-3_" weight="0.062241" />
    <edge id="2983" source="CGCTTTCTGGCTG" target="H5D-3_" weight="0.020747" />
    <edge id="2984" source="CGGCCATTATCAG" target="H7D-3_" weight="7.774869" />
    <edge id="2985" source="CCGAGATCATCAG" target="H7D-3_" weight="22.185864" />
    <edge id="2986" source="CGGCCACCGTCAG" target="H7D-3_" weight="7.591623" />
    <edge id="2987" source="CGTCTACCGACAG" target="H7D-3_" weight="11.256545" />
    <edge id="2988" source="CGGCCACCGTCGG" target="H7D-3_" weight="1.636126" />
    <edge id="2989" source="TGGCCACCGTCAA" target="H7D-3_" weight="10.863874" />
    <edge id="2990" source="CTCTTACTGGCAG" target="H7D-3_" weight="2.369110" />
    <edge id="2991" source="CGTCTACCGACGG" target="H7D-3_" weight="22.591623" />
    <edge id="2992" source="CGCCTACCGACAG" target="H7D-3_" weight="2.578534" />
    <edge id="2993" source="CGCTTTCTGGCAG" target="H7D-3_" weight="7.316754" />
    <edge id="2994" source="CGGCCATCATCAG" target="H7D-3_" weight="0.026178" />
    <edge id="2995" source="CGTTTTCTGGCAG" target="H7D-3_" weight="0.287958" />
    <edge id="2996" source="CGTCCACCGACGG" target="H7D-3_" weight="0.157068" />
    <edge id="2997" source="TGGCCACCGTCAG" target="H7D-3_" weight="0.680628" />
    <edge id="2998" source="CGGCCATCATCGG" target="H7D-3_" weight="0.026178" />
    <edge id="2999" source="CCCTTACTGGCAG" target="H7D-3_" weight="0.039267" />
    <edge id="3000" source="TCGCCACCGTCAA" target="H7D-3_" weight="0.039267" />
    <edge id="3001" source="CGGCCATTATCGG" target="H7D-3_" weight="0.261780" />
    <edge id="3002" source="CGGCCATTGTCAG" target="H7D-3_" weight="0.235602" />
    <edge id="3003" source="CGGCCGATTTCGG" target="H7D-3_" weight="0.065445" />
    <edge id="3004" source="CGACCACCGTCGG" target="H7D-3_" weight="0.065445" />
    <edge id="3005" source="TGGCCACCGTCGA" target="H7D-3_" weight="0.026178" />
    <edge id="3006" source="CGGCCACCGCCGG" target="H7D-3_" weight="0.013089" />
    <edge id="3007" source="CGGCCATCGTCAG" target="H7D-3_" weight="0.013089" />
    <edge id="3008" source="CGCTTTCCGGCAG" target="H7D-3_" weight="1.125654" />
    <edge id="3009" source="CGGCCATCACCGG" target="H7D-3_" weight="0.013089" />
    <edge id="3010" source="CCGGGATCATCAG" target="H7D-3_" weight="0.052356" />
    <edge id="3011" source="CCGAGGTCATCAG" target="H7D-3_" weight="0.039267" />
    <edge id="3012" source="CGGCCATCGTCGG" target="H7D-3_" weight="0.013089" />
    <edge id="3013" source="CCGAGATCACCAG" target="H7D-3_" weight="0.078534" />
    <edge id="3014" source="CCGAGATCGTCAG" target="H7D-3_" weight="0.039267" />
    <edge id="3015" source="CGCTTTCTGACAG" target="H7D-3_" weight="0.366492" />
    <edge id="3016" source="CCGAGATCATCGG" target="H7D-3_" weight="0.026178" />
    <edge id="3017" source="CGGCCATTATCAA" target="H7D-3_" weight="0.026178" />
    <edge id="3018" source="CGTCTGCCGACGG" target="H7D-3_" weight="0.026178" />
    <edge id="3019" source="TGTCCACCGACAA" target="H7D-3_" weight="0.013089" />
    <edge id="3020" source="CGCTTTCTGGGCA" target="H7D-3_" weight="0.039267" />
    <edge id="3021" source="CGCTTTCTGGCTG" target="H7D-3_" weight="0.039267" />
    <edge id="3022" source="CGGCCATTATCAG" target="H8-3_" weight="0.115822" />
    <edge id="3023" source="CCGAGATCATCAG" target="H8-3_" weight="0.005036" />
    <edge id="3024" source="CGGCCACCGTCAG" target="H8-3_" weight="0.005036" />
    <edge id="3025" source="CGTCTACCGACAG" target="H8-3_" weight="0.135965" />
    <edge id="3026" source="CGGCCACCGTCGG" target="H8-3_" weight="0.005036" />
    <edge id="3027" source="TGGCCACCGTCAA" target="H8-3_" weight="0.105751" />
    <edge id="3028" source="CTCTTACTGGCAG" target="H8-3_" weight="0.030215" />
    <edge id="3029" source="CGTCTACCGACGG" target="H8-3_" weight="99.345352" />
    <edge id="3030" source="CGCCTACCGACAG" target="H8-3_" weight="0.025179" />
    <edge id="3031" source="CGTCCACCGACGG" target="H8-3_" weight="0.085608" />
    <edge id="3032" source="TGGCCACCGTCAG" target="H8-3_" weight="0.010072" />
    <edge id="3033" source="CCGAGGTCATCAG" target="H8-3_" weight="0.005036" />
    <edge id="3034" source="CGTCTGCCGACGG" target="H8-3_" weight="0.125894" />
    <edge id="3035" source="CGGCCATTATCAG" target="H9D-3_" weight="25.404780" />
    <edge id="3036" source="CCGAGATCATCAG" target="H9D-3_" weight="16.461064" />
    <edge id="3037" source="CGGCCACCGTCAG" target="H9D-3_" weight="0.250578" />
    <edge id="3038" source="CGTCTACCGACAG" target="H9D-3_" weight="3.565921" />
    <edge id="3039" source="CGGCCACCGTCGG" target="H9D-3_" weight="0.443331" />
    <edge id="3040" source="TGGCCACCGTCAA" target="H9D-3_" weight="8.789514" />
    <edge id="3041" source="CTCTTACTGGCAG" target="H9D-3_" weight="1.522745" />
    <edge id="3042" source="CGTCTACCGACGG" target="H9D-3_" weight="30.165767" />
    <edge id="3043" source="CGCCTACCGACAG" target="H9D-3_" weight="0.597533" />
    <edge id="3044" source="CGCTTTCTGGCAG" target="H9D-3_" weight="3.758674" />
    <edge id="3045" source="CGGCCATCATCAG" target="H9D-3_" weight="0.096376" />
    <edge id="3046" source="CGTTTTCTGGCAG" target="H9D-3_" weight="0.115652" />
    <edge id="3047" source="CGTCCACCGACGG" target="H9D-3_" weight="0.289129" />
    <edge id="3048" source="TGGCCACCGTCAG" target="H9D-3_" weight="0.558982" />
    <edge id="3049" source="CTCTTTCTGGCAG" target="H9D-3_" weight="0.057826" />
    <edge id="3050" source="CGGCCATCATCGG" target="H9D-3_" weight="0.057826" />
    <edge id="3051" source="CCCTTACTGGCAG" target="H9D-3_" weight="0.983038" />
    <edge id="3052" source="TCGCCACCGTCAA" target="H9D-3_" weight="0.096376" />
    <edge id="3053" source="CGGCCATTATCGG" target="H9D-3_" weight="0.828836" />
    <edge id="3054" source="CGGCCATTGTCAG" target="H9D-3_" weight="0.732460" />
    <edge id="3055" source="CGGCCGATTTCGG" target="H9D-3_" weight="0.809561" />
    <edge id="3056" source="CGGCCACTGTCGG" target="H9D-3_" weight="0.057826" />
    <edge id="3057" source="TGGCCACCGTCGA" target="H9D-3_" weight="0.019275" />
    <edge id="3058" source="TGGCCATCATCAA" target="H9D-3_" weight="0.019275" />
    <edge id="3059" source="CGGCCATCGTCAG" target="H9D-3_" weight="0.019275" />
    <edge id="3060" source="CGCTTTCCGGCAG" target="H9D-3_" weight="0.501157" />
    <edge id="3061" source="CCGGGATCATCAG" target="H9D-3_" weight="0.963763" />
    <edge id="3062" source="CCGAGGTCATCAG" target="H9D-3_" weight="0.809561" />
    <edge id="3063" source="CCGAGATCACCAG" target="H9D-3_" weight="0.693909" />
    <edge id="3064" source="CCGAGATCGTCAG" target="H9D-3_" weight="0.655359" />
    <edge id="3065" source="CGCTTTCTGACAG" target="H9D-3_" weight="0.154202" />
    <edge id="3066" source="CCGAGATCATCGG" target="H9D-3_" weight="0.424056" />
    <edge id="3067" source="CGGCCATTATCAA" target="H9D-3_" weight="0.019275" />
    <edge id="3068" source="CGTCTGCCGACGG" target="H9D-3_" weight="0.038551" />
    <edge id="3069" source="CGCTTTCTGGGCA" target="H9D-3_" weight="0.019275" />
    <edge id="3070" source="CGCTTTCTGGCTG" target="H9D-3_" weight="0.019275" />
    <edge id="3071" source="CGGCCATTATCAG" target="MHB-0015-20100401-HPB-2_" weight="0.151630" />
    <edge id="3072" source="CCGAGATCATCAG" target="MHB-0015-20100401-HPB-2_" weight="35.481425" />
    <edge id="3073" source="CGGCCACCGTCAG" target="MHB-0015-20100401-HPB-2_" weight="10.386657" />
    <edge id="3074" source="CGGCCACCGTCGG" target="MHB-0015-20100401-HPB-2_" weight="24.260804" />
    <edge id="3075" source="TGGCCACCGTCAA" target="MHB-0015-20100401-HPB-2_" weight="0.530705" />
    <edge id="3076" source="CTCTTACTGGCAG" target="MHB-0015-20100401-HPB-2_" weight="0.151630" />
    <edge id="3077" source="CGCTTTCTGGCAG" target="MHB-0015-20100401-HPB-2_" weight="0.530705" />
    <edge id="3078" source="CGTCCACCGACGG" target="MHB-0015-20100401-HPB-2_" weight="3.335861" />
    <edge id="3079" source="TGGCCACCGTCAG" target="MHB-0015-20100401-HPB-2_" weight="0.075815" />
    <edge id="3080" source="CTCTTTCTGGCAG" target="MHB-0015-20100401-HPB-2_" weight="0.151630" />
    <edge id="3081" source="CGGCCATCATCGG" target="MHB-0015-20100401-HPB-2_" weight="0.909780" />
    <edge id="3082" source="TCGCCACCGTCAA" target="MHB-0015-20100401-HPB-2_" weight="0.151630" />
    <edge id="3083" source="CCGCTTTTATCAG" target="MHB-0015-20100401-HPB-2_" weight="0.303260" />
    <edge id="3084" source="CGGCCGATTTCGG" target="MHB-0015-20100401-HPB-2_" weight="0.227445" />
    <edge id="3085" source="CGTCCACCGACAG" target="MHB-0015-20100401-HPB-2_" weight="0.227445" />
    <edge id="3086" source="CGGCCACTGTCGG" target="MHB-0015-20100401-HPB-2_" weight="0.075815" />
    <edge id="3087" source="TGGCCACCGTCGA" target="MHB-0015-20100401-HPB-2_" weight="0.530705" />
    <edge id="3088" source="CGGCCACCGCCGG" target="MHB-0015-20100401-HPB-2_" weight="0.379075" />
    <edge id="3089" source="CGGCCATCGTCAG" target="MHB-0015-20100401-HPB-2_" weight="0.075815" />
    <edge id="3090" source="CGCTTTCCGGCAG" target="MHB-0015-20100401-HPB-2_" weight="0.075815" />
    <edge id="3091" source="CGGCCATCACCGG" target="MHB-0015-20100401-HPB-2_" weight="0.075815" />
    <edge id="3092" source="CGTTTGTTAACGG" target="MHB-0015-20100401-HPB-2_" weight="0.303260" />
    <edge id="3093" source="CGGCCGATTTCAG" target="MHB-0015-20100401-HPB-2_" weight="0.682335" />
    <edge id="3094" source="CCGGGATCATCAG" target="MHB-0015-20100401-HPB-2_" weight="0.303260" />
    <edge id="3095" source="CGTCCTCCGACAG" target="MHB-0015-20100401-HPB-2_" weight="4.852161" />
    <edge id="3096" source="CTCTTTCTGGCGG" target="MHB-0015-20100401-HPB-2_" weight="8.036391" />
    <edge id="3097" source="CCGAGGTCATCAG" target="MHB-0015-20100401-HPB-2_" weight="0.227445" />
    <edge id="3098" source="CGGCCATCGTCGG" target="MHB-0015-20100401-HPB-2_" weight="0.151630" />
    <edge id="3099" source="CCGAGATCACCAG" target="MHB-0015-20100401-HPB-2_" weight="0.379075" />
    <edge id="3100" source="CCGAGATCGTCAG" target="MHB-0015-20100401-HPB-2_" weight="0.075815" />
    <edge id="3101" source="CGGCCACCGTAGG" target="MHB-0015-20100401-HPB-2_" weight="0.151630" />
    <edge id="3102" source="CGTCCTCCGACGG" target="MHB-0015-20100401-HPB-2_" weight="5.837756" />
    <edge id="3103" source="CCGAGATCATCGG" target="MHB-0015-20100401-HPB-2_" weight="0.075815" />
    <edge id="3104" source="CGTCTGCCGACGG" target="MHB-0015-20100401-HPB-2_" weight="0.075815" />
    <edge id="3105" source="CTCTTACTGGCGG" target="MHB-0015-20100401-HPB-2_" weight="0.075815" />
    <edge id="3106" source="TGTCCACCGACAA" target="MHB-0015-20100401-HPB-2_" weight="0.075815" />
    <edge id="3107" source="CGCTTCCTGGCAG" target="MHB-0015-20100401-HPB-2_" weight="0.075815" />
    <edge id="3108" source="CGTCCTCAGACGG" target="MHB-0015-20100401-HPB-2_" weight="0.530705" />
    <edge id="3109" source="CGGCCATTATCAG" target="MHB-0017-20100622-DCP-2_" weight="0.203355" />
    <edge id="3110" source="CCGAGATCATCAG" target="MHB-0017-20100622-DCP-2_" weight="35.790544" />
    <edge id="3111" source="CGGCCACCGTCAG" target="MHB-0017-20100622-DCP-2_" weight="11.184545" />
    <edge id="3112" source="CGTCTACCGACAG" target="MHB-0017-20100622-DCP-2_" weight="0.050839" />
    <edge id="3113" source="CGGCCACCGTCGG" target="MHB-0017-20100622-DCP-2_" weight="26.995425" />
    <edge id="3114" source="TGGCCACCGTCAA" target="MHB-0017-20100622-DCP-2_" weight="0.305033" />
    <edge id="3115" source="CTCTTACTGGCAG" target="MHB-0017-20100622-DCP-2_" weight="0.101678" />
    <edge id="3116" source="CGTCTACCGACGG" target="MHB-0017-20100622-DCP-2_" weight="0.101678" />
    <edge id="3117" source="CGCTTTCTGGCAG" target="MHB-0017-20100622-DCP-2_" weight="0.406711" />
    <edge id="3118" source="CGTTTTCTGGCAG" target="MHB-0017-20100622-DCP-2_" weight="0.050839" />
    <edge id="3119" source="CGTCCACCGACGG" target="MHB-0017-20100622-DCP-2_" weight="3.609558" />
    <edge id="3120" source="TGGCCACCGTCAG" target="MHB-0017-20100622-DCP-2_" weight="0.101678" />
    <edge id="3121" source="CTCTTTCTGGCAG" target="MHB-0017-20100622-DCP-2_" weight="0.101678" />
    <edge id="3122" source="CGGCCATCATCGG" target="MHB-0017-20100622-DCP-2_" weight="0.965938" />
    <edge id="3123" source="TCGCCACCGTCAA" target="MHB-0017-20100622-DCP-2_" weight="0.508388" />
    <edge id="3124" source="CGGCCATTATCGG" target="MHB-0017-20100622-DCP-2_" weight="0.203355" />
    <edge id="3125" source="CCGCTTTTATCAG" target="MHB-0017-20100622-DCP-2_" weight="0.152517" />
    <edge id="3126" source="TCGCTTCCGTCAA" target="MHB-0017-20100622-DCP-2_" weight="0.152517" />
    <edge id="3127" source="CGGCCGATTTCGG" target="MHB-0017-20100622-DCP-2_" weight="0.305033" />
    <edge id="3128" source="CGTCCACCGACAG" target="MHB-0017-20100622-DCP-2_" weight="0.355872" />
    <edge id="3129" source="TGGCCACCGTCGA" target="MHB-0017-20100622-DCP-2_" weight="0.813421" />
    <edge id="3130" source="CGGCCACCGCCGG" target="MHB-0017-20100622-DCP-2_" weight="0.965938" />
    <edge id="3131" source="CGTTTGTTAACGG" target="MHB-0017-20100622-DCP-2_" weight="0.355872" />
    <edge id="3132" source="CGGCCGATTTCAG" target="MHB-0017-20100622-DCP-2_" weight="0.457550" />
    <edge id="3133" source="CCGGGATCATCAG" target="MHB-0017-20100622-DCP-2_" weight="0.203355" />
    <edge id="3134" source="CGTCCTCCGACAG" target="MHB-0017-20100622-DCP-2_" weight="3.660397" />
    <edge id="3135" source="CTCTTTCTGGCGG" target="MHB-0017-20100622-DCP-2_" weight="5.083884" />
    <edge id="3136" source="CGGCCACCGCCAG" target="MHB-0017-20100622-DCP-2_" weight="0.254194" />
    <edge id="3137" source="CGGCCATCGTCGG" target="MHB-0017-20100622-DCP-2_" weight="0.152517" />
    <edge id="3138" source="CCGAGATCACCAG" target="MHB-0017-20100622-DCP-2_" weight="0.152517" />
    <edge id="3139" source="CGGCCACCGTAGG" target="MHB-0017-20100622-DCP-2_" weight="0.101678" />
    <edge id="3140" source="CGTCCACCGAAGG" target="MHB-0017-20100622-DCP-2_" weight="0.050839" />
    <edge id="3141" source="CGTCCTCCGACGG" target="MHB-0017-20100622-DCP-2_" weight="5.541434" />
    <edge id="3142" source="CCGAGATCATCGG" target="MHB-0017-20100622-DCP-2_" weight="0.101678" />
    <edge id="3143" source="CGGCTACCGTCGG" target="MHB-0017-20100622-DCP-2_" weight="0.050839" />
    <edge id="3144" source="CGGCCACCGTCCA" target="MHB-0017-20100622-DCP-2_" weight="0.050839" />
    <edge id="3145" source="TGTCCACCGACAA" target="MHB-0017-20100622-DCP-2_" weight="0.050839" />
    <edge id="3146" source="CGTCCTCAGACGG" target="MHB-0017-20100622-DCP-2_" weight="0.305033" />
    <edge id="3147" source="CGGCCATTATCAG" target="MHB-0018-20100622-HPB-1_" weight="0.356102" />
    <edge id="3148" source="CCGAGATCATCAG" target="MHB-0018-20100622-HPB-1_" weight="13.952736" />
    <edge id="3149" source="CGGCCACCGTCAG" target="MHB-0018-20100622-HPB-1_" weight="5.988993" />
    <edge id="3150" source="CGTCTACCGACAG" target="MHB-0018-20100622-HPB-1_" weight="2.525089" />
    <edge id="3151" source="CGGCCACCGTCGG" target="MHB-0018-20100622-HPB-1_" weight="20.135966" />
    <edge id="3152" source="TGGCCACCGTCAA" target="MHB-0018-20100622-HPB-1_" weight="0.388475" />
    <edge id="3153" source="CTCTTACTGGCAG" target="MHB-0018-20100622-HPB-1_" weight="0.032373" />
    <edge id="3154" source="CGTCTACCGACGG" target="MHB-0018-20100622-HPB-1_" weight="1.456782" />
    <edge id="3155" source="CGCTTTCTGGCAG" target="MHB-0018-20100622-HPB-1_" weight="1.715766" />
    <edge id="3156" source="CGGCCATCATCAG" target="MHB-0018-20100622-HPB-1_" weight="0.064746" />
    <edge id="3157" source="CGTTTTCTGGCAG" target="MHB-0018-20100622-HPB-1_" weight="0.129492" />
    <edge id="3158" source="CGTCCACCGACGG" target="MHB-0018-20100622-HPB-1_" weight="17.222402" />
    <edge id="3159" source="CTCTTTCTGGCAG" target="MHB-0018-20100622-HPB-1_" weight="0.064746" />
    <edge id="3160" source="CGGCCATCATCGG" target="MHB-0018-20100622-HPB-1_" weight="1.812884" />
    <edge id="3161" source="CCCTTACTGGCAG" target="MHB-0018-20100622-HPB-1_" weight="0.064746" />
    <edge id="3162" source="TCGCCACCGTCAA" target="MHB-0018-20100622-HPB-1_" weight="1.230172" />
    <edge id="3163" source="CGGCCATTATCGG" target="MHB-0018-20100622-HPB-1_" weight="0.971188" />
    <edge id="3164" source="CCGCTTTTATCAG" target="MHB-0018-20100622-HPB-1_" weight="0.323729" />
    <edge id="3165" source="CGGCCATTGTCAG" target="MHB-0018-20100622-HPB-1_" weight="0.032373" />
    <edge id="3166" source="TCGCTTCCGTCAA" target="MHB-0018-20100622-HPB-1_" weight="0.938815" />
    <edge id="3167" source="CGGCCGATTTCGG" target="MHB-0018-20100622-HPB-1_" weight="1.197799" />
    <edge id="3168" source="CGTCCACCGACAG" target="MHB-0018-20100622-HPB-1_" weight="0.744578" />
    <edge id="3169" source="CGACCACCGTCGG" target="MHB-0018-20100622-HPB-1_" weight="0.032373" />
    <edge id="3170" source="CGGCCACTGTCGG" target="MHB-0018-20100622-HPB-1_" weight="0.064746" />
    <edge id="3171" source="TGGCCACCGTCGA" target="MHB-0018-20100622-HPB-1_" weight="0.744578" />
    <edge id="3172" source="CGGCCACCGCCGG" target="MHB-0018-20100622-HPB-1_" weight="0.258983" />
    <edge id="3173" source="CGCTTTCCGGCAG" target="MHB-0018-20100622-HPB-1_" weight="0.161865" />
    <edge id="3174" source="CGTTTGTTAACGG" target="MHB-0018-20100622-HPB-1_" weight="1.651020" />
    <edge id="3175" source="CGGCCGATTTCAG" target="MHB-0018-20100622-HPB-1_" weight="0.258983" />
    <edge id="3176" source="CGTCCTCCGACAG" target="MHB-0018-20100622-HPB-1_" weight="10.585950" />
    <edge id="3177" source="CTCTTTCTGGCGG" target="MHB-0018-20100622-HPB-1_" weight="0.194238" />
    <edge id="3178" source="CGGCCACCGCCAG" target="MHB-0018-20100622-HPB-1_" weight="0.064746" />
    <edge id="3179" source="CGGCCATCGTCGG" target="MHB-0018-20100622-HPB-1_" weight="0.064746" />
    <edge id="3180" source="CCGAGATCACCAG" target="MHB-0018-20100622-HPB-1_" weight="0.064746" />
    <edge id="3181" source="CCGAGATCGTCAG" target="MHB-0018-20100622-HPB-1_" weight="0.032373" />
    <edge id="3182" source="CGCTTTCTGACAG" target="MHB-0018-20100622-HPB-1_" weight="0.032373" />
    <edge id="3183" source="CGTCCACCGAAGG" target="MHB-0018-20100622-HPB-1_" weight="0.064746" />
    <edge id="3184" source="CGTCCTCCGACGG" target="MHB-0018-20100622-HPB-1_" weight="3.366785" />
    <edge id="3185" source="CCGAGATCATCGG" target="MHB-0018-20100622-HPB-1_" weight="0.032373" />
    <edge id="3186" source="CGTCCACCGTCGG" target="MHB-0018-20100622-HPB-1_" weight="0.032373" />
    <edge id="3187" source="CGCTTACTGGCAG" target="MHB-0018-20100622-HPB-1_" weight="0.032373" />
    <edge id="3188" source="CGTCTGCCGACGG" target="MHB-0018-20100622-HPB-1_" weight="5.373907" />
    <edge id="3189" source="TCTCCTCCGACAA" target="MHB-0018-20100622-HPB-1_" weight="4.694076" />
    <edge id="3190" source="CGGCCACCGTCGT" target="MHB-0018-20100622-HPB-1_" weight="0.032373" />
    <edge id="3191" source="CGTCTGCCGACAG" target="MHB-0018-20100622-HPB-1_" weight="0.550340" />
    <edge id="3192" source="CTCTTACTGGCGG" target="MHB-0018-20100622-HPB-1_" weight="0.161865" />
    <edge id="3193" source="TGTCCACCGACAA" target="MHB-0018-20100622-HPB-1_" weight="0.032373" />
    <edge id="3194" source="CGCTTCCTGGCAG" target="MHB-0018-20100622-HPB-1_" weight="0.032373" />
    <edge id="3195" source="CGCTTTCTGGCTG" target="MHB-0018-20100622-HPB-1_" weight="0.032373" />
    <edge id="3196" source="CGGCCATTATCAG" target="MHB-0019-20100622-HPB-2_" weight="0.424975" />
    <edge id="3197" source="CCGAGATCATCAG" target="MHB-0019-20100622-HPB-2_" weight="16.672115" />
    <edge id="3198" source="CGGCCACCGTCAG" target="MHB-0019-20100622-HPB-2_" weight="6.440013" />
    <edge id="3199" source="CGTCTACCGACAG" target="MHB-0019-20100622-HPB-2_" weight="2.680615" />
    <edge id="3200" source="CGGCCACCGTCGG" target="MHB-0019-20100622-HPB-2_" weight="19.581563" />
    <edge id="3201" source="TGGCCACCGTCAA" target="MHB-0019-20100622-HPB-2_" weight="0.555737" />
    <edge id="3202" source="CTCTTACTGGCAG" target="MHB-0019-20100622-HPB-2_" weight="0.098071" />
    <edge id="3203" source="CGTCTACCGACGG" target="MHB-0019-20100622-HPB-2_" weight="1.078784" />
    <edge id="3204" source="CGCCTACCGACAG" target="MHB-0019-20100622-HPB-2_" weight="0.032690" />
    <edge id="3205" source="CGCTTTCTGGCAG" target="MHB-0019-20100622-HPB-2_" weight="1.765283" />
    <edge id="3206" source="CGGCCATCATCAG" target="MHB-0019-20100622-HPB-2_" weight="0.065381" />
    <edge id="3207" source="CGTCCACCGACGG" target="MHB-0019-20100622-HPB-2_" weight="13.501144" />
    <edge id="3208" source="CGGCCATCATCGG" target="MHB-0019-20100622-HPB-2_" weight="1.569140" />
    <edge id="3209" source="CCCTTACTGGCAG" target="MHB-0019-20100622-HPB-2_" weight="0.032690" />
    <edge id="3210" source="TCGCCACCGTCAA" target="MHB-0019-20100622-HPB-2_" weight="0.915332" />
    <edge id="3211" source="CGGCCATTATCGG" target="MHB-0019-20100622-HPB-2_" weight="1.503759" />
    <edge id="3212" source="CCGCTTTTATCAG" target="MHB-0019-20100622-HPB-2_" weight="0.392285" />
    <edge id="3213" source="CGGCCATTGTCAG" target="MHB-0019-20100622-HPB-2_" weight="0.032690" />
    <edge id="3214" source="TCGCTTCCGTCAA" target="MHB-0019-20100622-HPB-2_" weight="0.784570" />
    <edge id="3215" source="CGGCCGATTTCGG" target="MHB-0019-20100622-HPB-2_" weight="2.419091" />
    <edge id="3216" source="CGTCCACCGACAG" target="MHB-0019-20100622-HPB-2_" weight="0.653808" />
    <edge id="3217" source="CGGCCACTGTCGG" target="MHB-0019-20100622-HPB-2_" weight="0.032690" />
    <edge id="3218" source="TGGCCACCGTCGA" target="MHB-0019-20100622-HPB-2_" weight="1.242236" />
    <edge id="3219" source="CGGCCACCGCCGG" target="MHB-0019-20100622-HPB-2_" weight="0.196143" />
    <edge id="3220" source="CGGCCATCACCGG" target="MHB-0019-20100622-HPB-2_" weight="0.065381" />
    <edge id="3221" source="CGTTTGTTAACGG" target="MHB-0019-20100622-HPB-2_" weight="0.980713" />
    <edge id="3222" source="CGGCCGATTTCAG" target="MHB-0019-20100622-HPB-2_" weight="0.555737" />
    <edge id="3223" source="CCGGGATCATCAG" target="MHB-0019-20100622-HPB-2_" weight="0.032690" />
    <edge id="3224" source="CGTCCTCCGACAG" target="MHB-0019-20100622-HPB-2_" weight="9.937888" />
    <edge id="3225" source="CTCTTTCTGGCGG" target="MHB-0019-20100622-HPB-2_" weight="0.294214" />
    <edge id="3226" source="CGGCCACCGCCAG" target="MHB-0019-20100622-HPB-2_" weight="0.228833" />
    <edge id="3227" source="CGGCCATCGTCGG" target="MHB-0019-20100622-HPB-2_" weight="0.032690" />
    <edge id="3228" source="CCGAGATCACCAG" target="MHB-0019-20100622-HPB-2_" weight="0.065381" />
    <edge id="3229" source="CCGAGATCGTCAG" target="MHB-0019-20100622-HPB-2_" weight="0.032690" />
    <edge id="3230" source="CGCTTTCTGACAG" target="MHB-0019-20100622-HPB-2_" weight="0.065381" />
    <edge id="3231" source="CGTCCTCCGACGG" target="MHB-0019-20100622-HPB-2_" weight="4.151684" />
    <edge id="3232" source="CCGAGATCATCGG" target="MHB-0019-20100622-HPB-2_" weight="0.032690" />
    <edge id="3233" source="CGTCCACCGTCGG" target="MHB-0019-20100622-HPB-2_" weight="0.032690" />
    <edge id="3234" source="CGTCTGCCGACGG" target="MHB-0019-20100622-HPB-2_" weight="5.688133" />
    <edge id="3235" source="TCTCCTCCGACAA" target="MHB-0019-20100622-HPB-2_" weight="4.249755" />
    <edge id="3236" source="CGTCTGCCGACAG" target="MHB-0019-20100622-HPB-2_" weight="0.555737" />
    <edge id="3237" source="CTCTTACTGGCGG" target="MHB-0019-20100622-HPB-2_" weight="0.065381" />
    <edge id="3238" source="TGTCCACCGACAA" target="MHB-0019-20100622-HPB-2_" weight="0.228833" />
    <edge id="3239" source="CGCTTCCTGGCAG" target="MHB-0019-20100622-HPB-2_" weight="0.032690" />
    <edge id="3240" source="CGGCCATTATCAG" target="MHB-0045-20100902-St9_" weight="0.088652" />
    <edge id="3241" source="CCGAGATCATCAG" target="MHB-0045-20100902-St9_" weight="6.737589" />
    <edge id="3242" source="CGGCCACCGTCAG" target="MHB-0045-20100902-St9_" weight="9.308511" />
    <edge id="3243" source="CGGCCACCGTCGG" target="MHB-0045-20100902-St9_" weight="32.003546" />
    <edge id="3244" source="TGGCCACCGTCAA" target="MHB-0045-20100902-St9_" weight="0.088652" />
    <edge id="3245" source="CTCTTACTGGCAG" target="MHB-0045-20100902-St9_" weight="1.418440" />
    <edge id="3246" source="CGCTTTCTGGCAG" target="MHB-0045-20100902-St9_" weight="0.354610" />
    <edge id="3247" source="CGGCCATCATCAG" target="MHB-0045-20100902-St9_" weight="0.088652" />
    <edge id="3248" source="CGTCCACCGACGG" target="MHB-0045-20100902-St9_" weight="0.709220" />
    <edge id="3249" source="CTCTTTCTGGCAG" target="MHB-0045-20100902-St9_" weight="43.528369" />
    <edge id="3250" source="TCGCCACCGTCAA" target="MHB-0045-20100902-St9_" weight="0.354610" />
    <edge id="3251" source="CGGCCATTATCGG" target="MHB-0045-20100902-St9_" weight="0.265957" />
    <edge id="3252" source="CCGCTTTTATCAG" target="MHB-0045-20100902-St9_" weight="0.177305" />
    <edge id="3253" source="CGGCCGATTTCGG" target="MHB-0045-20100902-St9_" weight="0.354610" />
    <edge id="3254" source="CGACCACCGTCGG" target="MHB-0045-20100902-St9_" weight="0.177305" />
    <edge id="3255" source="CGGCCACCGCCGG" target="MHB-0045-20100902-St9_" weight="0.177305" />
    <edge id="3256" source="CGGCCGATTTCAG" target="MHB-0045-20100902-St9_" weight="0.088652" />
    <edge id="3257" source="CGTCCTCCGACAG" target="MHB-0045-20100902-St9_" weight="0.088652" />
    <edge id="3258" source="CTCTTTCTGGCGG" target="MHB-0045-20100902-St9_" weight="1.063830" />
    <edge id="3259" source="CCGAGATCACCAG" target="MHB-0045-20100902-St9_" weight="0.088652" />
    <edge id="3260" source="CGCTTTCTGACAG" target="MHB-0045-20100902-St9_" weight="0.088652" />
    <edge id="3261" source="CGTCCTCCGACGG" target="MHB-0045-20100902-St9_" weight="0.354610" />
    <edge id="3262" source="CGCTTACTGGCAG" target="MHB-0045-20100902-St9_" weight="0.088652" />
    <edge id="3263" source="CGGCTACCGTCGG" target="MHB-0045-20100902-St9_" weight="0.177305" />
    <edge id="3264" source="TGTCCACCGACAA" target="MHB-0045-20100902-St9_" weight="0.088652" />
    <edge id="3265" source="CCGGTTTTATCAG" target="MHB-0045-20100902-St9_" weight="0.088652" />
    <edge id="3266" source="TGGCCATCATAGA" target="MHB-0045-20100902-St9_" weight="0.354610" />
    <edge id="3267" source="CGCTTTCTGGCGG" target="MHB-0045-20100902-St9_" weight="0.088652" />
    <edge id="3268" source="CGGCTTCCGTCGG" target="MHB-0045-20100902-St9_" weight="1.063830" />
    <edge id="3269" source="CGTCCATCAACGG" target="MHB-0045-20100902-St9_" weight="0.354610" />
    <edge id="3270" source="CTCTTTCTGGGCA" target="MHB-0045-20100902-St9_" weight="0.088652" />
    <edge id="3271" source="CGGCCATTATCAG" target="MHB-0112-20110728-St9_" weight="0.230548" />
    <edge id="3272" source="CCGAGATCATCAG" target="MHB-0112-20110728-St9_" weight="3.342939" />
    <edge id="3273" source="CGGCCACCGTCAG" target="MHB-0112-20110728-St9_" weight="13.832853" />
    <edge id="3274" source="CGGCCACCGTCGG" target="MHB-0112-20110728-St9_" weight="63.976945" />
    <edge id="3275" source="TGGCCACCGTCAA" target="MHB-0112-20110728-St9_" weight="4.034582" />
    <edge id="3276" source="CTCTTACTGGCAG" target="MHB-0112-20110728-St9_" weight="0.518732" />
    <edge id="3277" source="CGCTTTCTGGCAG" target="MHB-0112-20110728-St9_" weight="1.037464" />
    <edge id="3278" source="CGTTTTCTGGCAG" target="MHB-0112-20110728-St9_" weight="0.115274" />
    <edge id="3279" source="CGTCCACCGACGG" target="MHB-0112-20110728-St9_" weight="4.149856" />
    <edge id="3280" source="TGGCCACCGTCAG" target="MHB-0112-20110728-St9_" weight="0.057637" />
    <edge id="3281" source="CTCTTTCTGGCAG" target="MHB-0112-20110728-St9_" weight="0.461095" />
    <edge id="3282" source="CGGCCATCATCGG" target="MHB-0112-20110728-St9_" weight="0.922190" />
    <edge id="3283" source="CCCTTACTGGCAG" target="MHB-0112-20110728-St9_" weight="0.057637" />
    <edge id="3284" source="CGGCCATTATCGG" target="MHB-0112-20110728-St9_" weight="0.230548" />
    <edge id="3285" source="CCGCTTTTATCAG" target="MHB-0112-20110728-St9_" weight="2.074928" />
    <edge id="3286" source="TCGCTTCCGTCAA" target="MHB-0112-20110728-St9_" weight="0.288184" />
    <edge id="3287" source="CGGCCGATTTCGG" target="MHB-0112-20110728-St9_" weight="0.864553" />
    <edge id="3288" source="CGTCCACCGACAG" target="MHB-0112-20110728-St9_" weight="0.115274" />
    <edge id="3289" source="CGACCACCGTCGG" target="MHB-0112-20110728-St9_" weight="0.172911" />
    <edge id="3290" source="CGGCCACTGTCGG" target="MHB-0112-20110728-St9_" weight="0.115274" />
    <edge id="3291" source="TGGCCACCGTCGA" target="MHB-0112-20110728-St9_" weight="0.057637" />
    <edge id="3292" source="CGGCCACCGCCGG" target="MHB-0112-20110728-St9_" weight="0.576369" />
    <edge id="3293" source="CGGCCGATTTCAG" target="MHB-0112-20110728-St9_" weight="0.288184" />
    <edge id="3294" source="CGTCCTCCGACAG" target="MHB-0112-20110728-St9_" weight="0.172911" />
    <edge id="3295" source="CTCTTTCTGGCGG" target="MHB-0112-20110728-St9_" weight="0.403458" />
    <edge id="3296" source="CGGCCATCGTCGG" target="MHB-0112-20110728-St9_" weight="0.057637" />
    <edge id="3297" source="CGCTTTCTGACAG" target="MHB-0112-20110728-St9_" weight="0.057637" />
    <edge id="3298" source="CGTCCTCCGACGG" target="MHB-0112-20110728-St9_" weight="0.749280" />
    <edge id="3299" source="CGCTTACTGGCAG" target="MHB-0112-20110728-St9_" weight="0.057637" />
    <edge id="3300" source="CGGCCACCGTCTG" target="MHB-0112-20110728-St9_" weight="0.057637" />
    <edge id="3301" source="CGGCTACCGTCGG" target="MHB-0112-20110728-St9_" weight="0.057637" />
    <edge id="3302" source="CACTTACTGGCAG" target="MHB-0112-20110728-St9_" weight="0.057637" />
    <edge id="3303" source="CCGGTTTTATCAG" target="MHB-0112-20110728-St9_" weight="0.115274" />
    <edge id="3304" source="TGGCCATCATAGA" target="MHB-0112-20110728-St9_" weight="0.518732" />
    <edge id="3305" source="CGCTTTCTGGCTG" target="MHB-0112-20110728-St9_" weight="0.057637" />
    <edge id="3306" source="CGTCCATCAACGG" target="MHB-0112-20110728-St9_" weight="0.057637" />
    <edge id="3307" source="CTCTTTCTGGGCA" target="MHB-0112-20110728-St9_" weight="0.057637" />
    <edge id="3308" source="CCGAGATCATCAG" target="MHB-0126-20110824-St6_" weight="3.176230" />
    <edge id="3309" source="CGGCCACCGTCAG" target="MHB-0126-20110824-St6_" weight="13.627049" />
    <edge id="3310" source="CGGCCACCGTCGG" target="MHB-0126-20110824-St6_" weight="23.258197" />
    <edge id="3311" source="TGGCCACCGTCAA" target="MHB-0126-20110824-St6_" weight="12.704918" />
    <edge id="3312" source="CTCTTACTGGCAG" target="MHB-0126-20110824-St6_" weight="0.102459" />
    <edge id="3313" source="CGCTTTCTGGCAG" target="MHB-0126-20110824-St6_" weight="0.512295" />
    <edge id="3314" source="CGTCCACCGACGG" target="MHB-0126-20110824-St6_" weight="0.204918" />
    <edge id="3315" source="TGGCCACCGTCAG" target="MHB-0126-20110824-St6_" weight="0.102459" />
    <edge id="3316" source="CTCTTTCTGGCAG" target="MHB-0126-20110824-St6_" weight="42.110656" />
    <edge id="3317" source="CCCTTACTGGCAG" target="MHB-0126-20110824-St6_" weight="0.102459" />
    <edge id="3318" source="TCGCCACCGTCAA" target="MHB-0126-20110824-St6_" weight="0.102459" />
    <edge id="3319" source="CGGCCATTATCGG" target="MHB-0126-20110824-St6_" weight="0.307377" />
    <edge id="3320" source="CCGCTTTTATCAG" target="MHB-0126-20110824-St6_" weight="0.409836" />
    <edge id="3321" source="TCGCTTCCGTCAA" target="MHB-0126-20110824-St6_" weight="0.102459" />
    <edge id="3322" source="TGGCCACCGTCGA" target="MHB-0126-20110824-St6_" weight="2.151639" />
    <edge id="3323" source="CGGCCACCGCCGG" target="MHB-0126-20110824-St6_" weight="0.204918" />
    <edge id="3324" source="CGGCCGATTTCAG" target="MHB-0126-20110824-St6_" weight="0.409836" />
    <edge id="3325" source="CGTCCTCCGACAG" target="MHB-0126-20110824-St6_" weight="0.102459" />
    <edge id="3326" source="CTCTTTCTGGCGG" target="MHB-0126-20110824-St6_" weight="0.102459" />
    <edge id="3327" source="CGTCCTCCGACGG" target="MHB-0126-20110824-St6_" weight="0.102459" />
    <edge id="3328" source="CACTTACTGGCAG" target="MHB-0126-20110824-St6_" weight="0.102459" />
    <edge id="3329" source="CGGCCATTATCAG" target="MHB-0129-20110824-St9_" weight="0.127348" />
    <edge id="3330" source="CCGAGATCATCAG" target="MHB-0129-20110824-St9_" weight="10.378860" />
    <edge id="3331" source="CGGCCACCGTCAG" target="MHB-0129-20110824-St9_" weight="7.354346" />
    <edge id="3332" source="CGGCCACCGTCGG" target="MHB-0129-20110824-St9_" weight="22.031200" />
    <edge id="3333" source="TGGCCACCGTCAA" target="MHB-0129-20110824-St9_" weight="1.050621" />
    <edge id="3334" source="CTCTTACTGGCAG" target="MHB-0129-20110824-St9_" weight="1.400828" />
    <edge id="3335" source="CGCTTTCTGGCAG" target="MHB-0129-20110824-St9_" weight="0.573066" />
    <edge id="3336" source="CGGCCATCATCAG" target="MHB-0129-20110824-St9_" weight="0.095511" />
    <edge id="3337" source="CGTTTTCTGGCAG" target="MHB-0129-20110824-St9_" weight="0.031837" />
    <edge id="3338" source="CGTCCACCGACGG" target="MHB-0129-20110824-St9_" weight="0.700414" />
    <edge id="3339" source="TGGCCACCGTCAG" target="MHB-0129-20110824-St9_" weight="0.031837" />
    <edge id="3340" source="CTCTTTCTGGCAG" target="MHB-0129-20110824-St9_" weight="49.888571" />
    <edge id="3341" source="CGGCCATCATCGG" target="MHB-0129-20110824-St9_" weight="0.382044" />
    <edge id="3342" source="CCCTTACTGGCAG" target="MHB-0129-20110824-St9_" weight="0.031837" />
    <edge id="3343" source="TCGCCACCGTCAA" target="MHB-0129-20110824-St9_" weight="0.318370" />
    <edge id="3344" source="CGGCCATTATCGG" target="MHB-0129-20110824-St9_" weight="0.254696" />
    <edge id="3345" source="CCGCTTTTATCAG" target="MHB-0129-20110824-St9_" weight="0.732251" />
    <edge id="3346" source="CGGCCATTGTCAG" target="MHB-0129-20110824-St9_" weight="0.063674" />
    <edge id="3347" source="TCGCTTCCGTCAA" target="MHB-0129-20110824-St9_" weight="0.318370" />
    <edge id="3348" source="CGGCCGATTTCGG" target="MHB-0129-20110824-St9_" weight="0.445718" />
    <edge id="3349" source="CGTCCACCGACAG" target="MHB-0129-20110824-St9_" weight="0.095511" />
    <edge id="3350" source="CGACCACCGTCGG" target="MHB-0129-20110824-St9_" weight="0.095511" />
    <edge id="3351" source="TGGCCACCGTCGA" target="MHB-0129-20110824-St9_" weight="0.286533" />
    <edge id="3352" source="CGGCCACCGCCGG" target="MHB-0129-20110824-St9_" weight="0.191022" />
    <edge id="3353" source="CGGCCATCGTCAG" target="MHB-0129-20110824-St9_" weight="0.031837" />
    <edge id="3354" source="CGCTTTCCGGCAG" target="MHB-0129-20110824-St9_" weight="0.063674" />
    <edge id="3355" source="CGTTTGTTAACGG" target="MHB-0129-20110824-St9_" weight="0.095511" />
    <edge id="3356" source="CGGCCGATTTCAG" target="MHB-0129-20110824-St9_" weight="0.573066" />
    <edge id="3357" source="CCGGGATCATCAG" target="MHB-0129-20110824-St9_" weight="0.063674" />
    <edge id="3358" source="CGTCCTCCGACAG" target="MHB-0129-20110824-St9_" weight="0.127348" />
    <edge id="3359" source="CTCTTTCTGGCGG" target="MHB-0129-20110824-St9_" weight="0.031837" />
    <edge id="3360" source="CGGCCACCGCCAG" target="MHB-0129-20110824-St9_" weight="0.063674" />
    <edge id="3361" source="CGGCCATCGTCGG" target="MHB-0129-20110824-St9_" weight="0.159185" />
    <edge id="3362" source="CCGAGATCACCAG" target="MHB-0129-20110824-St9_" weight="0.031837" />
    <edge id="3363" source="CCGAGATCGTCAG" target="MHB-0129-20110824-St9_" weight="0.127348" />
    <edge id="3364" source="CGGCCACCGTAGG" target="MHB-0129-20110824-St9_" weight="0.031837" />
    <edge id="3365" source="CGTCCTCCGACGG" target="MHB-0129-20110824-St9_" weight="0.031837" />
    <edge id="3366" source="CCGAGATCATCGG" target="MHB-0129-20110824-St9_" weight="0.031837" />
    <edge id="3367" source="CGCTTACTGGCAG" target="MHB-0129-20110824-St9_" weight="0.063674" />
    <edge id="3368" source="CGGCCACCGTCTG" target="MHB-0129-20110824-St9_" weight="0.031837" />
    <edge id="3369" source="CGACATCTGGCAG" target="MHB-0129-20110824-St9_" weight="0.063674" />
    <edge id="3370" source="TGTCCACCGACAA" target="MHB-0129-20110824-St9_" weight="0.063674" />
    <edge id="3371" source="CACTTACTGGCAG" target="MHB-0129-20110824-St9_" weight="0.031837" />
    <edge id="3372" source="CCGGTTTTATCAG" target="MHB-0129-20110824-St9_" weight="0.031837" />
    <edge id="3373" source="TGGCCATCATAGA" target="MHB-0129-20110824-St9_" weight="1.146132" />
    <edge id="3374" source="CGGCTTCCGTCGG" target="MHB-0129-20110824-St9_" weight="0.127348" />
    <edge id="3375" source="CGGCCGATTTAGG" target="MHB-0129-20110824-St9_" weight="0.031837" />
    <edge id="3376" source="CTCTTTCTGGGCA" target="MHB-0129-20110824-St9_" weight="0.063674" />
    <edge id="3377" source="CCGAGATCATCAG" target="MHB-0130-20110824-St10_" weight="1.807980" />
    <edge id="3378" source="CGGCCACCGTCAG" target="MHB-0130-20110824-St10_" weight="9.351621" />
    <edge id="3379" source="CGGCCACCGTCGG" target="MHB-0130-20110824-St10_" weight="12.032419" />
    <edge id="3380" source="TGGCCACCGTCAA" target="MHB-0130-20110824-St10_" weight="0.311721" />
    <edge id="3381" source="CTCTTACTGGCAG" target="MHB-0130-20110824-St10_" weight="0.062344" />
    <edge id="3382" source="CGCTTTCTGGCAG" target="MHB-0130-20110824-St10_" weight="0.311721" />
    <edge id="3383" source="CGTCCACCGACGG" target="MHB-0130-20110824-St10_" weight="0.062344" />
    <edge id="3384" source="TGGCCACCGTCAG" target="MHB-0130-20110824-St10_" weight="0.249377" />
    <edge id="3385" source="CTCTTTCTGGCAG" target="MHB-0130-20110824-St10_" weight="73.566085" />
    <edge id="3386" source="CGGCCATCATCGG" target="MHB-0130-20110824-St10_" weight="0.561097" />
    <edge id="3387" source="CGGCCATTATCGG" target="MHB-0130-20110824-St10_" weight="0.062344" />
    <edge id="3388" source="CCGCTTTTATCAG" target="MHB-0130-20110824-St10_" weight="0.124688" />
    <edge id="3389" source="CGGCCGATTTCGG" target="MHB-0130-20110824-St10_" weight="0.187032" />
    <edge id="3390" source="CGACCACCGTCGG" target="MHB-0130-20110824-St10_" weight="0.062344" />
    <edge id="3391" source="CGGCCACTGTCGG" target="MHB-0130-20110824-St10_" weight="0.062344" />
    <edge id="3392" source="CGGCCACCGCCGG" target="MHB-0130-20110824-St10_" weight="0.124688" />
    <edge id="3393" source="CGTTTGTTAACGG" target="MHB-0130-20110824-St10_" weight="0.062344" />
    <edge id="3394" source="CGGCCGATTTCAG" target="MHB-0130-20110824-St10_" weight="0.062344" />
    <edge id="3395" source="CGTCCTCCGACAG" target="MHB-0130-20110824-St10_" weight="0.124688" />
    <edge id="3396" source="CTCTTTCTGGCGG" target="MHB-0130-20110824-St10_" weight="0.311721" />
    <edge id="3397" source="CGGCCACCGCCAG" target="MHB-0130-20110824-St10_" weight="0.062344" />
    <edge id="3398" source="CGTCCTCCGACGG" target="MHB-0130-20110824-St10_" weight="0.187032" />
    <edge id="3399" source="CGCTTACTGGCAG" target="MHB-0130-20110824-St10_" weight="0.124688" />
    <edge id="3400" source="CACTTACTGGCAG" target="MHB-0130-20110824-St10_" weight="0.062344" />
    <edge id="3401" source="CGGCTTCCGTCGG" target="MHB-0130-20110824-St10_" weight="0.062344" />
    <edge id="3402" source="CGGCCATTATCAG" target="MHB-0131-20110824-St11_" weight="0.159109" />
    <edge id="3403" source="CCGAGATCATCAG" target="MHB-0131-20110824-St11_" weight="2.665076" />
    <edge id="3404" source="CGGCCACCGTCAG" target="MHB-0131-20110824-St11_" weight="10.859189" />
    <edge id="3405" source="CGGCCACCGTCGG" target="MHB-0131-20110824-St11_" weight="15.672235" />
    <edge id="3406" source="TGGCCACCGTCAA" target="MHB-0131-20110824-St11_" weight="0.357995" />
    <edge id="3407" source="CTCTTACTGGCAG" target="MHB-0131-20110824-St11_" weight="0.397772" />
    <edge id="3408" source="CGCTTTCTGGCAG" target="MHB-0131-20110824-St11_" weight="0.159109" />
    <edge id="3409" source="CGTTTTCTGGCAG" target="MHB-0131-20110824-St11_" weight="0.039777" />
    <edge id="3410" source="CGTCCACCGACGG" target="MHB-0131-20110824-St11_" weight="0.039777" />
    <edge id="3411" source="TGGCCACCGTCAG" target="MHB-0131-20110824-St11_" weight="0.039777" />
    <edge id="3412" source="CTCTTTCTGGCAG" target="MHB-0131-20110824-St11_" weight="68.019093" />
    <edge id="3413" source="CGGCCATCATCGG" target="MHB-0131-20110824-St11_" weight="0.039777" />
    <edge id="3414" source="TCGCCACCGTCAA" target="MHB-0131-20110824-St11_" weight="0.039777" />
    <edge id="3415" source="CGGCCATTATCGG" target="MHB-0131-20110824-St11_" weight="0.039777" />
    <edge id="3416" source="CCGCTTTTATCAG" target="MHB-0131-20110824-St11_" weight="0.039777" />
    <edge id="3417" source="TCGCTTCCGTCAA" target="MHB-0131-20110824-St11_" weight="0.119332" />
    <edge id="3418" source="CGTCCACCGACAG" target="MHB-0131-20110824-St11_" weight="0.039777" />
    <edge id="3419" source="TGGCCACCGTCGA" target="MHB-0131-20110824-St11_" weight="0.278441" />
    <edge id="3420" source="CGGCCATCGTCAG" target="MHB-0131-20110824-St11_" weight="0.079554" />
    <edge id="3421" source="CGGCCGATTTCAG" target="MHB-0131-20110824-St11_" weight="0.079554" />
    <edge id="3422" source="CTCTTTCTGGCGG" target="MHB-0131-20110824-St11_" weight="0.397772" />
    <edge id="3423" source="CGGCCACCGCCAG" target="MHB-0131-20110824-St11_" weight="0.039777" />
    <edge id="3424" source="CCGAGGTCATCAG" target="MHB-0131-20110824-St11_" weight="0.039777" />
    <edge id="3425" source="CGGCCACCGTAGG" target="MHB-0131-20110824-St11_" weight="0.039777" />
    <edge id="3426" source="CGGCTACCGTCGG" target="MHB-0131-20110824-St11_" weight="0.079554" />
    <edge id="3427" source="TGTCCACCGACAA" target="MHB-0131-20110824-St11_" weight="0.079554" />
    <edge id="3428" source="CGGTTTCTGCCAG" target="MHB-0131-20110824-St11_" weight="0.079554" />
    <edge id="3429" source="CTCTTTCTGGGCA" target="MHB-0131-20110824-St11_" weight="0.079554" />
    <edge id="3430" source="CCGAGATCATCAG" target="MHB-0132-20110824-St12_" weight="0.950475" />
    <edge id="3431" source="CGGCCACCGTCAG" target="MHB-0132-20110824-St12_" weight="7.353677" />
    <edge id="3432" source="CGGCCACCGTCGG" target="MHB-0132-20110824-St12_" weight="10.505253" />
    <edge id="3433" source="TGGCCACCGTCAA" target="MHB-0132-20110824-St12_" weight="0.550275" />
    <edge id="3434" source="CTCTTACTGGCAG" target="MHB-0132-20110824-St12_" weight="0.100050" />
    <edge id="3435" source="CGCTTTCTGGCAG" target="MHB-0132-20110824-St12_" weight="0.100050" />
    <edge id="3436" source="CTCTTTCTGGCAG" target="MHB-0132-20110824-St12_" weight="79.189595" />
    <edge id="3437" source="CGGCCATCATCGG" target="MHB-0132-20110824-St12_" weight="0.250125" />
    <edge id="3438" source="CCCTTACTGGCAG" target="MHB-0132-20110824-St12_" weight="0.100050" />
    <edge id="3439" source="TCGCCACCGTCAA" target="MHB-0132-20110824-St12_" weight="0.200100" />
    <edge id="3440" source="CCGCTTTTATCAG" target="MHB-0132-20110824-St12_" weight="0.100050" />
    <edge id="3441" source="TCGCTTCCGTCAA" target="MHB-0132-20110824-St12_" weight="0.050025" />
    <edge id="3442" source="CGGCCGATTTCGG" target="MHB-0132-20110824-St12_" weight="0.050025" />
    <edge id="3443" source="TGGCCACCGTCGA" target="MHB-0132-20110824-St12_" weight="0.050025" />
    <edge id="3444" source="CGGCCGATTTCAG" target="MHB-0132-20110824-St12_" weight="0.050025" />
    <edge id="3445" source="CTCTTTCTGGCGG" target="MHB-0132-20110824-St12_" weight="0.250125" />
    <edge id="3446" source="CGGTTTCTGCCAG" target="MHB-0132-20110824-St12_" weight="0.100050" />
    <edge id="3447" source="TGGCCATCATAGA" target="MHB-0132-20110824-St12_" weight="0.050025" />
    <edge id="3448" source="CGGCCATTATCAG" target="MHB-0133-20110824-St13_" weight="0.192123" />
    <edge id="3449" source="CCGAGATCATCAG" target="MHB-0133-20110824-St13_" weight="7.588857" />
    <edge id="3450" source="CGGCCACCGTCAG" target="MHB-0133-20110824-St13_" weight="13.160423" />
    <edge id="3451" source="CGGCCACCGTCGG" target="MHB-0133-20110824-St13_" weight="21.709894" />
    <edge id="3452" source="TGGCCACCGTCAA" target="MHB-0133-20110824-St13_" weight="6.147935" />
    <edge id="3453" source="CTCTTACTGGCAG" target="MHB-0133-20110824-St13_" weight="0.960615" />
    <edge id="3454" source="CGCTTTCTGGCAG" target="MHB-0133-20110824-St13_" weight="0.576369" />
    <edge id="3455" source="CGTCCACCGACGG" target="MHB-0133-20110824-St13_" weight="0.480307" />
    <edge id="3456" source="TGGCCACCGTCAG" target="MHB-0133-20110824-St13_" weight="0.480307" />
    <edge id="3457" source="CTCTTTCTGGCAG" target="MHB-0133-20110824-St13_" weight="42.747358" />
    <edge id="3458" source="CGGCCATCATCGG" target="MHB-0133-20110824-St13_" weight="0.096061" />
    <edge id="3459" source="CCCTTACTGGCAG" target="MHB-0133-20110824-St13_" weight="0.576369" />
    <edge id="3460" source="TCGCCACCGTCAA" target="MHB-0133-20110824-St13_" weight="0.096061" />
    <edge id="3461" source="CGGCCATTATCGG" target="MHB-0133-20110824-St13_" weight="0.384246" />
    <edge id="3462" source="CCGCTTTTATCAG" target="MHB-0133-20110824-St13_" weight="0.864553" />
    <edge id="3463" source="TCGCTTCCGTCAA" target="MHB-0133-20110824-St13_" weight="0.192123" />
    <edge id="3464" source="CGGCCGATTTCGG" target="MHB-0133-20110824-St13_" weight="0.768492" />
    <edge id="3465" source="CGTCCACCGACAG" target="MHB-0133-20110824-St13_" weight="0.192123" />
    <edge id="3466" source="CGACCACCGTCGG" target="MHB-0133-20110824-St13_" weight="0.096061" />
    <edge id="3467" source="TGGCCACCGTCGA" target="MHB-0133-20110824-St13_" weight="0.768492" />
    <edge id="3468" source="CGGCCACCGCCGG" target="MHB-0133-20110824-St13_" weight="0.096061" />
    <edge id="3469" source="CGTCCTCCGACAG" target="MHB-0133-20110824-St13_" weight="0.096061" />
    <edge id="3470" source="CTCTTTCTGGCGG" target="MHB-0133-20110824-St13_" weight="0.192123" />
    <edge id="3471" source="CGGCCACCGCCAG" target="MHB-0133-20110824-St13_" weight="0.096061" />
    <edge id="3472" source="CCGAGATCACCAG" target="MHB-0133-20110824-St13_" weight="0.096061" />
    <edge id="3473" source="CCGAGATCGTCAG" target="MHB-0133-20110824-St13_" weight="0.096061" />
    <edge id="3474" source="CGTCCTCCGACGG" target="MHB-0133-20110824-St13_" weight="0.384246" />
    <edge id="3475" source="CGGCCACCGTCTG" target="MHB-0133-20110824-St13_" weight="0.096061" />
    <edge id="3476" source="CGGCCACCGTCCA" target="MHB-0133-20110824-St13_" weight="0.096061" />
    <edge id="3477" source="TGGCCATCATAGA" target="MHB-0133-20110824-St13_" weight="0.096061" />
    <edge id="3478" source="CGTCCATCAACGG" target="MHB-0133-20110824-St13_" weight="0.576369" />
    <edge id="3479" source="CGGCCATTATCAG" target="MHB-0137-20110824-St17_" weight="0.603774" />
    <edge id="3480" source="CCGAGATCATCAG" target="MHB-0137-20110824-St17_" weight="28.905660" />
    <edge id="3481" source="CGGCCACCGTCAG" target="MHB-0137-20110824-St17_" weight="7.320755" />
    <edge id="3482" source="CGTCTACCGACAG" target="MHB-0137-20110824-St17_" weight="0.150943" />
    <edge id="3483" source="CGGCCACCGTCGG" target="MHB-0137-20110824-St17_" weight="28.905660" />
    <edge id="3484" source="TGGCCACCGTCAA" target="MHB-0137-20110824-St17_" weight="1.433962" />
    <edge id="3485" source="CTCTTACTGGCAG" target="MHB-0137-20110824-St17_" weight="2.943396" />
    <edge id="3486" source="CGTCTACCGACGG" target="MHB-0137-20110824-St17_" weight="0.150943" />
    <edge id="3487" source="CGCTTTCTGGCAG" target="MHB-0137-20110824-St17_" weight="1.660377" />
    <edge id="3488" source="CGTTTTCTGGCAG" target="MHB-0137-20110824-St17_" weight="0.301887" />
    <edge id="3489" source="CGTCCACCGACGG" target="MHB-0137-20110824-St17_" weight="0.603774" />
    <edge id="3490" source="CTCTTTCTGGCAG" target="MHB-0137-20110824-St17_" weight="18.716981" />
    <edge id="3491" source="CGGCCATCATCGG" target="MHB-0137-20110824-St17_" weight="0.528302" />
    <edge id="3492" source="TCGCCACCGTCAA" target="MHB-0137-20110824-St17_" weight="0.452830" />
    <edge id="3493" source="CGGCCATTATCGG" target="MHB-0137-20110824-St17_" weight="0.528302" />
    <edge id="3494" source="CCGCTTTTATCAG" target="MHB-0137-20110824-St17_" weight="2.113208" />
    <edge id="3495" source="TCGCTTCCGTCAA" target="MHB-0137-20110824-St17_" weight="0.301887" />
    <edge id="3496" source="CGGCCGATTTCGG" target="MHB-0137-20110824-St17_" weight="0.301887" />
    <edge id="3497" source="CGTCCACCGACAG" target="MHB-0137-20110824-St17_" weight="0.377358" />
    <edge id="3498" source="CGGCCACTGTCGG" target="MHB-0137-20110824-St17_" weight="0.075472" />
    <edge id="3499" source="TGGCCACCGTCGA" target="MHB-0137-20110824-St17_" weight="0.226415" />
    <edge id="3500" source="CGGCCACCGCCGG" target="MHB-0137-20110824-St17_" weight="0.301887" />
    <edge id="3501" source="CGCTTTCCGGCAG" target="MHB-0137-20110824-St17_" weight="0.301887" />
    <edge id="3502" source="CCGGGATCATCAG" target="MHB-0137-20110824-St17_" weight="0.150943" />
    <edge id="3503" source="CGTCCTCCGACAG" target="MHB-0137-20110824-St17_" weight="0.226415" />
    <edge id="3504" source="CGGCCACCGCCAG" target="MHB-0137-20110824-St17_" weight="0.075472" />
    <edge id="3505" source="CCGAGGTCATCAG" target="MHB-0137-20110824-St17_" weight="0.150943" />
    <edge id="3506" source="CCGAGATCACCAG" target="MHB-0137-20110824-St17_" weight="0.150943" />
    <edge id="3507" source="CCGAGATCGTCAG" target="MHB-0137-20110824-St17_" weight="0.150943" />
    <edge id="3508" source="CGTCCACCGAAGG" target="MHB-0137-20110824-St17_" weight="0.075472" />
    <edge id="3509" source="CGTCCTCCGACGG" target="MHB-0137-20110824-St17_" weight="0.150943" />
    <edge id="3510" source="CCGAGATCATCGG" target="MHB-0137-20110824-St17_" weight="0.075472" />
    <edge id="3511" source="CGCTTACTGGCAG" target="MHB-0137-20110824-St17_" weight="0.075472" />
    <edge id="3512" source="CGGCCACCGTCGT" target="MHB-0137-20110824-St17_" weight="0.075472" />
    <edge id="3513" source="CGCTTTCTGGCAA" target="MHB-0137-20110824-St17_" weight="0.075472" />
    <edge id="3514" source="CGTCTGCCGACAG" target="MHB-0137-20110824-St17_" weight="0.150943" />
    <edge id="3515" source="CGACATCTGGCAG" target="MHB-0137-20110824-St17_" weight="0.150943" />
    <edge id="3516" source="CGGTTTCTGCCAG" target="MHB-0137-20110824-St17_" weight="0.075472" />
    <edge id="3517" source="TGGCCATCATAGA" target="MHB-0137-20110824-St17_" weight="0.679245" />
    <edge id="3518" source="CGGCTTCCGTCGG" target="MHB-0137-20110824-St17_" weight="0.150943" />
    <edge id="3519" source="CGTCCATCAACGG" target="MHB-0137-20110824-St17_" weight="0.150943" />
    <edge id="3520" source="CGGCCATTATCAG" target="MHB-0149-20111107-St12_" weight="0.085470" />
    <edge id="3521" source="CCGAGATCATCAG" target="MHB-0149-20111107-St12_" weight="2.649573" />
    <edge id="3522" source="CGGCCACCGTCAG" target="MHB-0149-20111107-St12_" weight="18.205128" />
    <edge id="3523" source="CGGCCACCGTCGG" target="MHB-0149-20111107-St12_" weight="44.102564" />
    <edge id="3524" source="TGGCCACCGTCAA" target="MHB-0149-20111107-St12_" weight="9.487179" />
    <edge id="3525" source="CGCTTTCTGGCAG" target="MHB-0149-20111107-St12_" weight="0.341880" />
    <edge id="3526" source="CGTCCACCGACGG" target="MHB-0149-20111107-St12_" weight="0.170940" />
    <edge id="3527" source="TGGCCACCGTCAG" target="MHB-0149-20111107-St12_" weight="0.427350" />
    <edge id="3528" source="CTCTTTCTGGCAG" target="MHB-0149-20111107-St12_" weight="0.170940" />
    <edge id="3529" source="CGGCCATCATCGG" target="MHB-0149-20111107-St12_" weight="1.025641" />
    <edge id="3530" source="TCGCCACCGTCAA" target="MHB-0149-20111107-St12_" weight="1.282051" />
    <edge id="3531" source="CGGCCATTATCGG" target="MHB-0149-20111107-St12_" weight="0.427350" />
    <edge id="3532" source="CGGCCGATTTCGG" target="MHB-0149-20111107-St12_" weight="0.170940" />
    <edge id="3533" source="CGTCCACCGACAG" target="MHB-0149-20111107-St12_" weight="0.940171" />
    <edge id="3534" source="CGACCACCGTCGG" target="MHB-0149-20111107-St12_" weight="0.170940" />
    <edge id="3535" source="TGGCCACCGTCGA" target="MHB-0149-20111107-St12_" weight="8.547009" />
    <edge id="3536" source="CGGCCACCGCCGG" target="MHB-0149-20111107-St12_" weight="0.341880" />
    <edge id="3537" source="CGGCCATCGTCAG" target="MHB-0149-20111107-St12_" weight="0.085470" />
    <edge id="3538" source="CGCTTTCCGGCAG" target="MHB-0149-20111107-St12_" weight="0.085470" />
    <edge id="3539" source="CGTTTGTTAACGG" target="MHB-0149-20111107-St12_" weight="0.341880" />
    <edge id="3540" source="CGGCCGATTTCAG" target="MHB-0149-20111107-St12_" weight="0.085470" />
    <edge id="3541" source="CGGCCATCGTCGG" target="MHB-0149-20111107-St12_" weight="9.316239" />
    <edge id="3542" source="AGGCCACCGTCGG" target="MHB-0149-20111107-St12_" weight="0.085470" />
    <edge id="3543" source="CGACATCTGGCAG" target="MHB-0149-20111107-St12_" weight="0.085470" />
    <edge id="3544" source="TGTCCACCGACAA" target="MHB-0149-20111107-St12_" weight="1.196581" />
    <edge id="3545" source="CACTTACTGGCAG" target="MHB-0149-20111107-St12_" weight="0.085470" />
    <edge id="3546" source="CGTCCATCAACGG" target="MHB-0149-20111107-St12_" weight="0.085470" />
    <edge id="3547" source="CGGCCATTATCAG" target="MPA-0001-20120413_" weight="1.185632" />
    <edge id="3548" source="CCGAGATCATCAG" target="MPA-0001-20120413_" weight="0.035167" />
    <edge id="3549" source="CGGCCACCGTCAG" target="MPA-0001-20120413_" weight="36.819894" />
    <edge id="3550" source="CGGCCACCGTCGG" target="MPA-0001-20120413_" weight="13.946245" />
    <edge id="3551" source="TGGCCACCGTCAA" target="MPA-0001-20120413_" weight="0.929415" />
    <edge id="3552" source="CTCTTACTGGCAG" target="MPA-0001-20120413_" weight="0.035167" />
    <edge id="3553" source="CGCTTTCTGGCAG" target="MPA-0001-20120413_" weight="0.286360" />
    <edge id="3554" source="CGGCCATCATCAG" target="MPA-0001-20120413_" weight="1.451897" />
    <edge id="3555" source="CGTTTTCTGGCAG" target="MPA-0001-20120413_" weight="27.194172" />
    <edge id="3556" source="CGTCCACCGACGG" target="MPA-0001-20120413_" weight="8.500377" />
    <edge id="3557" source="TGGCCACCGTCAG" target="MPA-0001-20120413_" weight="0.070334" />
    <edge id="3558" source="CTCTTTCTGGCAG" target="MPA-0001-20120413_" weight="0.025119" />
    <edge id="3559" source="CGGCCATCATCGG" target="MPA-0001-20120413_" weight="2.225571" />
    <edge id="3560" source="CCCTTACTGGCAG" target="MPA-0001-20120413_" weight="0.005024" />
    <edge id="3561" source="TCGCCACCGTCAA" target="MPA-0001-20120413_" weight="5.385582" />
    <edge id="3562" source="CGGCCATTATCGG" target="MPA-0001-20120413_" weight="0.020095" />
    <edge id="3563" source="CGGCCATTGTCAG" target="MPA-0001-20120413_" weight="0.010048" />
    <edge id="3564" source="TCGCTTCCGTCAA" target="MPA-0001-20120413_" weight="0.281336" />
    <edge id="3565" source="CGACCACCGTCGG" target="MPA-0001-20120413_" weight="0.015072" />
    <edge id="3566" source="CGGCCACTGTCGG" target="MPA-0001-20120413_" weight="0.010048" />
    <edge id="3567" source="TGGCCACCGTCGA" target="MPA-0001-20120413_" weight="0.025119" />
    <edge id="3568" source="CGGCCACCGCCGG" target="MPA-0001-20120413_" weight="0.010048" />
    <edge id="3569" source="TGGCCATCATCAA" target="MPA-0001-20120413_" weight="0.688269" />
    <edge id="3570" source="CGGCCATCGTCAG" target="MPA-0001-20120413_" weight="0.452148" />
    <edge id="3571" source="CGCTTTCCGGCAG" target="MPA-0001-20120413_" weight="0.005024" />
    <edge id="3572" source="CGGCCATCACCGG" target="MPA-0001-20120413_" weight="0.205978" />
    <edge id="3573" source="CGGTCGCCGTCAG" target="MPA-0001-20120413_" weight="0.035167" />
    <edge id="3574" source="CGTTTGTTAACGG" target="MPA-0001-20120413_" weight="0.020095" />
    <edge id="3575" source="CGGCCACCGCCAG" target="MPA-0001-20120413_" weight="0.070334" />
    <edge id="3576" source="CGGCCATCGTCGG" target="MPA-0001-20120413_" weight="0.010048" />
    <edge id="3577" source="CGCTTTCTGACAG" target="MPA-0001-20120413_" weight="0.010048" />
    <edge id="3578" source="CGTCCACCGTCGG" target="MPA-0001-20120413_" weight="0.015072" />
    <edge id="3579" source="CGGCCACCGTCAT" target="MPA-0001-20120413_" weight="0.005024" />
    <edge id="3580" source="CGCTTTCTGGGCA" target="MPA-0001-20120413_" weight="0.010048" />
    <edge id="3581" source="TCGCCACCGCCAA" target="MPA-0001-20120413_" weight="0.005024" />
    <edge id="3582" source="CCGAGATCATCAG" target="MPA-0025-20120426-Bv6_" weight="0.015148" />
    <edge id="3583" source="CGGCCACCGTCAG" target="MPA-0025-20120426-Bv6_" weight="46.945062" />
    <edge id="3584" source="CGGCCACCGTCGG" target="MPA-0025-20120426-Bv6_" weight="32.023834" />
    <edge id="3585" source="TGGCCACCGTCAA" target="MPA-0025-20120426-Bv6_" weight="0.005049" />
    <edge id="3586" source="CGCTTTCTGGCAG" target="MPA-0025-20120426-Bv6_" weight="0.075742" />
    <edge id="3587" source="CGGCCATCATCAG" target="MPA-0025-20120426-Bv6_" weight="3.701272" />
    <edge id="3588" source="CGTTTTCTGGCAG" target="MPA-0025-20120426-Bv6_" weight="1.368410" />
    <edge id="3589" source="CGTCCACCGACGG" target="MPA-0025-20120426-Bv6_" weight="0.166633" />
    <edge id="3590" source="TGGCCACCGTCAG" target="MPA-0025-20120426-Bv6_" weight="0.020198" />
    <edge id="3591" source="CGGCCATCATCGG" target="MPA-0025-20120426-Bv6_" weight="1.232074" />
    <edge id="3592" source="TCGCCACCGTCAA" target="MPA-0025-20120426-Bv6_" weight="0.515047" />
    <edge id="3593" source="CGGCCATTATCGG" target="MPA-0025-20120426-Bv6_" weight="0.035346" />
    <edge id="3594" source="CCGCTTTTATCAG" target="MPA-0025-20120426-Bv6_" weight="0.005049" />
    <edge id="3595" source="TCGCTTCCGTCAA" target="MPA-0025-20120426-Bv6_" weight="13.022622" />
    <edge id="3596" source="CGGTCATCATCGG" target="MPA-0025-20120426-Bv6_" weight="0.005049" />
    <edge id="3597" source="CGTCCACCGACAG" target="MPA-0025-20120426-Bv6_" weight="0.095940" />
    <edge id="3598" source="CGACCACCGTCGG" target="MPA-0025-20120426-Bv6_" weight="0.070693" />
    <edge id="3599" source="CGGCCACTGTCGG" target="MPA-0025-20120426-Bv6_" weight="0.030297" />
    <edge id="3600" source="TGGCCACCGTCGA" target="MPA-0025-20120426-Bv6_" weight="0.080792" />
    <edge id="3601" source="CGGCCACCGCCGG" target="MPA-0025-20120426-Bv6_" weight="0.055544" />
    <edge id="3602" source="TGGCCATCATCAA" target="MPA-0025-20120426-Bv6_" weight="0.010099" />
    <edge id="3603" source="CGGCCATCGTCAG" target="MPA-0025-20120426-Bv6_" weight="0.156534" />
    <edge id="3604" source="CGCTTTCCGGCAG" target="MPA-0025-20120426-Bv6_" weight="0.010099" />
    <edge id="3605" source="CGGCCATCACCGG" target="MPA-0025-20120426-Bv6_" weight="0.035346" />
    <edge id="3606" source="CGGTCGCCGTCAG" target="MPA-0025-20120426-Bv6_" weight="0.050495" />
    <edge id="3607" source="CGTTTGTTAACGG" target="MPA-0025-20120426-Bv6_" weight="0.075742" />
    <edge id="3608" source="CGGCCGATTTCAG" target="MPA-0025-20120426-Bv6_" weight="0.005049" />
    <edge id="3609" source="CGGCCACCGCCAG" target="MPA-0025-20120426-Bv6_" weight="0.050495" />
    <edge id="3610" source="CGGCCATCGTCGG" target="MPA-0025-20120426-Bv6_" weight="0.045445" />
    <edge id="3611" source="CGCTTTCTGACAG" target="MPA-0025-20120426-Bv6_" weight="0.030297" />
    <edge id="3612" source="CGGCCACCGTAGG" target="MPA-0025-20120426-Bv6_" weight="0.005049" />
    <edge id="3613" source="CGTCCACCGTCGG" target="MPA-0025-20120426-Bv6_" weight="0.015148" />
    <edge id="3614" source="CGCTTACTGGCAG" target="MPA-0025-20120426-Bv6_" weight="0.015148" />
    <edge id="3615" source="CGGCCACCGTCGT" target="MPA-0025-20120426-Bv6_" weight="0.010099" />
    <edge id="3616" source="CGGCTACCGTCGG" target="MPA-0025-20120426-Bv6_" weight="0.015148" />
    <edge id="3617" source="CGGCCATTATCAG" target="MPA-0041-20120501_" weight="0.302404" />
    <edge id="3618" source="CCGAGATCATCAG" target="MPA-0041-20120501_" weight="1.108815" />
    <edge id="3619" source="CGGCCACCGTCAG" target="MPA-0041-20120501_" weight="70.661761" />
    <edge id="3620" source="CGTCTACCGACAG" target="MPA-0041-20120501_" weight="0.221763" />
    <edge id="3621" source="CGGCCACCGTCGG" target="MPA-0041-20120501_" weight="10.861348" />
    <edge id="3622" source="TGGCCACCGTCAA" target="MPA-0041-20120501_" weight="0.060481" />
    <edge id="3623" source="CTCTTACTGGCAG" target="MPA-0041-20120501_" weight="0.065521" />
    <edge id="3624" source="CGTCTACCGACGG" target="MPA-0041-20120501_" weight="0.060481" />
    <edge id="3625" source="CGCCTACCGACAG" target="MPA-0041-20120501_" weight="0.005040" />
    <edge id="3626" source="CGGCCATCATCAG" target="MPA-0041-20120501_" weight="1.496900" />
    <edge id="3627" source="CGTTTTCTGGCAG" target="MPA-0041-20120501_" weight="0.005040" />
    <edge id="3628" source="CGTCCACCGACGG" target="MPA-0041-20120501_" weight="0.075601" />
    <edge id="3629" source="TGGCCACCGTCAG" target="MPA-0041-20120501_" weight="0.035280" />
    <edge id="3630" source="CTCTTTCTGGCAG" target="MPA-0041-20120501_" weight="0.005040" />
    <edge id="3631" source="CGGCCATCATCGG" target="MPA-0041-20120501_" weight="0.493927" />
    <edge id="3632" source="TCGCCACCGTCAA" target="MPA-0041-20120501_" weight="13.648506" />
    <edge id="3633" source="CGGCCATTATCGG" target="MPA-0041-20120501_" weight="0.015120" />
    <edge id="3634" source="CGGCCATTGTCAG" target="MPA-0041-20120501_" weight="0.015120" />
    <edge id="3635" source="TCGCTTCCGTCAA" target="MPA-0041-20120501_" weight="0.055441" />
    <edge id="3636" source="CGGTCATCATCGG" target="MPA-0041-20120501_" weight="0.005040" />
    <edge id="3637" source="CGACCACCGTCGG" target="MPA-0041-20120501_" weight="0.025200" />
    <edge id="3638" source="CGGCCACTGTCGG" target="MPA-0041-20120501_" weight="0.005040" />
    <edge id="3639" source="TGGCCACCGTCGA" target="MPA-0041-20120501_" weight="0.040321" />
    <edge id="3640" source="CGGCCACCGCCGG" target="MPA-0041-20120501_" weight="0.035280" />
    <edge id="3641" source="TGGCCATCATCAA" target="MPA-0041-20120501_" weight="0.025200" />
    <edge id="3642" source="CGGCCATCGTCAG" target="MPA-0041-20120501_" weight="0.287284" />
    <edge id="3643" source="CGGCCATCACCGG" target="MPA-0041-20120501_" weight="0.105841" />
    <edge id="3644" source="CGGTCGCCGTCAG" target="MPA-0041-20120501_" weight="0.010080" />
    <edge id="3645" source="CGTTTGTTAACGG" target="MPA-0041-20120501_" weight="0.040321" />
    <edge id="3646" source="CGGCCGATTTCAG" target="MPA-0041-20120501_" weight="0.010080" />
    <edge id="3647" source="CGGCCACCGCCAG" target="MPA-0041-20120501_" weight="0.131042" />
    <edge id="3648" source="CGGCCATCGTCGG" target="MPA-0041-20120501_" weight="0.030240" />
    <edge id="3649" source="CGGCCACCGTAGG" target="MPA-0041-20120501_" weight="0.005040" />
    <edge id="3650" source="CGTCCACCGAAGG" target="MPA-0041-20120501_" weight="0.005040" />
    <edge id="3651" source="CGGCCATTATCAA" target="MPA-0041-20120501_" weight="0.005040" />
    <edge id="3652" source="CGGCTACCGTCGG" target="MPA-0041-20120501_" weight="0.015120" />
    <edge id="3653" source="TGGCCATCATAGA" target="MPA-0041-20120501_" weight="0.005040" />
    <edge id="3654" source="TCGCCACCGCCAA" target="MPA-0041-20120501_" weight="0.020160" />
    <edge id="3655" source="CGGCCACCGTCAG" target="MPA-0044-20120501-Bv6_" weight="59.335451" />
    <edge id="3656" source="CGGCCACCGTCGG" target="MPA-0044-20120501-Bv6_" weight="31.714819" />
    <edge id="3657" source="TGGCCACCGTCAA" target="MPA-0044-20120501-Bv6_" weight="0.040337" />
    <edge id="3658" source="CGCTTTCTGGCAG" target="MPA-0044-20120501-Bv6_" weight="0.005042" />
    <edge id="3659" source="CGGCCATCATCAG" target="MPA-0044-20120501-Bv6_" weight="4.215197" />
    <edge id="3660" source="CGTCCACCGACGG" target="MPA-0044-20120501-Bv6_" weight="0.186558" />
    <edge id="3661" source="TGGCCACCGTCAG" target="MPA-0044-20120501-Bv6_" weight="0.065547" />
    <edge id="3662" source="CGGCCATCATCGG" target="MPA-0044-20120501-Bv6_" weight="1.734483" />
    <edge id="3663" source="TCGCCACCGTCAA" target="MPA-0044-20120501-Bv6_" weight="1.754651" />
    <edge id="3664" source="CGGCCATTATCGG" target="MPA-0044-20120501-Bv6_" weight="0.005042" />
    <edge id="3665" source="TCGCTTCCGTCAA" target="MPA-0044-20120501-Bv6_" weight="0.085716" />
    <edge id="3666" source="CGGTCATCATCGG" target="MPA-0044-20120501-Bv6_" weight="0.005042" />
    <edge id="3667" source="CGTCCACCGACAG" target="MPA-0044-20120501-Bv6_" weight="0.005042" />
    <edge id="3668" source="CGACCACCGTCGG" target="MPA-0044-20120501-Bv6_" weight="0.110926" />
    <edge id="3669" source="CGGCCACTGTCGG" target="MPA-0044-20120501-Bv6_" weight="0.010084" />
    <edge id="3670" source="TGGCCACCGTCGA" target="MPA-0044-20120501-Bv6_" weight="0.030253" />
    <edge id="3671" source="CGGCCACCGCCGG" target="MPA-0044-20120501-Bv6_" weight="0.060505" />
    <edge id="3672" source="TGGCCATCATCAA" target="MPA-0044-20120501-Bv6_" weight="0.005042" />
    <edge id="3673" source="CGGCCATCGTCAG" target="MPA-0044-20120501-Bv6_" weight="0.242021" />
    <edge id="3674" source="CGGCCATCACCGG" target="MPA-0044-20120501-Bv6_" weight="0.055463" />
    <edge id="3675" source="CGGTCGCCGTCAG" target="MPA-0044-20120501-Bv6_" weight="0.025211" />
    <edge id="3676" source="CGTTTGTTAACGG" target="MPA-0044-20120501-Bv6_" weight="0.020168" />
    <edge id="3677" source="CGGCCACCGCCAG" target="MPA-0044-20120501-Bv6_" weight="0.186558" />
    <edge id="3678" source="CGGCCATCGTCGG" target="MPA-0044-20120501-Bv6_" weight="0.045379" />
    <edge id="3679" source="CGCTTTCTGACAG" target="MPA-0044-20120501-Bv6_" weight="0.005042" />
    <edge id="3680" source="CGGCCACCGTAGG" target="MPA-0044-20120501-Bv6_" weight="0.005042" />
    <edge id="3681" source="CGTCCACCGTCGG" target="MPA-0044-20120501-Bv6_" weight="0.010084" />
    <edge id="3682" source="CTGCCACCGTCGG" target="MPA-0044-20120501-Bv6_" weight="0.015126" />
    <edge id="3683" source="CGGCTACCGTCGG" target="MPA-0044-20120501-Bv6_" weight="0.010084" />
    <edge id="3684" source="TCGCCACCGCCAA" target="MPA-0044-20120501-Bv6_" weight="0.010084" />
    <edge id="3685" source="CGGCCATTATCAG" target="MPA-0054-20120507_" weight="0.020145" />
    <edge id="3686" source="CGGCCACCGTCAG" target="MPA-0054-20120507_" weight="57.937147" />
    <edge id="3687" source="CGGCCACCGTCGG" target="MPA-0054-20120507_" weight="32.569500" />
    <edge id="3688" source="TGGCCACCGTCAA" target="MPA-0054-20120507_" weight="0.141015" />
    <edge id="3689" source="CGTCTACCGACGG" target="MPA-0054-20120507_" weight="0.005036" />
    <edge id="3690" source="CGCTTTCTGGCAG" target="MPA-0054-20120507_" weight="0.025181" />
    <edge id="3691" source="CGGCCATCATCAG" target="MPA-0054-20120507_" weight="4.406728" />
    <edge id="3692" source="CGTTTTCTGGCAG" target="MPA-0054-20120507_" weight="0.005036" />
    <edge id="3693" source="CGTCCACCGACGG" target="MPA-0054-20120507_" weight="0.992143" />
    <edge id="3694" source="TGGCCACCGTCAG" target="MPA-0054-20120507_" weight="0.040290" />
    <edge id="3695" source="CTCTTTCTGGCAG" target="MPA-0054-20120507_" weight="0.010073" />
    <edge id="3696" source="CGGCCATCATCGG" target="MPA-0054-20120507_" weight="2.215955" />
    <edge id="3697" source="TCGCCACCGTCAA" target="MPA-0054-20120507_" weight="0.428082" />
    <edge id="3698" source="CGGCCATTATCGG" target="MPA-0054-20120507_" weight="0.035254" />
    <edge id="3699" source="TCGCTTCCGTCAA" target="MPA-0054-20120507_" weight="0.005036" />
    <edge id="3700" source="CGGTCATCATCGG" target="MPA-0054-20120507_" weight="0.095689" />
    <edge id="3701" source="CGTCCACCGACAG" target="MPA-0054-20120507_" weight="0.070508" />
    <edge id="3702" source="CGACCACCGTCGG" target="MPA-0054-20120507_" weight="0.105761" />
    <edge id="3703" source="CGGCCACTGTCGG" target="MPA-0054-20120507_" weight="0.020145" />
    <edge id="3704" source="TGGCCACCGTCGA" target="MPA-0054-20120507_" weight="0.171233" />
    <edge id="3705" source="CGGCCACCGCCGG" target="MPA-0054-20120507_" weight="0.095689" />
    <edge id="3706" source="TGGCCATCATCAA" target="MPA-0054-20120507_" weight="0.050363" />
    <edge id="3707" source="CGGCCATCGTCAG" target="MPA-0054-20120507_" weight="0.176269" />
    <edge id="3708" source="CGCTTTCCGGCAG" target="MPA-0054-20120507_" weight="0.005036" />
    <edge id="3709" source="CGGCCATCACCGG" target="MPA-0054-20120507_" weight="0.030218" />
    <edge id="3710" source="CGGTCGCCGTCAG" target="MPA-0054-20120507_" weight="0.005036" />
    <edge id="3711" source="CGTTTGTTAACGG" target="MPA-0054-20120507_" weight="0.035254" />
    <edge id="3712" source="CGGCCGATTTCAG" target="MPA-0054-20120507_" weight="0.020145" />
    <edge id="3713" source="CGGCCACCGCCAG" target="MPA-0054-20120507_" weight="0.125907" />
    <edge id="3714" source="CGGCCATCGTCGG" target="MPA-0054-20120507_" weight="0.080580" />
    <edge id="3715" source="CGGCCACCGTAGG" target="MPA-0054-20120507_" weight="0.005036" />
    <edge id="3716" source="CGTCCACCGTCGG" target="MPA-0054-20120507_" weight="0.010073" />
    <edge id="3717" source="CGCTTACTGGCAG" target="MPA-0054-20120507_" weight="0.015109" />
    <edge id="3718" source="TCTCCTCCGACAA" target="MPA-0054-20120507_" weight="0.005036" />
    <edge id="3719" source="CGGCCACCGTCGT" target="MPA-0054-20120507_" weight="0.005036" />
    <edge id="3720" source="CGGCCACCGTCTG" target="MPA-0054-20120507_" weight="0.015109" />
    <edge id="3721" source="CGGCTACCGTCGG" target="MPA-0054-20120507_" weight="0.010073" />
    <edge id="3722" source="TGTCCACCGACAA" target="MPA-0054-20120507_" weight="0.005036" />
    <edge id="3723" source="CGCTTTCTGGGCA" target="MPA-0054-20120507_" weight="0.005036" />
    <edge id="3724" source="CGGCCATTATCAG" target="MPA-0057-20120508_" weight="2.031274" />
    <edge id="3725" source="CCGAGATCATCAG" target="MPA-0057-20120508_" weight="0.281563" />
    <edge id="3726" source="CGGCCACCGTCAG" target="MPA-0057-20120508_" weight="45.824325" />
    <edge id="3727" source="CGTCTACCGACAG" target="MPA-0057-20120508_" weight="2.493841" />
    <edge id="3728" source="CGGCCACCGTCGG" target="MPA-0057-20120508_" weight="38.423249" />
    <edge id="3729" source="TGGCCACCGTCAA" target="MPA-0057-20120508_" weight="1.840213" />
    <edge id="3730" source="CTCTTACTGGCAG" target="MPA-0057-20120508_" weight="0.779325" />
    <edge id="3731" source="CGTCTACCGACGG" target="MPA-0057-20120508_" weight="0.025140" />
    <edge id="3732" source="CGCCTACCGACAG" target="MPA-0057-20120508_" weight="0.698879" />
    <edge id="3733" source="CGCTTTCTGGCAG" target="MPA-0057-20120508_" weight="0.010056" />
    <edge id="3734" source="CGGCCATCATCAG" target="MPA-0057-20120508_" weight="4.137966" />
    <edge id="3735" source="CGTTTTCTGGCAG" target="MPA-0057-20120508_" weight="0.005028" />
    <edge id="3736" source="CGTCCACCGACGG" target="MPA-0057-20120508_" weight="0.276535" />
    <edge id="3737" source="TGGCCACCGTCAG" target="MPA-0057-20120508_" weight="0.140781" />
    <edge id="3738" source="CTCTTTCTGGCAG" target="MPA-0057-20120508_" weight="0.005028" />
    <edge id="3739" source="CGGCCATCATCGG" target="MPA-0057-20120508_" weight="1.096083" />
    <edge id="3740" source="TCGCCACCGTCAA" target="MPA-0057-20120508_" weight="0.658656" />
    <edge id="3741" source="CGGCCATTATCGG" target="MPA-0057-20120508_" weight="0.140781" />
    <edge id="3742" source="CGGCCATTGTCAG" target="MPA-0057-20120508_" weight="0.110614" />
    <edge id="3743" source="TCGCTTCCGTCAA" target="MPA-0057-20120508_" weight="0.010056" />
    <edge id="3744" source="CGGTCATCATCGG" target="MPA-0057-20120508_" weight="0.020112" />
    <edge id="3745" source="CGGCCGATTTCGG" target="MPA-0057-20120508_" weight="0.010056" />
    <edge id="3746" source="CGTCCACCGACAG" target="MPA-0057-20120508_" weight="0.020112" />
    <edge id="3747" source="CGACCACCGTCGG" target="MPA-0057-20120508_" weight="0.095530" />
    <edge id="3748" source="CGGCCACTGTCGG" target="MPA-0057-20120508_" weight="0.015084" />
    <edge id="3749" source="TGGCCACCGTCGA" target="MPA-0057-20120508_" weight="0.206144" />
    <edge id="3750" source="CGGCCACCGCCGG" target="MPA-0057-20120508_" weight="0.065363" />
    <edge id="3751" source="TGGCCATCATCAA" target="MPA-0057-20120508_" weight="0.040223" />
    <edge id="3752" source="CGGCCATCGTCAG" target="MPA-0057-20120508_" weight="0.165921" />
    <edge id="3753" source="CGGCCATCACCGG" target="MPA-0057-20120508_" weight="0.020112" />
    <edge id="3754" source="CGGTCGCCGTCAG" target="MPA-0057-20120508_" weight="0.010056" />
    <edge id="3755" source="CGTTTGTTAACGG" target="MPA-0057-20120508_" weight="0.065363" />
    <edge id="3756" source="CGGCCACCGCCAG" target="MPA-0057-20120508_" weight="0.145809" />
    <edge id="3757" source="CGGCCATCGTCGG" target="MPA-0057-20120508_" weight="0.055307" />
    <edge id="3758" source="CCGAGATCACCAG" target="MPA-0057-20120508_" weight="0.005028" />
    <edge id="3759" source="CGGCCACCGTAGG" target="MPA-0057-20120508_" weight="0.010056" />
    <edge id="3760" source="CCGAGATCATCGG" target="MPA-0057-20120508_" weight="0.005028" />
    <edge id="3761" source="CGTCCACCGTCGG" target="MPA-0057-20120508_" weight="0.025140" />
    <edge id="3762" source="CGGCCATTATCAA" target="MPA-0057-20120508_" weight="0.005028" />
    <edge id="3763" source="TCTCCTCCGACAA" target="MPA-0057-20120508_" weight="0.005028" />
    <edge id="3764" source="CGGCCACCGTCTG" target="MPA-0057-20120508_" weight="0.005028" />
    <edge id="3765" source="CGGCTACCGTCGG" target="MPA-0057-20120508_" weight="0.005028" />
    <edge id="3766" source="CGTCCACCGTAAG" target="MPA-0057-20120508_" weight="0.005028" />
    <edge id="3767" source="TCGCCACCGCCAA" target="MPA-0057-20120508_" weight="0.005028" />
    <edge id="3768" source="CGGCCATTATCAG" target="MPA-0067-20120514_" weight="0.447799" />
    <edge id="3769" source="CCGAGATCATCAG" target="MPA-0067-20120514_" weight="0.005031" />
    <edge id="3770" source="CGGCCACCGTCAG" target="MPA-0067-20120514_" weight="44.966038" />
    <edge id="3771" source="CGTCTACCGACAG" target="MPA-0067-20120514_" weight="0.306918" />
    <edge id="3772" source="CGGCCACCGTCGG" target="MPA-0067-20120514_" weight="44.286792" />
    <edge id="3773" source="TGGCCACCGTCAA" target="MPA-0067-20120514_" weight="0.493082" />
    <edge id="3774" source="CTCTTACTGGCAG" target="MPA-0067-20120514_" weight="0.472956" />
    <edge id="3775" source="CGTCTACCGACGG" target="MPA-0067-20120514_" weight="0.005031" />
    <edge id="3776" source="CGCCTACCGACAG" target="MPA-0067-20120514_" weight="0.080503" />
    <edge id="3777" source="CGGCCATCATCAG" target="MPA-0067-20120514_" weight="3.939623" />
    <edge id="3778" source="CGTTTTCTGGCAG" target="MPA-0067-20120514_" weight="0.010063" />
    <edge id="3779" source="CGTCCACCGACGG" target="MPA-0067-20120514_" weight="0.352201" />
    <edge id="3780" source="TGGCCACCGTCAG" target="MPA-0067-20120514_" weight="0.045283" />
    <edge id="3781" source="CGGCCATCATCGG" target="MPA-0067-20120514_" weight="2.259119" />
    <edge id="3782" source="TCGCCACCGTCAA" target="MPA-0067-20120514_" weight="0.070440" />
    <edge id="3783" source="CGGCCATTATCGG" target="MPA-0067-20120514_" weight="0.025157" />
    <edge id="3784" source="CGGCCATTGTCAG" target="MPA-0067-20120514_" weight="0.005031" />
    <edge id="3785" source="TCGCTTCCGTCAA" target="MPA-0067-20120514_" weight="0.035220" />
    <edge id="3786" source="CGGTCATCATCGG" target="MPA-0067-20120514_" weight="1.494340" />
    <edge id="3787" source="CGTCCACCGACAG" target="MPA-0067-20120514_" weight="0.030189" />
    <edge id="3788" source="CGACCACCGTCGG" target="MPA-0067-20120514_" weight="0.055346" />
    <edge id="3789" source="CGGCCACTGTCGG" target="MPA-0067-20120514_" weight="0.025157" />
    <edge id="3790" source="TGGCCACCGTCGA" target="MPA-0067-20120514_" weight="0.110692" />
    <edge id="3791" source="CGGCCACCGCCGG" target="MPA-0067-20120514_" weight="0.050314" />
    <edge id="3792" source="TGGCCATCATCAA" target="MPA-0067-20120514_" weight="0.020126" />
    <edge id="3793" source="CGGCCATCGTCAG" target="MPA-0067-20120514_" weight="0.070440" />
    <edge id="3794" source="CGGCCATCACCGG" target="MPA-0067-20120514_" weight="0.040252" />
    <edge id="3795" source="CGGTCGCCGTCAG" target="MPA-0067-20120514_" weight="0.115723" />
    <edge id="3796" source="CGTTTGTTAACGG" target="MPA-0067-20120514_" weight="0.010063" />
    <edge id="3797" source="CGGCCACCGCCAG" target="MPA-0067-20120514_" weight="0.105660" />
    <edge id="3798" source="CGGCCATCGTCGG" target="MPA-0067-20120514_" weight="0.035220" />
    <edge id="3799" source="CGGCCACCGTAGG" target="MPA-0067-20120514_" weight="0.005031" />
    <edge id="3800" source="CTGCCACCGTCGG" target="MPA-0067-20120514_" weight="0.005031" />
    <edge id="3801" source="CGGCCACCGTCTG" target="MPA-0067-20120514_" weight="0.005031" />
    <edge id="3802" source="CGGCTACCGTCGG" target="MPA-0067-20120514_" weight="0.005031" />
    <edge id="3803" source="CTCTTACTGGCGG" target="MPA-0067-20120514_" weight="0.005031" />
    <edge id="3804" source="TGGCCATCATAGA" target="MPA-0067-20120514_" weight="0.005031" />
    <edge id="3805" source="CCGAGATCATCAG" target="MPA-0073-20120413_" weight="0.005040" />
    <edge id="3806" source="CGGCCACCGTCAG" target="MPA-0073-20120413_" weight="39.390121" />
    <edge id="3807" source="CGTCTACCGACAG" target="MPA-0073-20120413_" weight="0.005040" />
    <edge id="3808" source="CGGCCACCGTCGG" target="MPA-0073-20120413_" weight="17.399194" />
    <edge id="3809" source="TGGCCACCGTCAA" target="MPA-0073-20120413_" weight="0.357863" />
    <edge id="3810" source="CGCTTTCTGGCAG" target="MPA-0073-20120413_" weight="0.287298" />
    <edge id="3811" source="CGGCCATCATCAG" target="MPA-0073-20120413_" weight="1.829637" />
    <edge id="3812" source="CGTTTTCTGGCAG" target="MPA-0073-20120413_" weight="24.344758" />
    <edge id="3813" source="CGTCCACCGACGG" target="MPA-0073-20120413_" weight="7.222782" />
    <edge id="3814" source="TGGCCACCGTCAG" target="MPA-0073-20120413_" weight="0.025202" />
    <edge id="3815" source="CTCTTTCTGGCAG" target="MPA-0073-20120413_" weight="0.040323" />
    <edge id="3816" source="CGGCCATCATCGG" target="MPA-0073-20120413_" weight="2.152218" />
    <edge id="3817" source="TCGCCACCGTCAA" target="MPA-0073-20120413_" weight="4.954637" />
    <edge id="3818" source="CGGCCATTATCGG" target="MPA-0073-20120413_" weight="0.050403" />
    <edge id="3819" source="TCGCTTCCGTCAA" target="MPA-0073-20120413_" weight="0.367944" />
    <edge id="3820" source="CGGTCATCATCGG" target="MPA-0073-20120413_" weight="0.035282" />
    <edge id="3821" source="CGTCCACCGACAG" target="MPA-0073-20120413_" weight="0.015121" />
    <edge id="3822" source="CGACCACCGTCGG" target="MPA-0073-20120413_" weight="0.005040" />
    <edge id="3823" source="TGGCCACCGTCGA" target="MPA-0073-20120413_" weight="0.040323" />
    <edge id="3824" source="CGGCCACCGCCGG" target="MPA-0073-20120413_" weight="0.055444" />
    <edge id="3825" source="TGGCCATCATCAA" target="MPA-0073-20120413_" weight="0.584677" />
    <edge id="3826" source="CGGCCATCGTCAG" target="MPA-0073-20120413_" weight="0.332661" />
    <edge id="3827" source="CGCTTTCCGGCAG" target="MPA-0073-20120413_" weight="0.035282" />
    <edge id="3828" source="CGGCCATCACCGG" target="MPA-0073-20120413_" weight="0.201613" />
    <edge id="3829" source="CGGTCGCCGTCAG" target="MPA-0073-20120413_" weight="0.055444" />
    <edge id="3830" source="CGTTTGTTAACGG" target="MPA-0073-20120413_" weight="0.050403" />
    <edge id="3831" source="CGGCCACCGCCAG" target="MPA-0073-20120413_" weight="0.045363" />
    <edge id="3832" source="CGGCCATCGTCGG" target="MPA-0073-20120413_" weight="0.005040" />
    <edge id="3833" source="CGCTTTCTGACAG" target="MPA-0073-20120413_" weight="0.020161" />
    <edge id="3834" source="CGGCCACCGTAGG" target="MPA-0073-20120413_" weight="0.005040" />
    <edge id="3835" source="CGTCCACCGTCGG" target="MPA-0073-20120413_" weight="0.005040" />
    <edge id="3836" source="CGCTTACTGGCAG" target="MPA-0073-20120413_" weight="0.005040" />
    <edge id="3837" source="CTGCCACCGTCGG" target="MPA-0073-20120413_" weight="0.010081" />
    <edge id="3838" source="TGGCCATCATCGA" target="MPA-0073-20120413_" weight="0.020161" />
    <edge id="3839" source="CGGCCACCGTCAT" target="MPA-0073-20120413_" weight="0.025202" />
    <edge id="3840" source="CGGCTACCGTCGG" target="MPA-0073-20120413_" weight="0.005040" />
    <edge id="3841" source="TGTCCACCGACAA" target="MPA-0073-20120413_" weight="0.005040" />
    <edge id="3842" source="CGCTTCCTGGCAG" target="MPA-0073-20120413_" weight="0.005040" />
    <edge id="3843" source="CGGCCATTATCAG" target="MPA-0074-20120423_" weight="0.005040" />
    <edge id="3844" source="CGGCCACCGTCAG" target="MPA-0074-20120423_" weight="56.826773" />
    <edge id="3845" source="CGGCCACCGTCGG" target="MPA-0074-20120423_" weight="25.845471" />
    <edge id="3846" source="TGGCCACCGTCAA" target="MPA-0074-20120423_" weight="1.728744" />
    <edge id="3847" source="CGCTTTCTGGCAG" target="MPA-0074-20120423_" weight="0.010080" />
    <edge id="3848" source="CGGCCATCATCAG" target="MPA-0074-20120423_" weight="2.187390" />
    <edge id="3849" source="CGTTTTCTGGCAG" target="MPA-0074-20120423_" weight="0.156242" />
    <edge id="3850" source="CGTCCACCGACGG" target="MPA-0074-20120423_" weight="0.156242" />
    <edge id="3851" source="TGGCCACCGTCAG" target="MPA-0074-20120423_" weight="0.020160" />
    <edge id="3852" source="CGGCCATCATCGG" target="MPA-0074-20120423_" weight="0.614888" />
    <edge id="3853" source="TCGCCACCGTCAA" target="MPA-0074-20120423_" weight="6.582330" />
    <edge id="3854" source="CGGCCATTATCGG" target="MPA-0074-20120423_" weight="0.010080" />
    <edge id="3855" source="CCGCTTTTATCAG" target="MPA-0074-20120423_" weight="0.005040" />
    <edge id="3856" source="TCGCTTCCGTCAA" target="MPA-0074-20120423_" weight="0.725770" />
    <edge id="3857" source="CGGTCATCATCGG" target="MPA-0074-20120423_" weight="0.040321" />
    <edge id="3858" source="CGACCACCGTCGG" target="MPA-0074-20120423_" weight="0.060481" />
    <edge id="3859" source="CGGCCACTGTCGG" target="MPA-0074-20120423_" weight="0.030240" />
    <edge id="3860" source="TGGCCACCGTCGA" target="MPA-0074-20120423_" weight="0.005040" />
    <edge id="3861" source="CGGCCACCGCCGG" target="MPA-0074-20120423_" weight="0.030240" />
    <edge id="3862" source="TGGCCATCATCAA" target="MPA-0074-20120423_" weight="2.681316" />
    <edge id="3863" source="CGGCCATCGTCAG" target="MPA-0074-20120423_" weight="0.206643" />
    <edge id="3864" source="CGGCCATCACCGG" target="MPA-0074-20120423_" weight="0.010080" />
    <edge id="3865" source="CGGTCGCCGTCAG" target="MPA-0074-20120423_" weight="0.539287" />
    <edge id="3866" source="CGTTTGTTAACGG" target="MPA-0074-20120423_" weight="0.146162" />
    <edge id="3867" source="CGGCCACCGCCAG" target="MPA-0074-20120423_" weight="0.075601" />
    <edge id="3868" source="CGGCCATCGTCGG" target="MPA-0074-20120423_" weight="0.020160" />
    <edge id="3869" source="CGGCCACCGTAGG" target="MPA-0074-20120423_" weight="0.005040" />
    <edge id="3870" source="CGTCCACCGTCGG" target="MPA-0074-20120423_" weight="0.010080" />
    <edge id="3871" source="CGGCCACCGTCGT" target="MPA-0074-20120423_" weight="0.010080" />
    <edge id="3872" source="CTGCCACCGTCGG" target="MPA-0074-20120423_" weight="0.015120" />
    <edge id="3873" source="TGGCCATCATCGA" target="MPA-0074-20120423_" weight="1.179376" />
    <edge id="3874" source="CGGCCACCGTCTG" target="MPA-0074-20120423_" weight="0.015120" />
    <edge id="3875" source="CGGCCACCGTCAT" target="MPA-0074-20120423_" weight="0.030240" />
    <edge id="3876" source="CGGCTACCGTCGG" target="MPA-0074-20120423_" weight="0.005040" />
    <edge id="3877" source="AGGCCACCGTCGG" target="MPA-0074-20120423_" weight="0.005040" />
    <edge id="3878" source="TCGCCACCGCCAA" target="MPA-0074-20120423_" weight="0.005040" />
    <edge id="3879" source="CGGCCATTATCAG" target="MPA-0075-20120507_" weight="0.010107" />
    <edge id="3880" source="CGGCCACCGTCAG" target="MPA-0075-20120507_" weight="59.730153" />
    <edge id="3881" source="CGGCCACCGTCGG" target="MPA-0075-20120507_" weight="31.568043" />
    <edge id="3882" source="TGGCCACCGTCAA" target="MPA-0075-20120507_" weight="0.176866" />
    <edge id="3883" source="CGTCTACCGACGG" target="MPA-0075-20120507_" weight="0.005053" />
    <edge id="3884" source="CGCTTTCTGGCAG" target="MPA-0075-20120507_" weight="0.050533" />
    <edge id="3885" source="CGGCCATCATCAG" target="MPA-0075-20120507_" weight="3.688918" />
    <edge id="3886" source="CGTTTTCTGGCAG" target="MPA-0075-20120507_" weight="0.060640" />
    <edge id="3887" source="CGTCCACCGACGG" target="MPA-0075-20120507_" weight="0.924756" />
    <edge id="3888" source="TGGCCACCGTCAG" target="MPA-0075-20120507_" weight="0.035373" />
    <edge id="3889" source="CTCTTTCTGGCAG" target="MPA-0075-20120507_" weight="0.025267" />
    <edge id="3890" source="CGGCCATCATCGG" target="MPA-0075-20120507_" weight="1.854566" />
    <edge id="3891" source="TCGCCACCGTCAA" target="MPA-0075-20120507_" weight="0.449745" />
    <edge id="3892" source="CGGCCATTATCGG" target="MPA-0075-20120507_" weight="0.020213" />
    <edge id="3893" source="TCGCTTCCGTCAA" target="MPA-0075-20120507_" weight="0.035373" />
    <edge id="3894" source="CGGTCATCATCGG" target="MPA-0075-20120507_" weight="0.080853" />
    <edge id="3895" source="CGTCCACCGACAG" target="MPA-0075-20120507_" weight="0.070746" />
    <edge id="3896" source="CGACCACCGTCGG" target="MPA-0075-20120507_" weight="0.065693" />
    <edge id="3897" source="CGGCCACTGTCGG" target="MPA-0075-20120507_" weight="0.020213" />
    <edge id="3898" source="TGGCCACCGTCGA" target="MPA-0075-20120507_" weight="0.282985" />
    <edge id="3899" source="CGGCCACCGCCGG" target="MPA-0075-20120507_" weight="0.111173" />
    <edge id="3900" source="TGGCCATCATCAA" target="MPA-0075-20120507_" weight="0.065693" />
    <edge id="3901" source="CGGCCATCGTCAG" target="MPA-0075-20120507_" weight="0.202132" />
    <edge id="3902" source="CGGCCATCACCGG" target="MPA-0075-20120507_" weight="0.035373" />
    <edge id="3903" source="CGGTCGCCGTCAG" target="MPA-0075-20120507_" weight="0.010107" />
    <edge id="3904" source="CGTTTGTTAACGG" target="MPA-0075-20120507_" weight="0.005053" />
    <edge id="3905" source="CGGCCGATTTCAG" target="MPA-0075-20120507_" weight="0.025267" />
    <edge id="3906" source="CGGCCACCGCCAG" target="MPA-0075-20120507_" weight="0.111173" />
    <edge id="3907" source="CGGCCATCGTCGG" target="MPA-0075-20120507_" weight="0.040426" />
    <edge id="3908" source="CGCTTTCTGACAG" target="MPA-0075-20120507_" weight="0.010107" />
    <edge id="3909" source="CGGCCACCGTAGG" target="MPA-0075-20120507_" weight="0.015160" />
    <edge id="3910" source="CGTCCACCGTCGG" target="MPA-0075-20120507_" weight="0.060640" />
    <edge id="3911" source="CGCTTACTGGCAG" target="MPA-0075-20120507_" weight="0.035373" />
    <edge id="3912" source="TCTCCTCCGACAA" target="MPA-0075-20120507_" weight="0.010107" />
    <edge id="3913" source="CGGCCACCGTCGT" target="MPA-0075-20120507_" weight="0.025267" />
    <edge id="3914" source="TGGCCATCATCGA" target="MPA-0075-20120507_" weight="0.020213" />
    <edge id="3915" source="CGGCCACCGTCTG" target="MPA-0075-20120507_" weight="0.010107" />
    <edge id="3916" source="CGGCCACCGTCAT" target="MPA-0075-20120507_" weight="0.030320" />
    <edge id="3917" source="CGGCTACCGTCGG" target="MPA-0075-20120507_" weight="0.020213" />
    <edge id="3918" source="CGGCCATTATCAG" target="MPA-0076-20120508_" weight="0.010106" />
    <edge id="3919" source="CGGCCACCGTCAG" target="MPA-0076-20120508_" weight="58.721577" />
    <edge id="3920" source="CGGCCACCGTCGG" target="MPA-0076-20120508_" weight="28.918646" />
    <edge id="3921" source="TGGCCACCGTCAA" target="MPA-0076-20120508_" weight="0.106114" />
    <edge id="3922" source="CGTCTACCGACGG" target="MPA-0076-20120508_" weight="0.005053" />
    <edge id="3923" source="CGCTTTCTGGCAG" target="MPA-0076-20120508_" weight="0.005053" />
    <edge id="3924" source="CGGCCATCATCAG" target="MPA-0076-20120508_" weight="2.011117" />
    <edge id="3925" source="CGTTTTCTGGCAG" target="MPA-0076-20120508_" weight="0.293077" />
    <edge id="3926" source="CGTCCACCGACGG" target="MPA-0076-20120508_" weight="1.288530" />
    <edge id="3927" source="TGGCCACCGTCAG" target="MPA-0076-20120508_" weight="0.025265" />
    <edge id="3928" source="CTCTTTCTGGCAG" target="MPA-0076-20120508_" weight="0.005053" />
    <edge id="3929" source="CGGCCATCATCGG" target="MPA-0076-20120508_" weight="2.678120" />
    <edge id="3930" source="TCGCCACCGTCAA" target="MPA-0076-20120508_" weight="1.551289" />
    <edge id="3931" source="CGGCCATTATCGG" target="MPA-0076-20120508_" weight="0.040424" />
    <edge id="3932" source="TCGCTTCCGTCAA" target="MPA-0076-20120508_" weight="0.030318" />
    <edge id="3933" source="CGGTCATCATCGG" target="MPA-0076-20120508_" weight="0.025265" />
    <edge id="3934" source="CGTCCACCGACAG" target="MPA-0076-20120508_" weight="0.212228" />
    <edge id="3935" source="CGACCACCGTCGG" target="MPA-0076-20120508_" weight="0.161698" />
    <edge id="3936" source="CGGCCACTGTCGG" target="MPA-0076-20120508_" weight="0.010106" />
    <edge id="3937" source="TGGCCACCGTCGA" target="MPA-0076-20120508_" weight="0.328449" />
    <edge id="3938" source="CGGCCACCGCCGG" target="MPA-0076-20120508_" weight="0.080849" />
    <edge id="3939" source="TGGCCATCATCAA" target="MPA-0076-20120508_" weight="0.237494" />
    <edge id="3940" source="CGGCCATCGTCAG" target="MPA-0076-20120508_" weight="0.474987" />
    <edge id="3941" source="CGGCCATCACCGG" target="MPA-0076-20120508_" weight="1.182415" />
    <edge id="3942" source="CGGTCGCCGTCAG" target="MPA-0076-20120508_" weight="0.040424" />
    <edge id="3943" source="CGTTTGTTAACGG" target="MPA-0076-20120508_" weight="1.167256" />
    <edge id="3944" source="CGGCCGATTTCAG" target="MPA-0076-20120508_" weight="0.181910" />
    <edge id="3945" source="CGGCCACCGCCAG" target="MPA-0076-20120508_" weight="0.075796" />
    <edge id="3946" source="CGGCCATCGTCGG" target="MPA-0076-20120508_" weight="0.025265" />
    <edge id="3947" source="CGGCCACCGTAGG" target="MPA-0076-20120508_" weight="0.005053" />
    <edge id="3948" source="CGTCCACCGTCGG" target="MPA-0076-20120508_" weight="0.015159" />
    <edge id="3949" source="CGGCCACCGTCGT" target="MPA-0076-20120508_" weight="0.010106" />
    <edge id="3950" source="CTGCCACCGTCGG" target="MPA-0076-20120508_" weight="0.015159" />
    <edge id="3951" source="TGGCCATCATCGA" target="MPA-0076-20120508_" weight="0.015159" />
    <edge id="3952" source="CGGCCACCGTCAT" target="MPA-0076-20120508_" weight="0.020212" />
    <edge id="3953" source="CGGCTACCGTCGG" target="MPA-0076-20120508_" weight="0.005053" />
    <edge id="3954" source="AGGCCACCGTCGG" target="MPA-0076-20120508_" weight="0.020212" />
    <edge id="3955" source="CGGCCATTATCAG" target="MPA-0077-20120510_" weight="0.015136" />
    <edge id="3956" source="CGGCCACCGTCAG" target="MPA-0077-20120510_" weight="46.463169" />
    <edge id="3957" source="CGGCCACCGTCGG" target="MPA-0077-20120510_" weight="35.872856" />
    <edge id="3958" source="TGGCCACCGTCAA" target="MPA-0077-20120510_" weight="0.095863" />
    <edge id="3959" source="CGCTTTCTGGCAG" target="MPA-0077-20120510_" weight="0.035318" />
    <edge id="3960" source="CGGCCATCATCAG" target="MPA-0077-20120510_" weight="3.688194" />
    <edge id="3961" source="CGTTTTCTGGCAG" target="MPA-0077-20120510_" weight="0.539859" />
    <edge id="3962" source="CGTCCACCGACGG" target="MPA-0077-20120510_" weight="0.454087" />
    <edge id="3963" source="TGGCCACCGTCAG" target="MPA-0077-20120510_" weight="0.015136" />
    <edge id="3964" source="CTCTTTCTGGCAG" target="MPA-0077-20120510_" weight="0.005045" />
    <edge id="3965" source="CGGCCATCATCGG" target="MPA-0077-20120510_" weight="2.986882" />
    <edge id="3966" source="TCGCCACCGTCAA" target="MPA-0077-20120510_" weight="0.847629" />
    <edge id="3967" source="CGGCCATTATCGG" target="MPA-0077-20120510_" weight="2.669021" />
    <edge id="3968" source="TCGCTTCCGTCAA" target="MPA-0077-20120510_" weight="0.817356" />
    <edge id="3969" source="CGGTCATCATCGG" target="MPA-0077-20120510_" weight="0.504541" />
    <edge id="3970" source="CGTCCACCGACAG" target="MPA-0077-20120510_" weight="0.015136" />
    <edge id="3971" source="CGACCACCGTCGG" target="MPA-0077-20120510_" weight="0.121090" />
    <edge id="3972" source="CGGCCACTGTCGG" target="MPA-0077-20120510_" weight="0.045409" />
    <edge id="3973" source="TGGCCACCGTCGA" target="MPA-0077-20120510_" weight="0.272452" />
    <edge id="3974" source="CGGCCACCGCCGG" target="MPA-0077-20120510_" weight="0.060545" />
    <edge id="3975" source="TGGCCATCATCAA" target="MPA-0077-20120510_" weight="0.438951" />
    <edge id="3976" source="CGGCCATCGTCAG" target="MPA-0077-20120510_" weight="0.116044" />
    <edge id="3977" source="CGGCCATCACCGG" target="MPA-0077-20120510_" weight="0.842583" />
    <edge id="3978" source="CGGTCGCCGTCAG" target="MPA-0077-20120510_" weight="2.552977" />
    <edge id="3979" source="CGTTTGTTAACGG" target="MPA-0077-20120510_" weight="0.116044" />
    <edge id="3980" source="CGGCCGATTTCAG" target="MPA-0077-20120510_" weight="0.020182" />
    <edge id="3981" source="CGGCCACCGCCAG" target="MPA-0077-20120510_" weight="0.090817" />
    <edge id="3982" source="CGGCCATCGTCGG" target="MPA-0077-20120510_" weight="0.035318" />
    <edge id="3983" source="CGGCCACCGTAGG" target="MPA-0077-20120510_" weight="0.015136" />
    <edge id="3984" source="CGTCCACCGTCGG" target="MPA-0077-20120510_" weight="0.060545" />
    <edge id="3985" source="CGCTTACTGGCAG" target="MPA-0077-20120510_" weight="0.010091" />
    <edge id="3986" source="TCTCCTCCGACAA" target="MPA-0077-20120510_" weight="0.005045" />
    <edge id="3987" source="CGGCCACCGTCGT" target="MPA-0077-20120510_" weight="0.005045" />
    <edge id="3988" source="CTGCCACCGTCGG" target="MPA-0077-20120510_" weight="0.020182" />
    <edge id="3989" source="TGGCCATCATCGA" target="MPA-0077-20120510_" weight="0.050454" />
    <edge id="3990" source="CGGCCACCGTCTG" target="MPA-0077-20120510_" weight="0.025227" />
    <edge id="3991" source="CGGCCACCGTCAT" target="MPA-0077-20120510_" weight="0.010091" />
    <edge id="3992" source="CGGCTACCGTCGG" target="MPA-0077-20120510_" weight="0.020182" />
    <edge id="3993" source="CGGCCACCGTCCA" target="MPA-0077-20120510_" weight="0.005045" />
    <edge id="3994" source="AGGCCACCGTCGG" target="MPA-0077-20120510_" weight="0.010091" />
    <edge id="3995" source="TGTCCACCGACAA" target="MPA-0077-20120510_" weight="0.010091" />
    <edge id="3996" source="CACTTACTGGCAG" target="MPA-0077-20120510_" weight="0.005045" />
    <edge id="3997" source="TCGCCACCGCCAA" target="MPA-0077-20120510_" weight="0.010091" />
    <edge id="3998" source="CGGCCATTATCAG" target="MPA-0078-20120514_" weight="0.010073" />
    <edge id="3999" source="CGGCCACCGTCAG" target="MPA-0078-20120514_" weight="47.433896" />
    <edge id="4000" source="CGGCCACCGTCGG" target="MPA-0078-20120514_" weight="43.369428" />
    <edge id="4001" source="TGGCCACCGTCAA" target="MPA-0078-20120514_" weight="0.050365" />
    <edge id="4002" source="CGCTTTCTGGCAG" target="MPA-0078-20120514_" weight="0.005037" />
    <edge id="4003" source="CGGCCATCATCAG" target="MPA-0078-20120514_" weight="3.641400" />
    <edge id="4004" source="CGTTTTCTGGCAG" target="MPA-0078-20120514_" weight="0.256862" />
    <edge id="4005" source="CGTCCACCGACGG" target="MPA-0078-20120514_" weight="0.443213" />
    <edge id="4006" source="TGGCCACCGTCAG" target="MPA-0078-20120514_" weight="0.015110" />
    <edge id="4007" source="CGGCCATCATCGG" target="MPA-0078-20120514_" weight="2.090154" />
    <edge id="4008" source="TCGCCACCGTCAA" target="MPA-0078-20120514_" weight="0.231680" />
    <edge id="4009" source="CGGCCATTATCGG" target="MPA-0078-20120514_" weight="0.025183" />
    <edge id="4010" source="TCGCTTCCGTCAA" target="MPA-0078-20120514_" weight="0.060438" />
    <edge id="4011" source="CGGTCATCATCGG" target="MPA-0078-20120514_" weight="1.374969" />
    <edge id="4012" source="CGTCCACCGACAG" target="MPA-0078-20120514_" weight="0.035256" />
    <edge id="4013" source="CGACCACCGTCGG" target="MPA-0078-20120514_" weight="0.060438" />
    <edge id="4014" source="CGGCCACTGTCGG" target="MPA-0078-20120514_" weight="0.015110" />
    <edge id="4015" source="TGGCCACCGTCGA" target="MPA-0078-20120514_" weight="0.065475" />
    <edge id="4016" source="CGGCCACCGCCGG" target="MPA-0078-20120514_" weight="0.045329" />
    <edge id="4017" source="TGGCCATCATCAA" target="MPA-0078-20120514_" weight="0.065475" />
    <edge id="4018" source="CGGCCATCGTCAG" target="MPA-0078-20120514_" weight="0.151095" />
    <edge id="4019" source="CGGCCATCACCGG" target="MPA-0078-20120514_" weight="0.055402" />
    <edge id="4020" source="CGGTCGCCGTCAG" target="MPA-0078-20120514_" weight="0.130949" />
    <edge id="4021" source="CGTTTGTTAACGG" target="MPA-0078-20120514_" weight="0.020146" />
    <edge id="4022" source="CGGCCGATTTCAG" target="MPA-0078-20120514_" weight="0.005037" />
    <edge id="4023" source="CGGCCACCGCCAG" target="MPA-0078-20120514_" weight="0.115840" />
    <edge id="4024" source="CGGCCATCGTCGG" target="MPA-0078-20120514_" weight="0.060438" />
    <edge id="4025" source="CGGCCACCGTAGG" target="MPA-0078-20120514_" weight="0.020146" />
    <edge id="4026" source="CGTCCACCGTCGG" target="MPA-0078-20120514_" weight="0.025183" />
    <edge id="4027" source="CGGCCACCGTCGT" target="MPA-0078-20120514_" weight="0.010073" />
    <edge id="4028" source="CTGCCACCGTCGG" target="MPA-0078-20120514_" weight="0.015110" />
    <edge id="4029" source="TGGCCATCATCGA" target="MPA-0078-20120514_" weight="0.015110" />
    <edge id="4030" source="CGGCCACCGTCTG" target="MPA-0078-20120514_" weight="0.010073" />
    <edge id="4031" source="CGGCCACCGTCAT" target="MPA-0078-20120514_" weight="0.020146" />
    <edge id="4032" source="CGGCTACCGTCGG" target="MPA-0078-20120514_" weight="0.030219" />
    <edge id="4033" source="AGGCCACCGTCGG" target="MPA-0078-20120514_" weight="0.020146" />
    <edge id="4034" source="CGGCCATTATCAG" target="P1mamD-3_" weight="81.524331" />
    <edge id="4035" source="CCGAGATCATCAG" target="P1mamD-3_" weight="0.431319" />
    <edge id="4036" source="CGGCCACCGTCAG" target="P1mamD-3_" weight="0.517583" />
    <edge id="4037" source="CGTCTACCGACAG" target="P1mamD-3_" weight="1.167098" />
    <edge id="4038" source="CGGCCACCGTCGG" target="P1mamD-3_" weight="0.837266" />
    <edge id="4039" source="TGGCCACCGTCAA" target="P1mamD-3_" weight="4.455270" />
    <edge id="4040" source="CTCTTACTGGCAG" target="P1mamD-3_" weight="3.171462" />
    <edge id="4041" source="CGTCTACCGACGG" target="P1mamD-3_" weight="0.010149" />
    <edge id="4042" source="CGCCTACCGACAG" target="P1mamD-3_" weight="0.157305" />
    <edge id="4043" source="CGCTTTCTGGCAG" target="P1mamD-3_" weight="0.213122" />
    <edge id="4044" source="CGGCCATCATCAG" target="P1mamD-3_" weight="0.040595" />
    <edge id="4045" source="CGTTTTCTGGCAG" target="P1mamD-3_" weight="0.055818" />
    <edge id="4046" source="CGTCCACCGACGG" target="P1mamD-3_" weight="0.025372" />
    <edge id="4047" source="TGGCCACCGTCAG" target="P1mamD-3_" weight="5.881159" />
    <edge id="4048" source="CTCTTTCTGGCAG" target="P1mamD-3_" weight="0.020297" />
    <edge id="4049" source="CGGCCATCATCGG" target="P1mamD-3_" weight="0.005074" />
    <edge id="4050" source="CCCTTACTGGCAG" target="P1mamD-3_" weight="0.233420" />
    <edge id="4051" source="CGGCCATTATCGG" target="P1mamD-3_" weight="0.385650" />
    <edge id="4052" source="CGGCCATTGTCAG" target="P1mamD-3_" weight="0.400873" />
    <edge id="4053" source="TCGCTTCCGTCAA" target="P1mamD-3_" weight="0.015223" />
    <edge id="4054" source="CGGCCGATTTCGG" target="P1mamD-3_" weight="0.050743" />
    <edge id="4055" source="CGACCACCGTCGG" target="P1mamD-3_" weight="0.147156" />
    <edge id="4056" source="CGGCCACTGTCGG" target="P1mamD-3_" weight="0.015223" />
    <edge id="4057" source="TGGCCACCGTCGA" target="P1mamD-3_" weight="0.010149" />
    <edge id="4058" source="CGGCCACCGCCGG" target="P1mamD-3_" weight="0.035520" />
    <edge id="4059" source="CGGCCATCGTCAG" target="P1mamD-3_" weight="0.035520" />
    <edge id="4060" source="CGCTTTCCGGCAG" target="P1mamD-3_" weight="0.020297" />
    <edge id="4061" source="CGGCCACCGCCAG" target="P1mamD-3_" weight="0.025372" />
    <edge id="4062" source="CCGAGGTCATCAG" target="P1mamD-3_" weight="0.005074" />
    <edge id="4063" source="CGGCCATCGTCGG" target="P1mamD-3_" weight="0.010149" />
    <edge id="4064" source="CGCTTTCTGACAG" target="P1mamD-3_" weight="0.015223" />
    <edge id="4065" source="CGGCCACCGTAGG" target="P1mamD-3_" weight="0.005074" />
    <edge id="4066" source="CGTCCACCGTCGG" target="P1mamD-3_" weight="0.005074" />
    <edge id="4067" source="CGCTTACTGGCAG" target="P1mamD-3_" weight="0.005074" />
    <edge id="4068" source="CGGCCATTATCAA" target="P1mamD-3_" weight="0.050743" />
    <edge id="4069" source="CGTCTGCCGACGG" target="P1mamD-3_" weight="0.005074" />
    <edge id="4070" source="CGGCCACCGTCGT" target="P1mamD-3_" weight="0.005074" />
    <edge id="4071" source="CGGCTACCGTCGG" target="P1mamD-3_" weight="0.005074" />
    <edge id="4072" source="CGGCCATTATCAG" target="P2mam-3_" weight="0.594638" />
    <edge id="4073" source="CCGAGATCATCAG" target="P2mam-3_" weight="75.539206" />
    <edge id="4074" source="CGGCCACCGTCAG" target="P2mam-3_" weight="0.287240" />
    <edge id="4075" source="CGTCTACCGACAG" target="P2mam-3_" weight="17.229389" />
    <edge id="4076" source="CGGCCACCGTCGG" target="P2mam-3_" weight="0.166297" />
    <edge id="4077" source="TGGCCACCGTCAA" target="P2mam-3_" weight="0.191494" />
    <edge id="4078" source="CTCTTACTGGCAG" target="P2mam-3_" weight="0.196533" />
    <edge id="4079" source="CGTCTACCGACGG" target="P2mam-3_" weight="2.620439" />
    <edge id="4080" source="CGCCTACCGACAG" target="P2mam-3_" weight="1.829268" />
    <edge id="4081" source="CGCTTTCTGGCAG" target="P2mam-3_" weight="0.095747" />
    <edge id="4082" source="CGGCCATCATCAG" target="P2mam-3_" weight="0.005039" />
    <edge id="4083" source="CGTTTTCTGGCAG" target="P2mam-3_" weight="0.010079" />
    <edge id="4084" source="CGTCCACCGACGG" target="P2mam-3_" weight="0.131022" />
    <edge id="4085" source="TGGCCACCGTCAG" target="P2mam-3_" weight="0.100786" />
    <edge id="4086" source="CTCTTTCTGGCAG" target="P2mam-3_" weight="0.015118" />
    <edge id="4087" source="CGGCCATCATCGG" target="P2mam-3_" weight="0.010079" />
    <edge id="4088" source="TCGCCACCGTCAA" target="P2mam-3_" weight="0.010079" />
    <edge id="4089" source="CGGCCATTATCGG" target="P2mam-3_" weight="0.257005" />
    <edge id="4090" source="CGGCCATTGTCAG" target="P2mam-3_" weight="0.191494" />
    <edge id="4091" source="TCGCTTCCGTCAA" target="P2mam-3_" weight="0.025197" />
    <edge id="4092" source="CGGCCGATTTCGG" target="P2mam-3_" weight="0.015118" />
    <edge id="4093" source="CGTCCACCGACAG" target="P2mam-3_" weight="0.010079" />
    <edge id="4094" source="CGACCACCGTCGG" target="P2mam-3_" weight="0.010079" />
    <edge id="4095" source="CGGCCACTGTCGG" target="P2mam-3_" weight="0.025197" />
    <edge id="4096" source="TGGCCACCGTCGA" target="P2mam-3_" weight="0.025197" />
    <edge id="4097" source="CGGCCACCGCCGG" target="P2mam-3_" weight="0.015118" />
    <edge id="4098" source="CGGCCATCGTCAG" target="P2mam-3_" weight="0.010079" />
    <edge id="4099" source="CGCTTTCCGGCAG" target="P2mam-3_" weight="0.020157" />
    <edge id="4100" source="CGGCCGATTTCAG" target="P2mam-3_" weight="0.010079" />
    <edge id="4101" source="CCGGGATCATCAG" target="P2mam-3_" weight="0.085668" />
    <edge id="4102" source="CGGCCACCGCCAG" target="P2mam-3_" weight="0.005039" />
    <edge id="4103" source="CCGAGGTCATCAG" target="P2mam-3_" weight="0.070550" />
    <edge id="4104" source="CGGCCATCGTCGG" target="P2mam-3_" weight="0.005039" />
    <edge id="4105" source="CCGAGATCACCAG" target="P2mam-3_" weight="0.040314" />
    <edge id="4106" source="CCGAGATCGTCAG" target="P2mam-3_" weight="0.055432" />
    <edge id="4107" source="CGCTTTCTGACAG" target="P2mam-3_" weight="0.010079" />
    <edge id="4108" source="CCGAGATCATCGG" target="P2mam-3_" weight="0.040314" />
    <edge id="4109" source="CGGCCATTATCAA" target="P2mam-3_" weight="0.010079" />
    <edge id="4110" source="CCACATCTGGCAG" target="P2mam-3_" weight="0.005039" />
    <edge id="4111" source="CGTCTGCCGACAG" target="P2mam-3_" weight="0.010079" />
    <edge id="4112" source="CGGCCACCGTCTG" target="P2mam-3_" weight="0.005039" />
    <edge id="4113" source="TGTCCACCGACAA" target="P2mam-3_" weight="0.005039" />
    <edge id="4114" source="CGCTTTCTGGCGG" target="P2mam-3_" weight="0.005039" />
    <edge id="4115" source="CGGCCATTATCAG" target="P3mamD-3_" weight="56.886439" />
    <edge id="4116" source="CCGAGATCATCAG" target="P3mamD-3_" weight="0.035393" />
    <edge id="4117" source="CGGCCACCGTCAG" target="P3mamD-3_" weight="0.647184" />
    <edge id="4118" source="CGTCTACCGACAG" target="P3mamD-3_" weight="0.192133" />
    <edge id="4119" source="CGGCCACCGTCGG" target="P3mamD-3_" weight="0.434827" />
    <edge id="4120" source="TGGCCACCGTCAA" target="P3mamD-3_" weight="1.633128" />
    <edge id="4121" source="CTCTTACTGGCAG" target="P3mamD-3_" weight="0.869653" />
    <edge id="4122" source="CGTCTACCGACGG" target="P3mamD-3_" weight="0.025281" />
    <edge id="4123" source="CGCCTACCGACAG" target="P3mamD-3_" weight="0.040449" />
    <edge id="4124" source="CGCTTTCTGGCAG" target="P3mamD-3_" weight="2.194357" />
    <edge id="4125" source="CGGCCATCATCAG" target="P3mamD-3_" weight="0.055617" />
    <edge id="4126" source="CGTTTTCTGGCAG" target="P3mamD-3_" weight="0.262918" />
    <edge id="4127" source="CGTCCACCGACGG" target="P3mamD-3_" weight="0.040449" />
    <edge id="4128" source="TGGCCACCGTCAG" target="P3mamD-3_" weight="1.794924" />
    <edge id="4129" source="CTCTTTCTGGCAG" target="P3mamD-3_" weight="0.035393" />
    <edge id="4130" source="CGGCCATCATCGG" target="P3mamD-3_" weight="0.075842" />
    <edge id="4131" source="CCCTTACTGGCAG" target="P3mamD-3_" weight="32.106381" />
    <edge id="4132" source="TCGCCACCGTCAA" target="P3mamD-3_" weight="0.055617" />
    <edge id="4133" source="CGGCCATTATCGG" target="P3mamD-3_" weight="0.101122" />
    <edge id="4134" source="CGGCCATTGTCAG" target="P3mamD-3_" weight="0.197189" />
    <edge id="4135" source="TCGCTTCCGTCAA" target="P3mamD-3_" weight="0.025281" />
    <edge id="4136" source="CGGTCATCATCGG" target="P3mamD-3_" weight="0.005056" />
    <edge id="4137" source="CGGCCGATTTCGG" target="P3mamD-3_" weight="1.855597" />
    <edge id="4138" source="CGTCCACCGACAG" target="P3mamD-3_" weight="0.010112" />
    <edge id="4139" source="CGACCACCGTCGG" target="P3mamD-3_" weight="0.015168" />
    <edge id="4140" source="CGGCCACTGTCGG" target="P3mamD-3_" weight="0.161796" />
    <edge id="4141" source="TGGCCACCGTCGA" target="P3mamD-3_" weight="0.015168" />
    <edge id="4142" source="CGGCCACCGCCGG" target="P3mamD-3_" weight="0.005056" />
    <edge id="4143" source="CGGCCATCGTCAG" target="P3mamD-3_" weight="0.010112" />
    <edge id="4144" source="CGCTTTCCGGCAG" target="P3mamD-3_" weight="0.040449" />
    <edge id="4145" source="CGGCCATCACCGG" target="P3mamD-3_" weight="0.005056" />
    <edge id="4146" source="CGGCCGATTTCAG" target="P3mamD-3_" weight="0.010112" />
    <edge id="4147" source="CGGCCACCGCCAG" target="P3mamD-3_" weight="0.025281" />
    <edge id="4148" source="CCGAGATCACCAG" target="P3mamD-3_" weight="0.005056" />
    <edge id="4149" source="CGCTTTCTGACAG" target="P3mamD-3_" weight="0.025281" />
    <edge id="4150" source="CGGCCACCGTAGG" target="P3mamD-3_" weight="0.010112" />
    <edge id="4151" source="CGCTTACTGGCAG" target="P3mamD-3_" weight="0.005056" />
    <edge id="4152" source="CGGCCATTATCAA" target="P3mamD-3_" weight="0.045505" />
    <edge id="4153" source="CGGCCACCGTCTG" target="P3mamD-3_" weight="0.005056" />
    <edge id="4154" source="CGGCTACCGTCGG" target="P3mamD-3_" weight="0.005056" />
    <edge id="4155" source="CTCTTACTGGCGG" target="P3mamD-3_" weight="0.005056" />
    <edge id="4156" source="CGACATCTGGCAG" target="P3mamD-3_" weight="0.005056" />
    <edge id="4157" source="CACTTACTGGCAG" target="P3mamD-3_" weight="0.010112" />
    <edge id="4158" source="CGGCCGATTTAGG" target="P3mamD-3_" weight="0.010112" />
    <edge id="4159" source="CGGCCATTATCAG" target="PGOR67D-3_" weight="0.098024" />
    <edge id="4160" source="CCGAGATCATCAG" target="PGOR67D-3_" weight="3.750709" />
    <edge id="4161" source="CGGCCACCGTCAG" target="PGOR67D-3_" weight="11.087035" />
    <edge id="4162" source="CGTCTACCGACAG" target="PGOR67D-3_" weight="12.866945" />
    <edge id="4163" source="CGGCCACCGTCGG" target="PGOR67D-3_" weight="35.866481" />
    <edge id="4164" source="TGGCCACCGTCAA" target="PGOR67D-3_" weight="0.809988" />
    <edge id="4165" source="CTCTTACTGGCAG" target="PGOR67D-3_" weight="1.573544" />
    <edge id="4166" source="CGTCTACCGACGG" target="PGOR67D-3_" weight="0.990559" />
    <edge id="4167" source="CGCCTACCGACAG" target="PGOR67D-3_" weight="0.768715" />
    <edge id="4168" source="CGCTTTCTGGCAG" target="PGOR67D-3_" weight="0.257958" />
    <edge id="4169" source="CGGCCATCATCAG" target="PGOR67D-3_" weight="0.727442" />
    <edge id="4170" source="CGTTTTCTGGCAG" target="PGOR67D-3_" weight="0.056751" />
    <edge id="4171" source="CGTCCACCGACGG" target="PGOR67D-3_" weight="4.276944" />
    <edge id="4172" source="TGGCCACCGTCAG" target="PGOR67D-3_" weight="0.010318" />
    <edge id="4173" source="CTCTTTCTGGCAG" target="PGOR67D-3_" weight="0.005159" />
    <edge id="4174" source="CGGCCATCATCGG" target="PGOR67D-3_" weight="13.310633" />
    <edge id="4175" source="CCCTTACTGGCAG" target="PGOR67D-3_" weight="0.005159" />
    <edge id="4176" source="TCGCCACCGTCAA" target="PGOR67D-3_" weight="0.041273" />
    <edge id="4177" source="CGGCCATTATCGG" target="PGOR67D-3_" weight="0.154775" />
    <edge id="4178" source="CCGCTTTTATCAG" target="PGOR67D-3_" weight="0.010318" />
    <edge id="4179" source="CGGCCATTGTCAG" target="PGOR67D-3_" weight="0.041273" />
    <edge id="4180" source="CGGTCATCATCGG" target="PGOR67D-3_" weight="0.020637" />
[truncated: 138,603 more chars]
