# Supplementary material for: Oligotyping reveals community level habitat selection within the genus Vibrio
Source: Front Microbiol. 2014 Nov 13;5:563. doi: 10.3389/fmicb.2014.00563 (PMC4230168; doi:10.3389/fmicb.2014.00563)
Supplement: Supplementary file 6 [file DataSheet2.ZIP › HTML-OUTPUT/oligo-representatives.fa.txt]

>CGGCCATTATCAG
TACTCTTGACATCCAGAGAAGCCAGTAGAGATACAGGTGTGCCTTCGGGAACTCTGAGAC--------------
>CCGAGATCATCAG
TACTCTTGACATCCTCAGAAGAGACTGGAGACAGTCTTGTGCCTTCGGGAACTGAGAGAC--------------
>CGGCCACCGTCAG
TACTCTTGACATCCAGAGAAGCCAGCGGAGACGCAGGTGTGCCTTCGGGAACTCTGAGAC--------------
>CGTCTACCGACAG
TACTCTTGACATCCAGAGAATCTAGCGGAGACGCTGGAGTGCCTTCGGGAACTCTGAGAC--------------
>CGGCCACCGTCGG
TACTCTTGACATCCAGAGAAGCCAGCGGAGACGCAGGTGTGCCTTCGGGAGCTCTGAGAC--------------
>TGGCCACCGTCAA
TACTCTTGACATCTAGAGAAGCCAGCGGAGACGCAGGTGTGCCTTCGGGAACTCTAAGAC--------------
>CTCTTACTGGCAG
TACTCTTGACATCCATAGAACTTAGCAGAGATGCTTTGGTGCCTTCGGGAACTATGAGAC--------------
>CGTCTACCGACGG
TACTCTTGACATCCAGAGAATCTAGCGGAGACGCTGGAGTGCCTTCGGGAGCTCTGAGAC--------------
>CGCCTACCGACAG
TACTCTTGACATCCAGAGAACCTAGCGGAGACGCTGGAGTGCCTTCGGGAACTCTGAGAC--------------
>CGCTTTCTGGCAG
TACTCTTGACATCCAGAGAGCTTTCCAGAGATGGATTGGTGCCTTCGGGAACTCTGAGAC--------------
>CGGCCATCATCAG
TACTCTTGACATCCAGAGAAGCCAGTGGAGACACAGGTGTGCCTTCGGGAACTCTGAGAC--------------
>CGTTTTCTGGCAG
TACTCTTGACATCCAGAGAATTTTCCAGAGATGGATTGGTGCCTTCGGGAACTCTGAGAC--------------
>CGTCCACCGACGG
TACTCTTGACATCCAGAGAATCCAGCGGAGACGCAGGAGTGCCTTCGGGAGCTCTGAGAC--------------
>TGGCCACCGTCAG
TACTCTTGACATCTAGAGAAGCCAGCGGAGACGCAGGTGTGCCTTCGGGAACTCTGAGAC--------------
>CTCTTTCTGGCAG
TACTCTTGACATCCATAGAACTTTCCAGAGATGGATTGGTGCCTTCGGGAACTATGAGAC--------------
>CGGCCATCATCGG
TACTCTTGACATCCAGAGAAGCCAGTGGAGACACAGGTGTGCCTTCGGGAGCTCTGAGAC--------------
>CCCTTACTGGCAG
TACTCTTGACATCCTCAGAACTTAGCAGAGATGCTTTGGTGCCTTCGGGAACTGAGTGAC--------------
>TCGCCACCGTCAA
TACTCTTGACATCTACAGAAGCCAGCGGAGACGCAGGTGTGCCTTCGGGAACTGTAAGAC--------------
>CGGCCATTATCGG
TACTCTTGACATCCAGAGAAGCCAGTAGAGATACAGGTGTGCCTTCGGGAGCTCTGAGAC--------------
>CCGCTTTTATCAG
TACTCTTGACATCCTCAGAAGCTTGTAGAGATACGAGTGTGCCTTCGGGAACTGAGAGAC--------------
>CGGCCATTGTCAG
TACTCTTGACATCCAGAGAAGCCAGTAGAGATGCAGGTGTGCCTTCGGGAACTCTGAGAC--------------
>TCGCTTCCGTCAA
TACTCTTGACATCTACAGAAGCTTGCGGAGACGCGAGTGTGCCTTCGGGAACTGTAAGAC--------------
>CGGTCATCATCGG
TACTCTTGACATCCAGAGAAGTCAGTGGAGACACAGGTGTGCCTTCGGGAGCTCTGAGAC--------------
>CGGCCGATTTCGG
TACTCTTGACATCCAGAGAAGCCGGAAGAGATTCTGGTGTGCCTTCGGGAGCTCTGAGAC--------------
>CGTCCACCGACAG
TACTCTTGACATCCAGAGAATCCAGCGGAGACGCAGGAGTGCCTTCGGGAACTCTGAGAC--------------
>CGACCACCGTCGG
TACTCTTGACATCCAGAGAAACCAGCGGAGACGCAGGTGTGCCTTCGGGAGCTCTGAGAC--------------
>CGGCCACTGTCGG
TACTCTTGACATCCAGAGAAGCCAGCAGAGATGCAGGTGTGCCTTCGGGAGCTCTGAGAC--------------
>TGGCCACCGTCGA
TACTCTTGACATCTAGAGAAGCCAGCGGAGACGCAGGTGTGCCTTCGGGAGCTCTAAGAC--------------
>CGGCCACCGCCGG
TACTCTTGACATCCAGAGAAGCCAGCGGAGACGCAGGCGTGCCTTCGGGAGCTCTGAGAC--------------
>TGGCCATCATCAA
TACTCTTGACATCTAGAGAAGCCAGTGGAGACACAGGTGTGCCTTCGGGAACTCTAAGAC--------------
>CGGCCATCGTCAG
TACTCTTGACATCCAGAGAAGCCAGTGGAGACGCAGGTGTGCCTTCGGGAACTCTGAGAC--------------
>CGCTTTCCGGCAG
TACTCTTGACATCCAGAGAACTTTCCAGAGACGGATTGGTGCCTTCGGGAACTCTGAGAC--------------
>CGGCCATCACCGG
TACTCTTGACATCCAGAGAAGCCAGTGGAGACACAGGCGTGCCTTCGGGAGCTCTGAGAC--------------
>CGGTCGCCGTCAG
TACTCTTGACATCCAGAGAAGTCGACGGAGACGTTGATGTGCCTTCGGGAACTCTGAGAC--------------
>CGTTTGTTAACGG
TACTCTTGACATCCAGAGAATTTGCTAGAGATAGCTTAGTGCCTTCGGGAGCTCTGAGAC--------------
>CGGCCGATTTCAG
TACTCTTGACATCCAGAGAAGCCGGAAGAGATTCTGGTGTGCCTTCGGGAACTCTGAGAC--------------
>CCGGGATCATCAG
TACTCTTGACATCCTCAGAAGGGACTGGAGACAGTCTTGTGCCTTCGGGAACTGAGAGAC--------------
>CGTCCTCCGACAG
TACTCTTGACATCCAGAGAATCCTGCGGAGACGCGGGAGTGCCTTCGGGAACTCTGAGAC--------------
>CTCTTTCTGGCGG
TACTCTTGACATCCATAGAACTTTCCAGAGATGGATTGGTGCCTTCGGGAGCTATGAGAC--------------
>CGGCCACCGCCAG
TACTCTTGACATCCAGAGAAGCCAGCGGAGACGCAGGCGTGCCTTCGGGAACTCTGAGAC--------------
>CCGAGGTCATCAG
TACTCTTGACATCCTCAGAAGAGGCTGGAGACAGTCTTGTGCCTTCGGGAACTGAGAGAC--------------
>CGGCCATCGTCGG
TACTCTTGACATCCAGAGAAGCCAGTGGAGACGCAGGTGTGCCTTCGGGAGCTCTGAGAC--------------
>CGGCCCTCGTCGG
TACTCTTGACATCCAGAGAAGCCCGTGGAGACGCAGGTGTGCCTTCGGGAGCTCTGAGAC--------------
>CCGAGATCACCAG
TACTCTTGACATCCTCAGAAGAGACTGGAGACAGTCTCGTGCCTTCGGGAACTGAGAGAC--------------
>CCGAGATCGTCAG
TACTCTTGACATCCTCAGAAGAGACTGGAGACGGTCTTGTGCCTTCGGGAACTGAGAGAC--------------
>CGCTTTCTGACAG
TACTCTTGACATCCAGAGAACTTTCCAGAGATGGATTAGTGCCTTCGGGAACTCTGAGAC--------------
>CGGCCACCGTAGG
TACTCTTGACATCCAGAGAAGCCAGCGGAGACGCAGGTGTGCCTTAGGGAGCTCTGAGAC--------------
>CGTCCACCGAAGG
TACTCTTGACATCCAGAGAATCCAGCGGAGACGCAGGAGTGCCTTAGGGAGCTCTGAGAC--------------
>CGTCCTCCGACGG
TACTCTTGACATCCAGAGAATCCTGCGGAGACGCGGGAGTGCCTTCGGGAGCTCTGAGAC--------------
>CCGAGATCATCGG
TACTCTTGACATCCTCAGAAGAGACTGGAGACAGTCTTGTGCCTTCGGGAGCTGAGAGAC--------------
>CGTCCACCGTCGG
TACTCTTGACATCCAGAGAATCCAGCGGAGACGCAGGTGTGCCTTCGGGAGCTCTGAGAC--------------
>CGCTTACTGGCAG
TACTCTTGACATCCAGAGAACTTAGCAGAGATGCTTTGGTGCCTTCGGGAACTCTGATAC--------------
>CGGCCATTATCAA
TACTCTTGACATCCAGAGAAGCCAGTAGAGATACAGGTGTGCCTTCGGGAACTCTAAGAC--------------
>CGTCTGCCGACGG
TACTCTTGACATCCAGAGAATCTGGCGGAGACGCTGGAGTGCCTTCGGGAGCTCTGAGAC--------------
>CCACATCTGGCAG
AACCCTTGACATCCTCAGCTACATCCAGAGATGGATTGGTGCCTTCGGGAACTCTGACAC--------------
>TCTCCTCCGACAA
TACTCTTGACATCTACAGGATCCTGCGGAGACGCGGGAGTGCCTTCGGGAACTGTAAGAC--------------
>CGGCCACCGTCGT
TACTCTTGACATCCAGAGAAGCCAGCGGAGACGCAGGTGTGCCTTCGGGAGCTCTTAGAC--------------
>CTGCCACCGTCGG
TACTCTTGACATCCATAGAAGCCAGCGGAGACGCAGGTGTGCCTTCGGGAGCTCTGAGAC--------------
>TGGCCATCATCGA
TACTCTTGACATCTAGAGAAGCCAGTGGAGACACAGGTGTGCCTTCGGGAGCTCTAAGAC--------------
>CGGCGACTGTCGG
TACTCTTGACATCCAGAGAAGCGACCAGAGATGGACGTGTGCCTTCGGGAGCTCTGAGAC--------------
>CGCTTTCTGGCAA
TACTCTTGACATCCAGAGAACTTTCCAGAGATGGATTGGTGCCTTCGGGAACTGTAAGAC--------------
>CGTCTGCCGACAG
TACTCTTGACATCCAGAGAATCTGGCGGAGACGCTGGAGTGCCTTCGGGAACTCTGAGAC--------------
>CGGCCACCGTCTG
TACTCTTGACATCCAGAGAAGCCAGCGGAGACGCAGGTGTGCCTTCGGGATCTCTGAGAC--------------
>CGGCCACCGTCAT
TACTCTTGACATCCAGAGAAGCCAGCGGAGACGCAGGTGTGCCTTCGGGGAACTCTGAGAC-------------
>CGGCTACCGTCGG
TACTCTTGACATCCAGAGAAGCTAGCGGAGACGCAGGTGTGCCTTCGGGAGCTCTGAGAC--------------
>CGGCCACCGTCCA
TACTCTTGACATCCAGAGAAGCCAGCGGAGACGCAGGTGTGCCTTCGGAGCTCTGAGAC---------------
>AGGCCACCGTCGG
TACTCTTGACATCAAGAGAAGCCAGCGGAGACGCAGGTGTGCCTTCGGGAGCTCTGAGAC--------------
>CTCTTACTGGCGG
TACTCTTGACATCCATAGAACTTAGCAGAGATGCTTTGGTGCCTTCGGGAGCTATGAGAC--------------
>TCGAGAATTTCAA
TACTCTTGACATCTACAGAAGAGAAAAGAGATTTTCTTGTGCCTTCGGGAACTGTAAGAC--------------
>CGACATCTGGCAG
AACCCTTGACATCCTGTGCTACATCCAGAGATGGATTGGTGCCTTCGGGAACTCTGAGAC--------------
>TGTCCACCGACAA
TACTCTTGACATCTAGAGAATCCAGCGGAGACGCAGGAGTGCCTTCGGGAACTCTAAGAC--------------
>CACTTACTGGCAG
TACTCTTGACATCCAAAGAACTTAGCAGAGATGCTTTGGTGCCTTCGGGAACTCTGAGAC--------------
>CGGTTTCTGCCAG
TACTCTTGACATCCAGAGAAGTTTCCAGAGATGGATTCGTGCCTTCGGGAACTCTGAGAC--------------
>CCGGTTTTATCAG
TACCCTTGACTTCCTCAGAAGGTTGTAGAGATACAGCTGTGCCTTCGGGAACTGAGAGAC--------------
>CCGCTTCTGTCAG
TACCCTTGACATACTCAGAAGCTTGCAGAAATGCGAGTGTGCCTTCGGGAACTGAGATAC--------------
>CGTCCACCGTAAG
TACTCTTGACATCCAGAGAATCCAGCGGAGACGCAGGTGTGCCTTAGGGAACTCTGAGAC--------------
>TGGCCATCATAGA
TACTCTTGACATCTAGAGAAGCCAGTGGAGACACAGGTGTGCCTTAGGGAGCTCTAAGAC--------------
>TCTCCACCGACAA
TACTCTTGACATCTACAGAATCCAGCGGAGACGCAGGAGTGCCTTCGGGAACTGTAAGAC--------------
>CGCTTTCTGGGCA
TACTCTTGACATCCAGAGAACTTTCCAGAGATGGATTGGTGCCTCGGGAACTCTGAGAC---------------
>CGCTTCCTGGCAG
TACTCTTGACATCCAGAGAACTTCTCAGAGATGAATTGGTGCCTTCGGGAACTCTGAGAC--------------
>CTGCCATCATTAG
TACTCTTGACATCCTTCGAAGCCACTGGAGACAGTGGTGTGCCTTTAGGAACGAAGAGAC--------------
>CGCTTTCTGGCGG
TACTCCTGACATCCAGAGAACTTTCCAGAGATGGATTGGTGCCTTCGGGAGCTCTGAGAC--------------
>TCGCCACCGCCAA
TACTCTTGACATCTACAGAAGCCAGCGGAGACGCAGGCGTGCCTTCGGGAACTGTAAGAC--------------
>CGCTTTCTGGCTG
TACTCTTGACATCCAGAGAACTTTCCAGAGATGGATTGGTGCCTTCGGGATCTCTGAGAC--------------
>CCTTTATTAACAG
TACTCTTGACATCCTCAGAATTTAGTAGAGATACTTTAGTGCCTTCGGGAACTGAGAGAC--------------
>CGGCTTCCGTCGG
TACTCTTGACATCCAGAGAAGCTTGCGGAGACGCAGGTGTGCCTTCGGGAGCTCTGAGAC--------------
>CGGCCATTATAGG
TACTCTTGACATCCAGAGAAGCCAGTAGAGATACAGGTGTGCCTTAGGGAGCTCTGAGAC--------------
>CGGCCGATTTAGG
TACTCTTGACATCCAGAGAAGCCGGAAGAGATTCTGGTGTGCCTTAGGGAGCTCTGAGAC--------------
>GCGCTTTGATCAC
TACCCTTGACATAGTCAGAAGCTTGTCGAGAGACGAGTGTGCCTTCGGGAATTGGCATAC--------------
>CGGCCATTATAAG
TACTCTTGACATCCAGAGAAGCCAGTAGAGATACAGGTGTGCCTTAGGGAACTCTGAGAC--------------
>CGGCCATTACAAG
TACTCTTGACATCCAGAGAAGCCAGTAGAGATACAGGCGTGCCTTAGGGAACTCTGAGAC--------------
>CGGCCATTACAGG
TACTCTTGACATCCAGAGAAGCCAGTAGAGATACAGGCGTGCCTTAGGGAGCTCTGAGAC--------------
>CGTCCATCAACGG
TACTCTTGACATCCAGAGAATCCAGTGGAGACATTGGAGTGCCTTCGGGAGCTCTGAGAC--------------
>CGTCCTCAGACGG
TACTCTTGACATCCAGAGAATCCTGCGGAGAAGCGGGAGTGCCTTCGGGAGCTCTGAGAC--------------
>CGGCCAATTTCGG
TACTCTTGACATCCAGAGAAGCCAGAAGAGATTCTGGTGTGCCTTCGGGAGCTCTGAGAC--------------
>CTCTTTCTGGGCA
TACTCTTGACATCCATAGAACTTTCCAGAGATGGATTGGTGCCTCGGGAACTATGAGAC---------------
>CTTCCGCGGACAG
TACTCTTGACATCCATAGAATCCGGCTGAGAGGCTGGAGTGCCTTCGGGAATTATGAGAC--------------
>CGCTTTCTGGACA
CACTCTTGACATCCAGAGAACTTTCCAGAGATGAATTGGTGCTTCAGGAACTCTGAGAC---------------
>CGCCTTAGGGGCA
TACTCTTGACATCCAGAGAACCTTCAGAGATGGATTGGTGCCTTCGGGAACTCTGAGAC---------------
